# Supplementary material for: Mirror-normal difference in the late phase of mental rotation: An ERP study
Source: PLoS One. 2017 Sep 15;12(9):e0184963. doi: 10.1371/journal.pone.0184963 (PMC5600392; doi:10.1371/journal.pone.0184963)
Supplement: S1 File — (ZIP) [file pone.0184963.s001.zip]

Archive with 5 entries (5 files):
- ERP_onset.xlsx
- ERP_onset_step.xlsx
- ERP_RT.xlsx
- ERP_RT_step.xlsx
- RT.xlsx
