# Supplementary material for: Mirror-normal difference in the late phase of mental rotation: An ERP study
Source: PLoS One. 2017 Sep 15;12(9):e0184963. doi: 10.1371/journal.pone.0184963 (PMC5600392; doi:10.1371/journal.pone.0184963)
Supplement: S1 File — (ZIP) [file pone.0184963.s001.zip › ERP_onset.xlsx]

## Sheet: sheet1
	Voltage	Version	Orientation	Channel	Laterality	District	Subject
1	-3.77266	Mirror	0	AF3	Left	F	P01
2	-4.91092	Normal	0	AF3	Left	F	P01
3	1.08805	Mirror	60	AF3	Left	F	P01
4	-4.52325	Normal	60	AF3	Left	F	P01
5	-3.80545	Mirror	120	AF3	Left	F	P01
6	-1.78441	Normal	120	AF3	Left	F	P01
7	-1.84037	Mirror	180	AF3	Left	F	P01
8	-1.97459	Normal	180	AF3	Left	F	P01
9	1.9784	Mirror	0	AF3	Left	F	P02
10	-1.86518	Normal	0	AF3	Left	F	P02
11	-2.47309	Mirror	60	AF3	Left	F	P02
12	-6.56972	Normal	60	AF3	Left	F	P02
13	-3.10666	Mirror	120	AF3	Left	F	P02
14	-3.74645	Normal	120	AF3	Left	F	P02
15	-7.40443	Mirror	180	AF3	Left	F	P02
16	1.22034	Normal	180	AF3	Left	F	P02
17	-5.64497	Mirror	0	AF3	Left	F	P03
18	-4.47533	Normal	0	AF3	Left	F	P03
19	-5.51092	Mirror	60	AF3	Left	F	P03
20	-5.63401	Normal	60	AF3	Left	F	P03
21	-6.43278	Mirror	120	AF3	Left	F	P03
22	-5.53631	Normal	120	AF3	Left	F	P03
23	-1.38333	Mirror	180	AF3	Left	F	P03
24	-4.56474	Normal	180	AF3	Left	F	P03
25	-0.246849	Mirror	0	AF3	Left	F	P04
26	-5.08993	Normal	0	AF3	Left	F	P04
27	-3.58859	Mirror	60	AF3	Left	F	P04
28	-9.72811	Normal	60	AF3	Left	F	P04
29	-3.38917	Mirror	120	AF3	Left	F	P04
30	-5.33918	Normal	120	AF3	Left	F	P04
31	-5.10613	Mirror	180	AF3	Left	F	P04
32	0.424813	Normal	180	AF3	Left	F	P04
33	-21.2128	Mirror	0	AF3	Left	F	P05
34	-19.0644	Normal	0	AF3	Left	F	P05
35	-19.07	Mirror	60	AF3	Left	F	P05
36	-26.5107	Normal	60	AF3	Left	F	P05
37	-19.2672	Mirror	120	AF3	Left	F	P05
38	-19.9322	Normal	120	AF3	Left	F	P05
39	-18.2854	Mirror	180	AF3	Left	F	P05
40	-17.946	Normal	180	AF3	Left	F	P05
41	-4.5558	Mirror	0	AF3	Left	F	P07
42	-5.79017	Normal	0	AF3	Left	F	P07
43	-5.64346	Mirror	60	AF3	Left	F	P07
44	-4.10027	Normal	60	AF3	Left	F	P07
45	-3.25032	Mirror	120	AF3	Left	F	P07
46	-4.05786	Normal	120	AF3	Left	F	P07
47	-2.9262	Mirror	180	AF3	Left	F	P07
48	-4.36442	Normal	180	AF3	Left	F	P07
49	-10.7456	Mirror	0	AF3	Left	F	P08
50	-11.2759	Normal	0	AF3	Left	F	P08
51	-8.42125	Mirror	60	AF3	Left	F	P08
52	-12.1435	Normal	60	AF3	Left	F	P08
53	-9.14817	Mirror	120	AF3	Left	F	P08
54	-12.6233	Normal	120	AF3	Left	F	P08
55	-9.45382	Mirror	180	AF3	Left	F	P08
56	-4.02123	Normal	180	AF3	Left	F	P08
57	12.4124	Mirror	0	AF3	Left	F	P09
58	3.87144	Normal	0	AF3	Left	F	P09
59	-1.26191	Mirror	60	AF3	Left	F	P09
60	-2.4538	Normal	60	AF3	Left	F	P09
61	-2.20364	Mirror	120	AF3	Left	F	P09
62	-2.32847	Normal	120	AF3	Left	F	P09
63	-4.005	Mirror	180	AF3	Left	F	P09
64	5.18871	Normal	180	AF3	Left	F	P09
65	-1.77655	Mirror	0	AF3	Left	F	P10
66	-3.23156	Normal	0	AF3	Left	F	P10
67	-1.50983	Mirror	60	AF3	Left	F	P10
68	-2.57531	Normal	60	AF3	Left	F	P10
69	1.36267	Mirror	120	AF3	Left	F	P10
70	-1.59281	Normal	120	AF3	Left	F	P10
71	1.69198	Mirror	180	AF3	Left	F	P10
72	0.330785	Normal	180	AF3	Left	F	P10
73	1.06407	Mirror	0	AF3	Left	F	P12
74	0.0195809	Normal	0	AF3	Left	F	P12
75	-2.09607	Mirror	60	AF3	Left	F	P12
76	2.97156	Normal	60	AF3	Left	F	P12
77	-0.778078	Mirror	120	AF3	Left	F	P12
78	-0.0478485	Normal	120	AF3	Left	F	P12
79	-2.02181	Mirror	180	AF3	Left	F	P12
80	-2.22194	Normal	180	AF3	Left	F	P12
81	-0.849296	Mirror	0	AF3	Left	F	P13
82	-1.94872	Normal	0	AF3	Left	F	P13
83	-0.591808	Mirror	60	AF3	Left	F	P13
84	-1.30351	Normal	60	AF3	Left	F	P13
85	-0.243668	Mirror	120	AF3	Left	F	P13
86	-1.0778	Normal	120	AF3	Left	F	P13
87	-1.42915	Mirror	180	AF3	Left	F	P13
88	-1.83362	Normal	180	AF3	Left	F	P13
89	-6.1188	Mirror	0	AF3	Left	F	P14
90	-4.09421	Normal	0	AF3	Left	F	P14
91	-0.149321	Mirror	60	AF3	Left	F	P14
92	-5.30554	Normal	60	AF3	Left	F	P14
93	-2.4099	Mirror	120	AF3	Left	F	P14
94	-4.40919	Normal	120	AF3	Left	F	P14
95	-0.197326	Mirror	180	AF3	Left	F	P14
96	-7.06044	Normal	180	AF3	Left	F	P14
97	-5.2362	Mirror	0	AF3	Left	F	P15
98	-5.01884	Normal	0	AF3	Left	F	P15
99	-7.81797	Mirror	60	AF3	Left	F	P15
100	-4.09305	Normal	60	AF3	Left	F	P15
101	-7.33952	Mirror	120	AF3	Left	F	P15
102	-7.617	Normal	120	AF3	Left	F	P15
103	-7.61855	Mirror	180	AF3	Left	F	P15
104	-4.45967	Normal	180	AF3	Left	F	P15
105	2.19214	Mirror	0	AF3	Left	F	P16
106	-8.17218	Normal	0	AF3	Left	F	P16
107	-2.11686	Mirror	60	AF3	Left	F	P16
108	-4.25893	Normal	60	AF3	Left	F	P16
109	-0.0102576	Mirror	120	AF3	Left	F	P16
110	0.239819	Normal	120	AF3	Left	F	P16
111	-3.67157	Mirror	180	AF3	Left	F	P16
112	2.04109	Normal	180	AF3	Left	F	P16
113	-16.4707	Mirror	0	AF3	Left	F	P17
114	-26.6159	Normal	0	AF3	Left	F	P17
115	-12.9605	Mirror	60	AF3	Left	F	P17
116	-15.5155	Normal	60	AF3	Left	F	P17
117	-10.5763	Mirror	120	AF3	Left	F	P17
118	-10.7452	Normal	120	AF3	Left	F	P17
119	-14.2606	Mirror	180	AF3	Left	F	P17
120	-12.1458	Normal	180	AF3	Left	F	P17
121	1.0832	Mirror	0	AF3	Left	F	P18
122	1.02065	Normal	0	AF3	Left	F	P18
123	1.7212	Mirror	60	AF3	Left	F	P18
124	3.067	Normal	60	AF3	Left	F	P18
125	2.78063	Mirror	120	AF3	Left	F	P18
126	2.90978	Normal	120	AF3	Left	F	P18
127	1.34183	Mirror	180	AF3	Left	F	P18
128	1.05218	Normal	180	AF3	Left	F	P18
129	-11.8178	Mirror	0	AF3	Left	F	P19
130	-11.1801	Normal	0	AF3	Left	F	P19
131	-7.54815	Mirror	60	AF3	Left	F	P19
132	-12.6239	Normal	60	AF3	Left	F	P19
133	-6.77087	Mirror	120	AF3	Left	F	P19
134	-9.41615	Normal	120	AF3	Left	F	P19
135	-8.62979	Mirror	180	AF3	Left	F	P19
136	-9.1336	Normal	180	AF3	Left	F	P19
137	-5.22898	Mirror	0	AF3	Left	F	P20
138	-9.86749	Normal	0	AF3	Left	F	P20
139	-4.99722	Mirror	60	AF3	Left	F	P20
140	-9.59143	Normal	60	AF3	Left	F	P20
141	-7.85165	Mirror	120	AF3	Left	F	P20
142	-9.26139	Normal	120	AF3	Left	F	P20
143	-7.84603	Mirror	180	AF3	Left	F	P20
144	-4.03891	Normal	180	AF3	Left	F	P20
145	-5.80868	Mirror	0	AF3	Left	F	P21
146	-4.53596	Normal	0	AF3	Left	F	P21
147	-5.29084	Mirror	60	AF3	Left	F	P21
148	-5.06664	Normal	60	AF3	Left	F	P21
149	-3.49926	Mirror	120	AF3	Left	F	P21
150	-5.23139	Normal	120	AF3	Left	F	P21
151	-2.67453	Mirror	180	AF3	Left	F	P21
152	0.810429	Normal	180	AF3	Left	F	P21
153	-1.25708	Mirror	0	AF3	Left	F	P22
154	-2.68896	Normal	0	AF3	Left	F	P22
155	-1.08015	Mirror	60	AF3	Left	F	P22
156	-1.18452	Normal	60	AF3	Left	F	P22
157	0.152128	Mirror	120	AF3	Left	F	P22
158	-2.23846	Normal	120	AF3	Left	F	P22
159	-1.6162	Mirror	180	AF3	Left	F	P22
160	-0.911805	Normal	180	AF3	Left	F	P22
161	-1.25627	Mirror	0	AF3	Left	F	P24
162	-9.37814	Normal	0	AF3	Left	F	P24
163	-5.41844	Mirror	60	AF3	Left	F	P24
164	-5.21245	Normal	60	AF3	Left	F	P24
165	-3.2506	Mirror	120	AF3	Left	F	P24
166	-3.01418	Normal	120	AF3	Left	F	P24
167	-5.59154	Mirror	180	AF3	Left	F	P24
168	-5.05015	Normal	180	AF3	Left	F	P24
169	0.937658	Mirror	0	AF3	Left	F	P25
170	2.22881	Normal	0	AF3	Left	F	P25
171	-15.5337	Mirror	60	AF3	Left	F	P25
172	-8.43566	Normal	60	AF3	Left	F	P25
173	-4.02263	Mirror	120	AF3	Left	F	P25
174	-7.13627	Normal	120	AF3	Left	F	P25
175	-2.62516	Mirror	180	AF3	Left	F	P25
176	-2.37394	Normal	180	AF3	Left	F	P25
177	-1.99991	Mirror	0	AF3	Left	F	P26
178	1.7029	Normal	0	AF3	Left	F	P26
179	-0.315706	Mirror	60	AF3	Left	F	P26
180	0.436322	Normal	60	AF3	Left	F	P26
181	1.09217	Mirror	120	AF3	Left	F	P26
182	0.194616	Normal	120	AF3	Left	F	P26
183	-0.596702	Mirror	180	AF3	Left	F	P26
184	-1.30416	Normal	180	AF3	Left	F	P26
185	-20.1708	Mirror	0	AF3	Left	F	P27
186	-17.9672	Normal	0	AF3	Left	F	P27
187	-13.0636	Mirror	60	AF3	Left	F	P27
188	-9.95604	Normal	60	AF3	Left	F	P27
189	-12.3827	Mirror	120	AF3	Left	F	P27
190	-8.70741	Normal	120	AF3	Left	F	P27
191	-10.9349	Mirror	180	AF3	Left	F	P27
192	-12.6493	Normal	180	AF3	Left	F	P27
193	-1.63318	Mirror	0	AF4	Right	F	P01
194	-2.90067	Normal	0	AF4	Right	F	P01
195	2.78429	Mirror	60	AF4	Right	F	P01
196	-1.50057	Normal	60	AF4	Right	F	P01
197	-1.30123	Mirror	120	AF4	Right	F	P01
198	0.612116	Normal	120	AF4	Right	F	P01
199	-1.15786	Mirror	180	AF4	Right	F	P01
200	0.511058	Normal	180	AF4	Right	F	P01
201	2.96489	Mirror	0	AF4	Right	F	P02
202	1.63254	Normal	0	AF4	Right	F	P02
203	-4.34984	Mirror	60	AF4	Right	F	P02
204	-8.39153	Normal	60	AF4	Right	F	P02
205	-2.80579	Mirror	120	AF4	Right	F	P02
206	-6.2151	Normal	120	AF4	Right	F	P02
207	-4.73169	Mirror	180	AF4	Right	F	P02
208	1.29537	Normal	180	AF4	Right	F	P02
209	-4.54843	Mirror	0	AF4	Right	F	P03
210	-5.39739	Normal	0	AF4	Right	F	P03
211	-6.6738	Mirror	60	AF4	Right	F	P03
212	-7.12379	Normal	60	AF4	Right	F	P03
213	-7.51947	Mirror	120	AF4	Right	F	P03
214	-4.5727	Normal	120	AF4	Right	F	P03
215	-1.78228	Mirror	180	AF4	Right	F	P03
216	-4.91066	Normal	180	AF4	Right	F	P03
217	-8.1238	Mirror	0	AF4	Right	F	P04
218	-11.2738	Normal	0	AF4	Right	F	P04
219	-10.3041	Mirror	60	AF4	Right	F	P04
220	-23.5331	Normal	60	AF4	Right	F	P04
221	-13.5377	Mirror	120	AF4	Right	F	P04
222	-14.2144	Normal	120	AF4	Right	F	P04
223	-10.6081	Mirror	180	AF4	Right	F	P04
224	-4.3791	Normal	180	AF4	Right	F	P04
225	-23.5734	Mirror	0	AF4	Right	F	P05
226	-23.0777	Normal	0	AF4	Right	F	P05
227	-21.703	Mirror	60	AF4	Right	F	P05
228	-31.2801	Normal	60	AF4	Right	F	P05
229	-20.4034	Mirror	120	AF4	Right	F	P05
230	-21.6271	Normal	120	AF4	Right	F	P05
231	-19.9166	Mirror	180	AF4	Right	F	P05
232	-20.3007	Normal	180	AF4	Right	F	P05
233	-9.91714	Mirror	0	AF4	Right	F	P07
234	-8.43771	Normal	0	AF4	Right	F	P07
235	-10.4182	Mirror	60	AF4	Right	F	P07
236	-3.55572	Normal	60	AF4	Right	F	P07
237	-5.78763	Mirror	120	AF4	Right	F	P07
238	-9.26007	Normal	120	AF4	Right	F	P07
239	-5.54943	Mirror	180	AF4	Right	F	P07
240	-7.35993	Normal	180	AF4	Right	F	P07
241	-9.77149	Mirror	0	AF4	Right	F	P08
242	-8.62012	Normal	0	AF4	Right	F	P08
243	-8.59856	Mirror	60	AF4	Right	F	P08
244	-13.7878	Normal	60	AF4	Right	F	P08
245	-12.0726	Mirror	120	AF4	Right	F	P08
246	-16.9294	Normal	120	AF4	Right	F	P08
247	-10.6612	Mirror	180	AF4	Right	F	P08
248	-6.09101	Normal	180	AF4	Right	F	P08
249	17.058	Mirror	0	AF4	Right	F	P09
250	3.4608	Normal	0	AF4	Right	F	P09
251	-0.20237	Mirror	60	AF4	Right	F	P09
252	-3.5045	Normal	60	AF4	Right	F	P09
253	-1.3929	Mirror	120	AF4	Right	F	P09
254	-5.09624	Normal	120	AF4	Right	F	P09
255	-2.03313	Mirror	180	AF4	Right	F	P09
256	5.52957	Normal	180	AF4	Right	F	P09
257	-1.87361	Mirror	0	AF4	Right	F	P10
258	-3.10654	Normal	0	AF4	Right	F	P10
259	-1.21547	Mirror	60	AF4	Right	F	P10
260	-2.02915	Normal	60	AF4	Right	F	P10
261	0.518662	Mirror	120	AF4	Right	F	P10
262	-2.14454	Normal	120	AF4	Right	F	P10
263	1.2755	Mirror	180	AF4	Right	F	P10
264	0.0180287	Normal	180	AF4	Right	F	P10
265	-0.570235	Mirror	0	AF4	Right	F	P12
266	-0.745575	Normal	0	AF4	Right	F	P12
267	-3.89199	Mirror	60	AF4	Right	F	P12
268	0.112223	Normal	60	AF4	Right	F	P12
269	-3.2934	Mirror	120	AF4	Right	F	P12
270	-1.32685	Normal	120	AF4	Right	F	P12
271	-2.56578	Mirror	180	AF4	Right	F	P12
272	-2.76557	Normal	180	AF4	Right	F	P12
273	-0.877156	Mirror	0	AF4	Right	F	P13
274	0.194955	Normal	0	AF4	Right	F	P13
275	3.08446	Mirror	60	AF4	Right	F	P13
276	-1.67693	Normal	60	AF4	Right	F	P13
277	-0.576059	Mirror	120	AF4	Right	F	P13
278	-0.339949	Normal	120	AF4	Right	F	P13
279	1.05662	Mirror	180	AF4	Right	F	P13
280	1.43769	Normal	180	AF4	Right	F	P13
281	-4.19645	Mirror	0	AF4	Right	F	P14
282	-4.57193	Normal	0	AF4	Right	F	P14
283	2.73864	Mirror	60	AF4	Right	F	P14
284	-4.11614	Normal	60	AF4	Right	F	P14
285	-2.31511	Mirror	120	AF4	Right	F	P14
286	-2.05676	Normal	120	AF4	Right	F	P14
287	-1.50805	Mirror	180	AF4	Right	F	P14
288	-4.71618	Normal	180	AF4	Right	F	P14
289	-7.25939	Mirror	0	AF4	Right	F	P15
290	-8.79502	Normal	0	AF4	Right	F	P15
291	-10.3043	Mirror	60	AF4	Right	F	P15
292	-5.21117	Normal	60	AF4	Right	F	P15
293	-10.2886	Mirror	120	AF4	Right	F	P15
294	-9.13419	Normal	120	AF4	Right	F	P15
295	-7.64615	Mirror	180	AF4	Right	F	P15
296	-8.06509	Normal	180	AF4	Right	F	P15
297	0.0634955	Mirror	0	AF4	Right	F	P16
298	-3.9096	Normal	0	AF4	Right	F	P16
299	-0.1225	Mirror	60	AF4	Right	F	P16
300	-1.28411	Normal	60	AF4	Right	F	P16
301	1.27329	Mirror	120	AF4	Right	F	P16
302	2.11724	Normal	120	AF4	Right	F	P16
303	-1.88067	Mirror	180	AF4	Right	F	P16
304	1.98781	Normal	180	AF4	Right	F	P16
305	-13.5322	Mirror	0	AF4	Right	F	P17
306	-22.8874	Normal	0	AF4	Right	F	P17
307	-11.3908	Mirror	60	AF4	Right	F	P17
308	-16.2121	Normal	60	AF4	Right	F	P17
309	-8.91936	Mirror	120	AF4	Right	F	P17
310	-9.82728	Normal	120	AF4	Right	F	P17
311	-13.9688	Mirror	180	AF4	Right	F	P17
312	-11.7919	Normal	180	AF4	Right	F	P17
313	2.66148	Mirror	0	AF4	Right	F	P18
314	3.74516	Normal	0	AF4	Right	F	P18
315	-1.4238	Mirror	60	AF4	Right	F	P18
316	2.34485	Normal	60	AF4	Right	F	P18
317	4.38055	Mirror	120	AF4	Right	F	P18
318	2.54859	Normal	120	AF4	Right	F	P18
319	2.61786	Mirror	180	AF4	Right	F	P18
320	2.44468	Normal	180	AF4	Right	F	P18
321	-7.38139	Mirror	0	AF4	Right	F	P19
322	-8.77046	Normal	0	AF4	Right	F	P19
323	-4.60269	Mirror	60	AF4	Right	F	P19
324	-9.1895	Normal	60	AF4	Right	F	P19
325	-3.7884	Mirror	120	AF4	Right	F	P19
326	-5.69644	Normal	120	AF4	Right	F	P19
327	-5.01965	Mirror	180	AF4	Right	F	P19
328	-6.68169	Normal	180	AF4	Right	F	P19
329	-6.19164	Mirror	0	AF4	Right	F	P20
330	-9.91042	Normal	0	AF4	Right	F	P20
331	-5.44058	Mirror	60	AF4	Right	F	P20
332	-14.0237	Normal	60	AF4	Right	F	P20
333	-9.34668	Mirror	120	AF4	Right	F	P20
334	-8.86378	Normal	120	AF4	Right	F	P20
335	-7.61077	Mirror	180	AF4	Right	F	P20
336	-1.74938	Normal	180	AF4	Right	F	P20
337	-5.09206	Mirror	0	AF4	Right	F	P21
338	-3.89134	Normal	0	AF4	Right	F	P21
339	-8.11476	Mirror	60	AF4	Right	F	P21
340	-4.92572	Normal	60	AF4	Right	F	P21
341	-4.5875	Mirror	120	AF4	Right	F	P21
342	-5.92824	Normal	120	AF4	Right	F	P21
343	-3.42236	Mirror	180	AF4	Right	F	P21
344	0.771033	Normal	180	AF4	Right	F	P21
345	-1.39122	Mirror	0	AF4	Right	F	P22
346	-2.86898	Normal	0	AF4	Right	F	P22
347	-1.83057	Mirror	60	AF4	Right	F	P22
348	-3.26922	Normal	60	AF4	Right	F	P22
349	-1.86184	Mirror	120	AF4	Right	F	P22
350	-2.3039	Normal	120	AF4	Right	F	P22
351	-2.46522	Mirror	180	AF4	Right	F	P22
352	-1.73607	Normal	180	AF4	Right	F	P22
353	-0.735686	Mirror	0	AF4	Right	F	P24
354	-4.24232	Normal	0	AF4	Right	F	P24
355	-3.64768	Mirror	60	AF4	Right	F	P24
356	-2.52616	Normal	60	AF4	Right	F	P24
357	-0.699346	Mirror	120	AF4	Right	F	P24
358	-1.34679	Normal	120	AF4	Right	F	P24
359	-1.71294	Mirror	180	AF4	Right	F	P24
360	-2.01258	Normal	180	AF4	Right	F	P24
361	-0.929819	Mirror	0	AF4	Right	F	P25
362	-1.63134	Normal	0	AF4	Right	F	P25
363	-9.46374	Mirror	60	AF4	Right	F	P25
364	-4.49648	Normal	60	AF4	Right	F	P25
365	-4.4439	Mirror	120	AF4	Right	F	P25
366	-5.08293	Normal	120	AF4	Right	F	P25
367	-2.02672	Mirror	180	AF4	Right	F	P25
368	-3.67275	Normal	180	AF4	Right	F	P25
369	-2.02633	Mirror	0	AF4	Right	F	P26
370	1.58069	Normal	0	AF4	Right	F	P26
371	0.151833	Mirror	60	AF4	Right	F	P26
372	1.79468	Normal	60	AF4	Right	F	P26
373	0.978455	Mirror	120	AF4	Right	F	P26
374	0.658912	Normal	120	AF4	Right	F	P26
375	0.0802624	Mirror	180	AF4	Right	F	P26
376	-0.625818	Normal	180	AF4	Right	F	P26
377	-12.0754	Mirror	0	AF4	Right	F	P27
378	-10.5985	Normal	0	AF4	Right	F	P27
379	-8.05887	Mirror	60	AF4	Right	F	P27
380	-6.10733	Normal	60	AF4	Right	F	P27
381	-7.67345	Mirror	120	AF4	Right	F	P27
382	-5.0203	Normal	120	AF4	Right	F	P27
383	-6.60809	Mirror	180	AF4	Right	F	P27
384	-7.85545	Normal	180	AF4	Right	F	P27
385	-2.47537	Mirror	0	F5	Left	F	P01
386	-7.91525	Normal	0	F5	Left	F	P01
387	1.01585	Mirror	60	F5	Left	F	P01
388	-4.77909	Normal	60	F5	Left	F	P01
389	-1.12709	Mirror	120	F5	Left	F	P01
390	-1.25465	Normal	120	F5	Left	F	P01
391	-1.7704	Mirror	180	F5	Left	F	P01
392	-1.72793	Normal	180	F5	Left	F	P01
393	3.08798	Mirror	0	F5	Left	F	P02
394	-0.710805	Normal	0	F5	Left	F	P02
395	-1.30959	Mirror	60	F5	Left	F	P02
396	-6.80226	Normal	60	F5	Left	F	P02
397	-3.51415	Mirror	120	F5	Left	F	P02
398	-4.63901	Normal	120	F5	Left	F	P02
399	-2.64264	Mirror	180	F5	Left	F	P02
400	2.09862	Normal	180	F5	Left	F	P02
401	-5.71948	Mirror	0	F5	Left	F	P03
402	-3.64235	Normal	0	F5	Left	F	P03
403	-4.39833	Mirror	60	F5	Left	F	P03
404	-5.07919	Normal	60	F5	Left	F	P03
405	-4.56873	Mirror	120	F5	Left	F	P03
406	-3.83731	Normal	120	F5	Left	F	P03
407	-2.28551	Mirror	180	F5	Left	F	P03
408	-3.32446	Normal	180	F5	Left	F	P03
409	3.42235	Mirror	0	F5	Left	F	P04
410	-3.92767	Normal	0	F5	Left	F	P04
411	1.39891	Mirror	60	F5	Left	F	P04
412	-3.81029	Normal	60	F5	Left	F	P04
413	-3.81838	Mirror	120	F5	Left	F	P04
414	-3.66001	Normal	120	F5	Left	F	P04
415	-2.70413	Mirror	180	F5	Left	F	P04
416	2.04507	Normal	180	F5	Left	F	P04
417	-12.3694	Mirror	0	F5	Left	F	P05
418	-10.8731	Normal	0	F5	Left	F	P05
419	-9.4268	Mirror	60	F5	Left	F	P05
420	-12.991	Normal	60	F5	Left	F	P05
421	-11.5063	Mirror	120	F5	Left	F	P05
422	-7.68453	Normal	120	F5	Left	F	P05
423	-7.96095	Mirror	180	F5	Left	F	P05
424	-9.03432	Normal	180	F5	Left	F	P05
425	-3.01502	Mirror	0	F5	Left	F	P07
426	-1.67141	Normal	0	F5	Left	F	P07
427	-1.08507	Mirror	60	F5	Left	F	P07
428	-1.37709	Normal	60	F5	Left	F	P07
429	-0.984953	Mirror	120	F5	Left	F	P07
430	-3.11918	Normal	120	F5	Left	F	P07
431	-0.80065	Mirror	180	F5	Left	F	P07
432	-2.51917	Normal	180	F5	Left	F	P07
433	-6.91903	Mirror	0	F5	Left	F	P08
434	-7.72095	Normal	0	F5	Left	F	P08
435	-6.45702	Mirror	60	F5	Left	F	P08
436	-8.84459	Normal	60	F5	Left	F	P08
437	-6.61563	Mirror	120	F5	Left	F	P08
438	-9.30929	Normal	120	F5	Left	F	P08
439	-6.1284	Mirror	180	F5	Left	F	P08
440	-2.57404	Normal	180	F5	Left	F	P08
441	3.40652	Mirror	0	F5	Left	F	P09
442	0.254333	Normal	0	F5	Left	F	P09
443	-3.9912	Mirror	60	F5	Left	F	P09
444	-2.32626	Normal	60	F5	Left	F	P09
445	-2.42381	Mirror	120	F5	Left	F	P09
446	-2.85976	Normal	120	F5	Left	F	P09
447	-4.36091	Mirror	180	F5	Left	F	P09
448	-1.80184	Normal	180	F5	Left	F	P09
449	-4.31092	Mirror	0	F5	Left	F	P10
450	-3.23735	Normal	0	F5	Left	F	P10
451	-5.44635	Mirror	60	F5	Left	F	P10
452	-5.41763	Normal	60	F5	Left	F	P10
453	-1.04533	Mirror	120	F5	Left	F	P10
454	-3.60484	Normal	120	F5	Left	F	P10
455	0.749716	Mirror	180	F5	Left	F	P10
456	-1.93177	Normal	180	F5	Left	F	P10
457	-0.29633	Mirror	0	F5	Left	F	P12
458	0.236105	Normal	0	F5	Left	F	P12
459	0.842445	Mirror	60	F5	Left	F	P12
460	2.92201	Normal	60	F5	Left	F	P12
461	0.395708	Mirror	120	F5	Left	F	P12
462	0.0100644	Normal	120	F5	Left	F	P12
463	-0.016884	Mirror	180	F5	Left	F	P12
464	2.23929	Normal	180	F5	Left	F	P12
465	0.862117	Mirror	0	F5	Left	F	P13
466	-1.41837	Normal	0	F5	Left	F	P13
467	-1.68372	Mirror	60	F5	Left	F	P13
468	-1.21453	Normal	60	F5	Left	F	P13
469	0.188781	Mirror	120	F5	Left	F	P13
470	0.0398856	Normal	120	F5	Left	F	P13
471	-2.74776	Mirror	180	F5	Left	F	P13
472	-2.88905	Normal	180	F5	Left	F	P13
473	-7.57176	Mirror	0	F5	Left	F	P14
474	-1.75853	Normal	0	F5	Left	F	P14
475	-3.82886	Mirror	60	F5	Left	F	P14
476	-5.30997	Normal	60	F5	Left	F	P14
477	-2.14654	Mirror	120	F5	Left	F	P14
478	-6.80716	Normal	120	F5	Left	F	P14
479	0.915988	Mirror	180	F5	Left	F	P14
480	-7.71074	Normal	180	F5	Left	F	P14
481	-3.97283	Mirror	0	F5	Left	F	P15
482	-4.91072	Normal	0	F5	Left	F	P15
483	-5.25689	Mirror	60	F5	Left	F	P15
484	-1.68625	Normal	60	F5	Left	F	P15
485	-9.67514	Mirror	120	F5	Left	F	P15
486	-2.84106	Normal	120	F5	Left	F	P15
487	-4.77363	Mirror	180	F5	Left	F	P15
488	-4.90624	Normal	180	F5	Left	F	P15
489	-0.252438	Mirror	0	F5	Left	F	P16
490	-4.41213	Normal	0	F5	Left	F	P16
491	-1.38709	Mirror	60	F5	Left	F	P16
492	-2.15997	Normal	60	F5	Left	F	P16
493	-0.738841	Mirror	120	F5	Left	F	P16
494	0.116081	Normal	120	F5	Left	F	P16
495	-2.88464	Mirror	180	F5	Left	F	P16
496	0.0820103	Normal	180	F5	Left	F	P16
497	-17.2912	Mirror	0	F5	Left	F	P17
498	-25.4466	Normal	0	F5	Left	F	P17
499	-13.2109	Mirror	60	F5	Left	F	P17
500	-17.8829	Normal	60	F5	Left	F	P17
501	-10.8837	Mirror	120	F5	Left	F	P17
502	-11.4925	Normal	120	F5	Left	F	P17
503	-16.1031	Mirror	180	F5	Left	F	P17
504	-10.7371	Normal	180	F5	Left	F	P17
505	0.211963	Mirror	0	F5	Left	F	P18
506	0.3444	Normal	0	F5	Left	F	P18
507	1.56902	Mirror	60	F5	Left	F	P18
508	3.05736	Normal	60	F5	Left	F	P18
509	2.87365	Mirror	120	F5	Left	F	P18
510	3.73812	Normal	120	F5	Left	F	P18
511	1.6525	Mirror	180	F5	Left	F	P18
512	1.89036	Normal	180	F5	Left	F	P18
513	-17.538	Mirror	0	F5	Left	F	P19
514	-14.8932	Normal	0	F5	Left	F	P19
515	-11.9672	Mirror	60	F5	Left	F	P19
516	-17.5857	Normal	60	F5	Left	F	P19
517	-11.7005	Mirror	120	F5	Left	F	P19
518	-13.7366	Normal	120	F5	Left	F	P19
519	-13.6494	Mirror	180	F5	Left	F	P19
520	-13.5685	Normal	180	F5	Left	F	P19
521	-3.94141	Mirror	0	F5	Left	F	P20
522	-7.1128	Normal	0	F5	Left	F	P20
523	-3.67381	Mirror	60	F5	Left	F	P20
524	-6.63257	Normal	60	F5	Left	F	P20
525	-6.02178	Mirror	120	F5	Left	F	P20
526	-6.76534	Normal	120	F5	Left	F	P20
527	-5.62489	Mirror	180	F5	Left	F	P20
528	-3.42169	Normal	180	F5	Left	F	P20
529	-5.36752	Mirror	0	F5	Left	F	P21
530	-2.89203	Normal	0	F5	Left	F	P21
531	-3.15334	Mirror	60	F5	Left	F	P21
532	-3.67332	Normal	60	F5	Left	F	P21
533	-1.41048	Mirror	120	F5	Left	F	P21
534	-3.17184	Normal	120	F5	Left	F	P21
535	-1.57001	Mirror	180	F5	Left	F	P21
536	-0.00400775	Normal	180	F5	Left	F	P21
537	-1.43435	Mirror	0	F5	Left	F	P22
538	-2.54752	Normal	0	F5	Left	F	P22
539	-0.913943	Mirror	60	F5	Left	F	P22
540	-0.962233	Normal	60	F5	Left	F	P22
541	-0.456663	Mirror	120	F5	Left	F	P22
542	-2.67155	Normal	120	F5	Left	F	P22
543	-1.99425	Mirror	180	F5	Left	F	P22
544	-1.28554	Normal	180	F5	Left	F	P22
545	-0.364435	Mirror	0	F5	Left	F	P24
546	-6.48114	Normal	0	F5	Left	F	P24
547	-4.13005	Mirror	60	F5	Left	F	P24
548	-3.35874	Normal	60	F5	Left	F	P24
549	-2.56685	Mirror	120	F5	Left	F	P24
550	-2.47726	Normal	120	F5	Left	F	P24
551	-4.75357	Mirror	180	F5	Left	F	P24
552	-3.71546	Normal	180	F5	Left	F	P24
553	-3.3292	Mirror	0	F5	Left	F	P25
554	-7.5115	Normal	0	F5	Left	F	P25
555	-13.0208	Mirror	60	F5	Left	F	P25
556	-6.44486	Normal	60	F5	Left	F	P25
557	-9.54291	Mirror	120	F5	Left	F	P25
558	-6.38041	Normal	120	F5	Left	F	P25
559	-3.6395	Mirror	180	F5	Left	F	P25
560	-7.1837	Normal	180	F5	Left	F	P25
561	-1.35633	Mirror	0	F5	Left	F	P26
562	1.65782	Normal	0	F5	Left	F	P26
563	-1.1287	Mirror	60	F5	Left	F	P26
564	0.170457	Normal	60	F5	Left	F	P26
565	0.923182	Mirror	120	F5	Left	F	P26
566	0.117163	Normal	120	F5	Left	F	P26
567	-0.409901	Mirror	180	F5	Left	F	P26
568	-0.687554	Normal	180	F5	Left	F	P26
569	-9.10678	Mirror	0	F5	Left	F	P27
570	-6.69293	Normal	0	F5	Left	F	P27
571	-7.42533	Mirror	60	F5	Left	F	P27
572	-3.64472	Normal	60	F5	Left	F	P27
573	-4.00361	Mirror	120	F5	Left	F	P27
574	-4.97946	Normal	120	F5	Left	F	P27
575	-3.66111	Mirror	180	F5	Left	F	P27
576	-3.72106	Normal	180	F5	Left	F	P27
577	-2.04367	Mirror	0	F3	Left	F	P01
578	-2.59209	Normal	0	F3	Left	F	P01
579	2.42929	Mirror	60	F3	Left	F	P01
580	-0.36608	Normal	60	F3	Left	F	P01
581	0.309957	Mirror	120	F3	Left	F	P01
582	1.73529	Normal	120	F3	Left	F	P01
583	-0.681841	Mirror	180	F3	Left	F	P01
584	-1.29153	Normal	180	F3	Left	F	P01
585	2.5513	Mirror	0	F3	Left	F	P02
586	-0.227474	Normal	0	F3	Left	F	P02
587	-0.0394094	Mirror	60	F3	Left	F	P02
588	-6.55708	Normal	60	F3	Left	F	P02
589	-3.52481	Mirror	120	F3	Left	F	P02
590	-1.59402	Normal	120	F3	Left	F	P02
591	-4.14013	Mirror	180	F3	Left	F	P02
592	1.13254	Normal	180	F3	Left	F	P02
593	-6.05737	Mirror	0	F3	Left	F	P03
594	-4.59536	Normal	0	F3	Left	F	P03
595	-3.65258	Mirror	60	F3	Left	F	P03
596	-3.37067	Normal	60	F3	Left	F	P03
597	-5.93485	Mirror	120	F3	Left	F	P03
598	-4.33963	Normal	120	F3	Left	F	P03
599	-3.05644	Mirror	180	F3	Left	F	P03
600	-2.79907	Normal	180	F3	Left	F	P03
601	3.91927	Mirror	0	F3	Left	F	P04
602	-1.42624	Normal	0	F3	Left	F	P04
603	0.208554	Mirror	60	F3	Left	F	P04
604	-1.30749	Normal	60	F3	Left	F	P04
605	-1.92763	Mirror	120	F3	Left	F	P04
606	-2.10025	Normal	120	F3	Left	F	P04
607	-1.74055	Mirror	180	F3	Left	F	P04
608	1.199	Normal	180	F3	Left	F	P04
609	-10.2474	Mirror	0	F3	Left	F	P05
610	-8.47455	Normal	0	F3	Left	F	P05
611	-7.10171	Mirror	60	F3	Left	F	P05
612	-9.74638	Normal	60	F3	Left	F	P05
613	-8.02539	Mirror	120	F3	Left	F	P05
614	-6.78273	Normal	120	F3	Left	F	P05
615	-7.2232	Mirror	180	F3	Left	F	P05
616	-7.51156	Normal	180	F3	Left	F	P05
617	0.379981	Mirror	0	F3	Left	F	P07
618	-6.8058	Normal	0	F3	Left	F	P07
619	-6.44044	Mirror	60	F3	Left	F	P07
620	-3.33826	Normal	60	F3	Left	F	P07
621	-5.24192	Mirror	120	F3	Left	F	P07
622	-3.14425	Normal	120	F3	Left	F	P07
623	-3.55449	Mirror	180	F3	Left	F	P07
624	-3.81986	Normal	180	F3	Left	F	P07
625	-7.25288	Mirror	0	F3	Left	F	P08
626	-5.24531	Normal	0	F3	Left	F	P08
627	-4.54429	Mirror	60	F3	Left	F	P08
628	-3.7676	Normal	60	F3	Left	F	P08
629	-6.61267	Mirror	120	F3	Left	F	P08
630	-8.09443	Normal	120	F3	Left	F	P08
631	-5.46775	Mirror	180	F3	Left	F	P08
632	-1.59208	Normal	180	F3	Left	F	P08
633	3.60066	Mirror	0	F3	Left	F	P09
634	3.05352	Normal	0	F3	Left	F	P09
635	-1.65445	Mirror	60	F3	Left	F	P09
636	-1.1196	Normal	60	F3	Left	F	P09
637	-1.96566	Mirror	120	F3	Left	F	P09
638	-0.883129	Normal	120	F3	Left	F	P09
639	-2.97439	Mirror	180	F3	Left	F	P09
640	-0.133018	Normal	180	F3	Left	F	P09
641	-3.04956	Mirror	0	F3	Left	F	P10
642	-4.7961	Normal	0	F3	Left	F	P10
643	-3.34047	Mirror	60	F3	Left	F	P10
644	-4.65255	Normal	60	F3	Left	F	P10
645	-0.430281	Mirror	120	F3	Left	F	P10
646	-2.7968	Normal	120	F3	Left	F	P10
647	1.38288	Mirror	180	F3	Left	F	P10
648	-0.452554	Normal	180	F3	Left	F	P10
649	-0.531256	Mirror	0	F3	Left	F	P12
650	-0.334951	Normal	0	F3	Left	F	P12
651	-0.493433	Mirror	60	F3	Left	F	P12
652	1.82774	Normal	60	F3	Left	F	P12
653	-1.49647	Mirror	120	F3	Left	F	P12
654	0.666138	Normal	120	F3	Left	F	P12
655	-1.43102	Mirror	180	F3	Left	F	P12
656	-1.34571	Normal	180	F3	Left	F	P12
657	0.0818404	Mirror	0	F3	Left	F	P13
658	-1.87991	Normal	0	F3	Left	F	P13
659	-1.34501	Mirror	60	F3	Left	F	P13
660	-0.904218	Normal	60	F3	Left	F	P13
661	0.20247	Mirror	120	F3	Left	F	P13
662	-1.07173	Normal	120	F3	Left	F	P13
663	-3.31833	Mirror	180	F3	Left	F	P13
664	-2.88222	Normal	180	F3	Left	F	P13
665	-6.05472	Mirror	0	F3	Left	F	P14
666	-3.31202	Normal	0	F3	Left	F	P14
667	-1.33559	Mirror	60	F3	Left	F	P14
668	-6.11642	Normal	60	F3	Left	F	P14
669	-2.41107	Mirror	120	F3	Left	F	P14
670	-6.04873	Normal	120	F3	Left	F	P14
671	-0.954791	Mirror	180	F3	Left	F	P14
672	-5.96185	Normal	180	F3	Left	F	P14
673	-3.14927	Mirror	0	F3	Left	F	P15
674	-2.53482	Normal	0	F3	Left	F	P15
675	-4.96786	Mirror	60	F3	Left	F	P15
676	-2.02111	Normal	60	F3	Left	F	P15
677	-5.66537	Mirror	120	F3	Left	F	P15
678	-2.50332	Normal	120	F3	Left	F	P15
679	-4.01912	Mirror	180	F3	Left	F	P15
680	-2.86531	Normal	180	F3	Left	F	P15
681	0.00467091	Mirror	0	F3	Left	F	P16
682	-6.15885	Normal	0	F3	Left	F	P16
683	-0.293495	Mirror	60	F3	Left	F	P16
684	-3.31148	Normal	60	F3	Left	F	P16
685	-0.500931	Mirror	120	F3	Left	F	P16
686	-0.179057	Normal	120	F3	Left	F	P16
687	-2.36185	Mirror	180	F3	Left	F	P16
688	0.062981	Normal	180	F3	Left	F	P16
689	-11.775	Mirror	0	F3	Left	F	P17
690	-18.6399	Normal	0	F3	Left	F	P17
691	-8.28665	Mirror	60	F3	Left	F	P17
692	-10.1946	Normal	60	F3	Left	F	P17
693	-6.77302	Mirror	120	F3	Left	F	P17
694	-7.20917	Normal	120	F3	Left	F	P17
695	-9.76607	Mirror	180	F3	Left	F	P17
696	-6.86656	Normal	180	F3	Left	F	P17
697	0.188589	Mirror	0	F3	Left	F	P18
698	0.298758	Normal	0	F3	Left	F	P18
699	1.52983	Mirror	60	F3	Left	F	P18
700	3.03339	Normal	60	F3	Left	F	P18
701	2.83451	Mirror	120	F3	Left	F	P18
702	3.59112	Normal	120	F3	Left	F	P18
703	1.79407	Mirror	180	F3	Left	F	P18
704	1.81649	Normal	180	F3	Left	F	P18
705	-17.444	Mirror	0	F3	Left	F	P19
706	-14.8585	Normal	0	F3	Left	F	P19
707	-11.8774	Mirror	60	F3	Left	F	P19
708	-17.4537	Normal	60	F3	Left	F	P19
709	-11.6063	Mirror	120	F3	Left	F	P19
710	-13.699	Normal	120	F3	Left	F	P19
711	-13.7931	Mirror	180	F3	Left	F	P19
712	-13.6357	Normal	180	F3	Left	F	P19
713	-4.00337	Mirror	0	F3	Left	F	P20
714	-7.2808	Normal	0	F3	Left	F	P20
715	-3.89069	Mirror	60	F3	Left	F	P20
716	-6.74083	Normal	60	F3	Left	F	P20
717	-5.76824	Mirror	120	F3	Left	F	P20
718	-6.89348	Normal	120	F3	Left	F	P20
719	-5.56656	Mirror	180	F3	Left	F	P20
720	-3.6099	Normal	180	F3	Left	F	P20
721	-5.34924	Mirror	0	F3	Left	F	P21
722	-2.75783	Normal	0	F3	Left	F	P21
723	-3.1584	Mirror	60	F3	Left	F	P21
724	-3.18273	Normal	60	F3	Left	F	P21
725	-1.5862	Mirror	120	F3	Left	F	P21
726	-3.1645	Normal	120	F3	Left	F	P21
727	-1.53191	Mirror	180	F3	Left	F	P21
728	0.185212	Normal	180	F3	Left	F	P21
729	-0.975077	Mirror	0	F3	Left	F	P22
730	-2.64122	Normal	0	F3	Left	F	P22
731	-0.646185	Mirror	60	F3	Left	F	P22
732	-0.726318	Normal	60	F3	Left	F	P22
733	0.1121	Mirror	120	F3	Left	F	P22
734	-2.25464	Normal	120	F3	Left	F	P22
735	-1.43248	Mirror	180	F3	Left	F	P22
736	-0.884936	Normal	180	F3	Left	F	P22
737	-1.43044	Mirror	0	F3	Left	F	P24
738	-9.37324	Normal	0	F3	Left	F	P24
739	-5.6032	Mirror	60	F3	Left	F	P24
740	-5.38118	Normal	60	F3	Left	F	P24
741	-3.40769	Mirror	120	F3	Left	F	P24
742	-3.17087	Normal	120	F3	Left	F	P24
743	-5.85835	Mirror	180	F3	Left	F	P24
744	-5.11124	Normal	180	F3	Left	F	P24
745	-2.37239	Mirror	0	F3	Left	F	P25
746	-2.48109	Normal	0	F3	Left	F	P25
747	-8.45642	Mirror	60	F3	Left	F	P25
748	-4.30363	Normal	60	F3	Left	F	P25
749	-4.66592	Mirror	120	F3	Left	F	P25
750	-5.78456	Normal	120	F3	Left	F	P25
751	-1.82525	Mirror	180	F3	Left	F	P25
752	-1.90794	Normal	180	F3	Left	F	P25
753	-2.18874	Mirror	0	F3	Left	F	P26
754	1.30551	Normal	0	F3	Left	F	P26
755	-1.57691	Mirror	60	F3	Left	F	P26
756	-0.789218	Normal	60	F3	Left	F	P26
757	1.34028	Mirror	120	F3	Left	F	P26
758	0.309866	Normal	120	F3	Left	F	P26
759	-0.637033	Mirror	180	F3	Left	F	P26
760	-1.41168	Normal	180	F3	Left	F	P26
761	-7.81801	Mirror	0	F3	Left	F	P27
762	-7.27953	Normal	0	F3	Left	F	P27
763	-6.54588	Mirror	60	F3	Left	F	P27
764	-3.71302	Normal	60	F3	Left	F	P27
765	-4.44667	Mirror	120	F3	Left	F	P27
766	-2.95311	Normal	120	F3	Left	F	P27
767	-4.82138	Mirror	180	F3	Left	F	P27
768	-4.05454	Normal	180	F3	Left	F	P27
769	2.02093	Mirror	0	F1	Left	F	P01
770	1.74517	Normal	0	F1	Left	F	P01
771	1.90262	Mirror	60	F1	Left	F	P01
772	-0.232344	Normal	60	F1	Left	F	P01
773	1.53261	Mirror	120	F1	Left	F	P01
774	2.02494	Normal	120	F1	Left	F	P01
775	-0.362352	Mirror	180	F1	Left	F	P01
776	-0.418115	Normal	180	F1	Left	F	P01
777	2.05055	Mirror	0	F1	Left	F	P02
778	-0.751677	Normal	0	F1	Left	F	P02
779	-2.1895	Mirror	60	F1	Left	F	P02
780	-6.16558	Normal	60	F1	Left	F	P02
781	-2.76947	Mirror	120	F1	Left	F	P02
782	-4.21789	Normal	120	F1	Left	F	P02
783	-4.62435	Mirror	180	F1	Left	F	P02
784	-0.354656	Normal	180	F1	Left	F	P02
785	-4.34019	Mirror	0	F1	Left	F	P03
786	-2.57864	Normal	0	F1	Left	F	P03
787	-4.73841	Mirror	60	F1	Left	F	P03
788	-4.7184	Normal	60	F1	Left	F	P03
789	-4.62707	Mirror	120	F1	Left	F	P03
790	-3.08513	Normal	120	F1	Left	F	P03
791	-0.616066	Mirror	180	F1	Left	F	P03
792	-3.68367	Normal	180	F1	Left	F	P03
793	1.88905	Mirror	0	F1	Left	F	P04
794	-0.93317	Normal	0	F1	Left	F	P04
795	-0.411826	Mirror	60	F1	Left	F	P04
796	-2.01788	Normal	60	F1	Left	F	P04
797	-1.59455	Mirror	120	F1	Left	F	P04
798	-0.850911	Normal	120	F1	Left	F	P04
799	0.165468	Mirror	180	F1	Left	F	P04
800	1.7366	Normal	180	F1	Left	F	P04
801	-6.85704	Mirror	0	F1	Left	F	P05
802	-7.03704	Normal	0	F1	Left	F	P05
803	-8.07259	Mirror	60	F1	Left	F	P05
804	-10.1106	Normal	60	F1	Left	F	P05
805	-5.56094	Mirror	120	F1	Left	F	P05
806	-6.80361	Normal	120	F1	Left	F	P05
807	-5.99112	Mirror	180	F1	Left	F	P05
808	-5.29589	Normal	180	F1	Left	F	P05
809	-2.90604	Mirror	0	F1	Left	F	P07
810	-4.74972	Normal	0	F1	Left	F	P07
811	-4.14067	Mirror	60	F1	Left	F	P07
812	-3.88457	Normal	60	F1	Left	F	P07
813	-2.75341	Mirror	120	F1	Left	F	P07
814	-4.65123	Normal	120	F1	Left	F	P07
815	-1.61739	Mirror	180	F1	Left	F	P07
816	-2.79287	Normal	180	F1	Left	F	P07
817	-4.69296	Mirror	0	F1	Left	F	P08
818	-5.67562	Normal	0	F1	Left	F	P08
819	-4.07997	Mirror	60	F1	Left	F	P08
820	-3.40591	Normal	60	F1	Left	F	P08
821	-4.58977	Mirror	120	F1	Left	F	P08
822	-5.93112	Normal	120	F1	Left	F	P08
823	-5.11554	Mirror	180	F1	Left	F	P08
824	-3.56389	Normal	180	F1	Left	F	P08
825	4.6114	Mirror	0	F1	Left	F	P09
826	2.45197	Normal	0	F1	Left	F	P09
827	-2.28808	Mirror	60	F1	Left	F	P09
828	-0.853845	Normal	60	F1	Left	F	P09
829	-2.22346	Mirror	120	F1	Left	F	P09
830	-1.04526	Normal	120	F1	Left	F	P09
831	-3.74732	Mirror	180	F1	Left	F	P09
832	0.768915	Normal	180	F1	Left	F	P09
833	-1.22237	Mirror	0	F1	Left	F	P10
834	-5.26555	Normal	0	F1	Left	F	P10
835	-1.06139	Mirror	60	F1	Left	F	P10
836	-3.46856	Normal	60	F1	Left	F	P10
837	1.45617	Mirror	120	F1	Left	F	P10
838	-1.19178	Normal	120	F1	Left	F	P10
839	1.92729	Mirror	180	F1	Left	F	P10
840	1.13987	Normal	180	F1	Left	F	P10
841	-0.477018	Mirror	0	F1	Left	F	P12
842	-0.623937	Normal	0	F1	Left	F	P12
843	-1.97909	Mirror	60	F1	Left	F	P12
844	1.96608	Normal	60	F1	Left	F	P12
845	-1.63514	Mirror	120	F1	Left	F	P12
846	-0.261338	Normal	120	F1	Left	F	P12
847	-2.20113	Mirror	180	F1	Left	F	P12
848	-2.21423	Normal	180	F1	Left	F	P12
849	0.344252	Mirror	0	F1	Left	F	P13
850	-1.15497	Normal	0	F1	Left	F	P13
851	-1.73883	Mirror	60	F1	Left	F	P13
852	-1.32441	Normal	60	F1	Left	F	P13
853	-1.203	Mirror	120	F1	Left	F	P13
854	-1.24128	Normal	120	F1	Left	F	P13
855	-2.48933	Mirror	180	F1	Left	F	P13
856	-1.90346	Normal	180	F1	Left	F	P13
857	-5.09867	Mirror	0	F1	Left	F	P14
858	-3.76107	Normal	0	F1	Left	F	P14
859	-0.0748117	Mirror	60	F1	Left	F	P14
860	-6.01877	Normal	60	F1	Left	F	P14
861	-2.14226	Mirror	120	F1	Left	F	P14
862	-3.15775	Normal	120	F1	Left	F	P14
863	-0.137302	Mirror	180	F1	Left	F	P14
864	-4.56206	Normal	180	F1	Left	F	P14
865	-2.58994	Mirror	0	F1	Left	F	P15
866	-1.30595	Normal	0	F1	Left	F	P15
867	-4.50015	Mirror	60	F1	Left	F	P15
868	-0.202588	Normal	60	F1	Left	F	P15
869	-3.93035	Mirror	120	F1	Left	F	P15
870	-1.56994	Normal	120	F1	Left	F	P15
871	-1.93621	Mirror	180	F1	Left	F	P15
872	-2.63263	Normal	180	F1	Left	F	P15
873	2.01009	Mirror	0	F1	Left	F	P16
874	-4.30403	Normal	0	F1	Left	F	P16
875	0.761965	Mirror	60	F1	Left	F	P16
876	-1.03482	Normal	60	F1	Left	F	P16
877	-0.296386	Mirror	120	F1	Left	F	P16
878	-0.226226	Normal	120	F1	Left	F	P16
879	-2.86656	Mirror	180	F1	Left	F	P16
880	0.0845799	Normal	180	F1	Left	F	P16
881	-9.62508	Mirror	0	F1	Left	F	P17
882	-16.067	Normal	0	F1	Left	F	P17
883	-7.13119	Mirror	60	F1	Left	F	P17
884	-7.04438	Normal	60	F1	Left	F	P17
885	-5.70357	Mirror	120	F1	Left	F	P17
886	-5.65503	Normal	120	F1	Left	F	P17
887	-8.04036	Mirror	180	F1	Left	F	P17
888	-5.58344	Normal	180	F1	Left	F	P17
889	0.150746	Mirror	0	F1	Left	F	P18
890	-0.32984	Normal	0	F1	Left	F	P18
891	1.7276	Mirror	60	F1	Left	F	P18
892	3.1659	Normal	60	F1	Left	F	P18
893	2.02809	Mirror	120	F1	Left	F	P18
894	1.66732	Normal	120	F1	Left	F	P18
895	0.706837	Mirror	180	F1	Left	F	P18
896	0.0989067	Normal	180	F1	Left	F	P18
897	-8.94211	Mirror	0	F1	Left	F	P19
898	-9.48343	Normal	0	F1	Left	F	P19
899	-5.09486	Mirror	60	F1	Left	F	P19
900	-10.0754	Normal	60	F1	Left	F	P19
901	-4.55923	Mirror	120	F1	Left	F	P19
902	-6.42887	Normal	120	F1	Left	F	P19
903	-6.69819	Mirror	180	F1	Left	F	P19
904	-8.06946	Normal	180	F1	Left	F	P19
905	-3.64484	Mirror	0	F1	Left	F	P20
906	-3.40896	Normal	0	F1	Left	F	P20
907	-1.36068	Mirror	60	F1	Left	F	P20
908	-2.55023	Normal	60	F1	Left	F	P20
909	-4.12762	Mirror	120	F1	Left	F	P20
910	-5.3779	Normal	120	F1	Left	F	P20
911	-4.95048	Mirror	180	F1	Left	F	P20
912	-3.47044	Normal	180	F1	Left	F	P20
913	-6.05368	Mirror	0	F1	Left	F	P21
914	-4.5277	Normal	0	F1	Left	F	P21
915	-5.53887	Mirror	60	F1	Left	F	P21
916	-5.10236	Normal	60	F1	Left	F	P21
917	-3.34444	Mirror	120	F1	Left	F	P21
918	-5.30167	Normal	120	F1	Left	F	P21
919	-3.01171	Mirror	180	F1	Left	F	P21
920	0.701514	Normal	180	F1	Left	F	P21
921	-0.94937	Mirror	0	F1	Left	F	P22
922	-2.34547	Normal	0	F1	Left	F	P22
923	-0.761375	Mirror	60	F1	Left	F	P22
924	-0.553945	Normal	60	F1	Left	F	P22
925	0.272581	Mirror	120	F1	Left	F	P22
926	-2.06577	Normal	120	F1	Left	F	P22
927	-1.40863	Mirror	180	F1	Left	F	P22
928	-0.577476	Normal	180	F1	Left	F	P22
929	-0.91374	Mirror	0	F1	Left	F	P24
930	-5.47379	Normal	0	F1	Left	F	P24
931	-4.88514	Mirror	60	F1	Left	F	P24
932	-2.39786	Normal	60	F1	Left	F	P24
933	-3.2871	Mirror	120	F1	Left	F	P24
934	-2.12339	Normal	120	F1	Left	F	P24
935	-4.54291	Mirror	180	F1	Left	F	P24
936	-3.39367	Normal	180	F1	Left	F	P24
937	-2.64339	Mirror	0	F1	Left	F	P25
938	-0.93848	Normal	0	F1	Left	F	P25
939	-7.35201	Mirror	60	F1	Left	F	P25
940	-2.55372	Normal	60	F1	Left	F	P25
941	-4.94084	Mirror	120	F1	Left	F	P25
942	-3.49097	Normal	120	F1	Left	F	P25
943	-2.81026	Mirror	180	F1	Left	F	P25
944	-2.23931	Normal	180	F1	Left	F	P25
945	-3.24026	Mirror	0	F1	Left	F	P26
946	1.44114	Normal	0	F1	Left	F	P26
947	-0.30766	Mirror	60	F1	Left	F	P26
948	-0.12369	Normal	60	F1	Left	F	P26
949	-0.126647	Mirror	120	F1	Left	F	P26
950	-0.834428	Normal	120	F1	Left	F	P26
951	-1.56657	Mirror	180	F1	Left	F	P26
952	-2.04054	Normal	180	F1	Left	F	P26
953	-7.25998	Mirror	0	F1	Left	F	P27
954	-7.1968	Normal	0	F1	Left	F	P27
955	-6.48982	Mirror	60	F1	Left	F	P27
956	-3.02772	Normal	60	F1	Left	F	P27
957	-4.51917	Mirror	120	F1	Left	F	P27
958	-3.3167	Normal	120	F1	Left	F	P27
959	-4.40199	Mirror	180	F1	Left	F	P27
960	-4.4573	Normal	180	F1	Left	F	P27
961	1.91244	Mirror	0	Fz	Center	F	P01
962	5.01942	Normal	0	Fz	Center	F	P01
963	2.75225	Mirror	60	Fz	Center	F	P01
964	1.14292	Normal	60	Fz	Center	F	P01
965	1.02106	Mirror	120	Fz	Center	F	P01
966	3.61197	Normal	120	Fz	Center	F	P01
967	1.63118	Mirror	180	Fz	Center	F	P01
968	0.414302	Normal	180	Fz	Center	F	P01
969	1.80229	Mirror	0	Fz	Center	F	P02
970	-2.86638	Normal	0	Fz	Center	F	P02
971	-2.70347	Mirror	60	Fz	Center	F	P02
972	-4.2669	Normal	60	Fz	Center	F	P02
973	-2.90638	Mirror	120	Fz	Center	F	P02
974	-4.28459	Normal	120	Fz	Center	F	P02
975	-5.36297	Mirror	180	Fz	Center	F	P02
976	-1.70939	Normal	180	Fz	Center	F	P02
977	-3.2218	Mirror	0	Fz	Center	F	P03
978	-2.4757	Normal	0	Fz	Center	F	P03
979	-3.26135	Mirror	60	Fz	Center	F	P03
980	-2.52354	Normal	60	Fz	Center	F	P03
981	-4.98078	Mirror	120	Fz	Center	F	P03
982	-3.79848	Normal	120	Fz	Center	F	P03
983	-1.47915	Mirror	180	Fz	Center	F	P03
984	-1.81792	Normal	180	Fz	Center	F	P03
985	0.506596	Mirror	0	Fz	Center	F	P04
986	-0.399412	Normal	0	Fz	Center	F	P04
987	-0.717306	Mirror	60	Fz	Center	F	P04
988	-3.18865	Normal	60	Fz	Center	F	P04
989	-1.46582	Mirror	120	Fz	Center	F	P04
990	-0.879328	Normal	120	Fz	Center	F	P04
991	0.176833	Mirror	180	Fz	Center	F	P04
992	1.61262	Normal	180	Fz	Center	F	P04
993	-5.91084	Mirror	0	Fz	Center	F	P05
994	-7.80806	Normal	0	Fz	Center	F	P05
995	-5.75661	Mirror	60	Fz	Center	F	P05
996	-10.7819	Normal	60	Fz	Center	F	P05
997	-3.15681	Mirror	120	Fz	Center	F	P05
998	-5.25458	Normal	120	Fz	Center	F	P05
999	-6.83198	Mirror	180	Fz	Center	F	P05
1000	-3.28137	Normal	180	Fz	Center	F	P05
1001	-5.22652	Mirror	0	Fz	Center	F	P07
1002	-4.73071	Normal	0	Fz	Center	F	P07
1003	-4.0469	Mirror	60	Fz	Center	F	P07
1004	-4.61822	Normal	60	Fz	Center	F	P07
1005	-3.73746	Mirror	120	Fz	Center	F	P07
1006	-4.7378	Normal	120	Fz	Center	F	P07
1007	-0.447443	Mirror	180	Fz	Center	F	P07
1008	-3.86246	Normal	180	Fz	Center	F	P07
1009	-3.34983	Mirror	0	Fz	Center	F	P08
1010	-4.96534	Normal	0	Fz	Center	F	P08
1011	-3.87999	Mirror	60	Fz	Center	F	P08
1012	-2.09025	Normal	60	Fz	Center	F	P08
1013	-5.16228	Mirror	120	Fz	Center	F	P08
1014	-4.59345	Normal	120	Fz	Center	F	P08
1015	-6.07708	Mirror	180	Fz	Center	F	P08
1016	-3.10702	Normal	180	Fz	Center	F	P08
1017	4.59504	Mirror	0	Fz	Center	F	P09
1018	2.74217	Normal	0	Fz	Center	F	P09
1019	-0.591534	Mirror	60	Fz	Center	F	P09
1020	-2.39986	Normal	60	Fz	Center	F	P09
1021	-1.00086	Mirror	120	Fz	Center	F	P09
1022	-2.47738	Normal	120	Fz	Center	F	P09
1023	-3.21117	Mirror	180	Fz	Center	F	P09
1024	1.91465	Normal	180	Fz	Center	F	P09
1025	-0.0202843	Mirror	0	Fz	Center	F	P10
1026	-4.06347	Normal	0	Fz	Center	F	P10
1027	0.581653	Mirror	60	Fz	Center	F	P10
1028	-2.10645	Normal	60	Fz	Center	F	P10
1029	2.3281	Mirror	120	Fz	Center	F	P10
1030	-0.270135	Normal	120	Fz	Center	F	P10
1031	3.28888	Mirror	180	Fz	Center	F	P10
1032	1.0734	Normal	180	Fz	Center	F	P10
1033	-0.594731	Mirror	0	Fz	Center	F	P12
1034	-2.28765	Normal	0	Fz	Center	F	P12
1035	-3.33668	Mirror	60	Fz	Center	F	P12
1036	-0.0891838	Normal	60	Fz	Center	F	P12
1037	-3.18218	Mirror	120	Fz	Center	F	P12
1038	-1.31613	Normal	120	Fz	Center	F	P12
1039	-3.59866	Mirror	180	Fz	Center	F	P12
1040	-3.50392	Normal	180	Fz	Center	F	P12
1041	-0.143876	Mirror	0	Fz	Center	F	P13
1042	-0.975107	Normal	0	Fz	Center	F	P13
1043	-1.28453	Mirror	60	Fz	Center	F	P13
1044	-0.926867	Normal	60	Fz	Center	F	P13
1045	-1.17805	Mirror	120	Fz	Center	F	P13
1046	-0.645763	Normal	120	Fz	Center	F	P13
1047	-3.34843	Mirror	180	Fz	Center	F	P13
1048	-1.51907	Normal	180	Fz	Center	F	P13
1049	-5.43424	Mirror	0	Fz	Center	F	P14
1050	-3.79392	Normal	0	Fz	Center	F	P14
1051	0.532364	Mirror	60	Fz	Center	F	P14
1052	-6.01484	Normal	60	Fz	Center	F	P14
1053	-3.05149	Mirror	120	Fz	Center	F	P14
1054	-3.3134	Normal	120	Fz	Center	F	P14
1055	-1.28055	Mirror	180	Fz	Center	F	P14
1056	-4.8749	Normal	180	Fz	Center	F	P14
1057	-2.61483	Mirror	0	Fz	Center	F	P15
1058	-1.5296	Normal	0	Fz	Center	F	P15
1059	-3.39925	Mirror	60	Fz	Center	F	P15
1060	-0.206423	Normal	60	Fz	Center	F	P15
1061	-3.07501	Mirror	120	Fz	Center	F	P15
1062	-3.49304	Normal	120	Fz	Center	F	P15
1063	-2.44025	Mirror	180	Fz	Center	F	P15
1064	-4.16223	Normal	180	Fz	Center	F	P15
1065	1.72842	Mirror	0	Fz	Center	F	P16
1066	-4.41036	Normal	0	Fz	Center	F	P16
1067	0.853196	Mirror	60	Fz	Center	F	P16
1068	-0.743536	Normal	60	Fz	Center	F	P16
1069	0.721826	Mirror	120	Fz	Center	F	P16
1070	2.2241	Normal	120	Fz	Center	F	P16
1071	-2.23283	Mirror	180	Fz	Center	F	P16
1072	-0.708857	Normal	180	Fz	Center	F	P16
1073	-6.35521	Mirror	0	Fz	Center	F	P17
1074	-12.2057	Normal	0	Fz	Center	F	P17
1075	-5.24777	Mirror	60	Fz	Center	F	P17
1076	-4.67513	Normal	60	Fz	Center	F	P17
1077	-3.94833	Mirror	120	Fz	Center	F	P17
1078	-3.66389	Normal	120	Fz	Center	F	P17
1079	-5.47124	Mirror	180	Fz	Center	F	P17
1080	-3.8739	Normal	180	Fz	Center	F	P17
1081	-0.0537729	Mirror	0	Fz	Center	F	P18
1082	0.355645	Normal	0	Fz	Center	F	P18
1083	0.0187792	Mirror	60	Fz	Center	F	P18
1084	0.806245	Normal	60	Fz	Center	F	P18
1085	2.14316	Mirror	120	Fz	Center	F	P18
1086	1.05478	Normal	120	Fz	Center	F	P18
1087	1.39579	Mirror	180	Fz	Center	F	P18
1088	-0.788824	Normal	180	Fz	Center	F	P18
1089	-6.9744	Mirror	0	Fz	Center	F	P19
1090	-8.67549	Normal	0	Fz	Center	F	P19
1091	-4.74704	Mirror	60	Fz	Center	F	P19
1092	-8.43197	Normal	60	Fz	Center	F	P19
1093	-4.35999	Mirror	120	Fz	Center	F	P19
1094	-6.4035	Normal	120	Fz	Center	F	P19
1095	-4.86546	Mirror	180	Fz	Center	F	P19
1096	-7.01353	Normal	180	Fz	Center	F	P19
1097	-3.78498	Mirror	0	Fz	Center	F	P20
1098	-1.67825	Normal	0	Fz	Center	F	P20
1099	-0.801715	Mirror	60	Fz	Center	F	P20
1100	-1.38496	Normal	60	Fz	Center	F	P20
1101	-4.23313	Mirror	120	Fz	Center	F	P20
1102	-3.87207	Normal	120	Fz	Center	F	P20
1103	-4.56131	Mirror	180	Fz	Center	F	P20
1104	-2.80798	Normal	180	Fz	Center	F	P20
1105	-6.08959	Mirror	0	Fz	Center	F	P21
1106	-4.00547	Normal	0	Fz	Center	F	P21
1107	-5.76419	Mirror	60	Fz	Center	F	P21
1108	-4.41899	Normal	60	Fz	Center	F	P21
1109	-3.78047	Mirror	120	Fz	Center	F	P21
1110	-4.65435	Normal	120	Fz	Center	F	P21
1111	-2.95436	Mirror	180	Fz	Center	F	P21
1112	-1.76478	Normal	180	Fz	Center	F	P21
1113	0.908492	Mirror	0	Fz	Center	F	P22
1114	-0.963194	Normal	0	Fz	Center	F	P22
1115	0.18553	Mirror	60	Fz	Center	F	P22
1116	-0.347788	Normal	60	Fz	Center	F	P22
1117	0.921598	Mirror	120	Fz	Center	F	P22
1118	-0.249387	Normal	120	Fz	Center	F	P22
1119	-0.00536761	Mirror	180	Fz	Center	F	P22
1120	0.293488	Normal	180	Fz	Center	F	P22
1121	-0.830525	Mirror	0	Fz	Center	F	P24
1122	-4.28877	Normal	0	Fz	Center	F	P24
1123	-3.85078	Mirror	60	Fz	Center	F	P24
1124	-2.71216	Normal	60	Fz	Center	F	P24
1125	-0.82766	Mirror	120	Fz	Center	F	P24
1126	-1.50584	Normal	120	Fz	Center	F	P24
1127	-1.73056	Mirror	180	Fz	Center	F	P24
1128	-2.03803	Normal	180	Fz	Center	F	P24
1129	-2.00095	Mirror	0	Fz	Center	F	P25
1130	0.498276	Normal	0	Fz	Center	F	P25
1131	-6.93005	Mirror	60	Fz	Center	F	P25
1132	-1.66423	Normal	60	Fz	Center	F	P25
1133	-4.78786	Mirror	120	Fz	Center	F	P25
1134	-2.29063	Normal	120	Fz	Center	F	P25
1135	-3.4126	Mirror	180	Fz	Center	F	P25
1136	-3.31708	Normal	180	Fz	Center	F	P25
1137	-2.50538	Mirror	0	Fz	Center	F	P26
1138	1.57617	Normal	0	Fz	Center	F	P26
1139	0.321448	Mirror	60	Fz	Center	F	P26
1140	0.980966	Normal	60	Fz	Center	F	P26
1141	0.45104	Mirror	120	Fz	Center	F	P26
1142	-0.721501	Normal	120	Fz	Center	F	P26
1143	-1.29977	Mirror	180	Fz	Center	F	P26
1144	-1.50865	Normal	180	Fz	Center	F	P26
1145	-7.89273	Mirror	0	Fz	Center	F	P27
1146	-7.15221	Normal	0	Fz	Center	F	P27
1147	-6.61244	Mirror	60	Fz	Center	F	P27
1148	-4.03274	Normal	60	Fz	Center	F	P27
1149	-4.46377	Mirror	120	Fz	Center	F	P27
1150	-3.96667	Normal	120	Fz	Center	F	P27
1151	-5.35496	Mirror	180	Fz	Center	F	P27
1152	-5.11163	Normal	180	Fz	Center	F	P27
1153	2.48252	Mirror	0	F2	Right	F	P01
1154	1.3364	Normal	0	F2	Right	F	P01
1155	4.43278	Mirror	60	F2	Right	F	P01
1156	-0.39923	Normal	60	F2	Right	F	P01
1157	1.20447	Mirror	120	F2	Right	F	P01
1158	1.06499	Normal	120	F2	Right	F	P01
1159	1.15652	Mirror	180	F2	Right	F	P01
1160	3.9376	Normal	180	F2	Right	F	P01
1161	1.71413	Mirror	0	F2	Right	F	P02
1162	0.106852	Normal	0	F2	Right	F	P02
1163	-3.22134	Mirror	60	F2	Right	F	P02
1164	-2.26672	Normal	60	F2	Right	F	P02
1165	-1.29604	Mirror	120	F2	Right	F	P02
1166	-2.77573	Normal	120	F2	Right	F	P02
1167	-2.87309	Mirror	180	F2	Right	F	P02
1168	-0.615445	Normal	180	F2	Right	F	P02
1169	-2.13746	Mirror	0	F2	Right	F	P03
1170	-1.73749	Normal	0	F2	Right	F	P03
1171	-3.31941	Mirror	60	F2	Right	F	P03
1172	-2.84959	Normal	60	F2	Right	F	P03
1173	-5.24395	Mirror	120	F2	Right	F	P03
1174	-2.48455	Normal	120	F2	Right	F	P03
1175	0.155296	Mirror	180	F2	Right	F	P03
1176	-2.73173	Normal	180	F2	Right	F	P03
1177	-1.67926	Mirror	0	F2	Right	F	P04
1178	-1.21507	Normal	0	F2	Right	F	P04
1179	-2.28325	Mirror	60	F2	Right	F	P04
1180	-7.5733	Normal	60	F2	Right	F	P04
1181	-2.82509	Mirror	120	F2	Right	F	P04
1182	-3.11938	Normal	120	F2	Right	F	P04
1183	-2.43471	Mirror	180	F2	Right	F	P04
1184	0.087478	Normal	180	F2	Right	F	P04
1185	-8.31311	Mirror	0	F2	Right	F	P05
1186	-9.55983	Normal	0	F2	Right	F	P05
1187	-8.77993	Mirror	60	F2	Right	F	P05
1188	-14.2024	Normal	60	F2	Right	F	P05
1189	-5.58889	Mirror	120	F2	Right	F	P05
1190	-7.50169	Normal	120	F2	Right	F	P05
1191	-7.64435	Mirror	180	F2	Right	F	P05
1192	-7.23794	Normal	180	F2	Right	F	P05
1193	-5.14531	Mirror	0	F2	Right	F	P07
1194	-4.91124	Normal	0	F2	Right	F	P07
1195	-4.24432	Mirror	60	F2	Right	F	P07
1196	-3.59747	Normal	60	F2	Right	F	P07
1197	-2.92302	Mirror	120	F2	Right	F	P07
1198	-4.14931	Normal	120	F2	Right	F	P07
1199	-0.987458	Mirror	180	F2	Right	F	P07
1200	-4.25998	Normal	180	F2	Right	F	P07
1201	-2.55328	Mirror	0	F2	Right	F	P08
1202	-2.79927	Normal	0	F2	Right	F	P08
1203	-2.67548	Mirror	60	F2	Right	F	P08
1204	-0.117694	Normal	60	F2	Right	F	P08
1205	-3.60796	Mirror	120	F2	Right	F	P08
1206	-3.75046	Normal	120	F2	Right	F	P08
1207	-4.46474	Mirror	180	F2	Right	F	P08
1208	-1.95775	Normal	180	F2	Right	F	P08
1209	6.64496	Mirror	0	F2	Right	F	P09
1210	0.281149	Normal	0	F2	Right	F	P09
1211	-0.0989519	Mirror	60	F2	Right	F	P09
1212	-1.99139	Normal	60	F2	Right	F	P09
1213	-0.00835315	Mirror	120	F2	Right	F	P09
1214	-2.92042	Normal	120	F2	Right	F	P09
1215	-1.16463	Mirror	180	F2	Right	F	P09
1216	1.60025	Normal	180	F2	Right	F	P09
1217	-0.58055	Mirror	0	F2	Right	F	P10
1218	-3.37035	Normal	0	F2	Right	F	P10
1219	-0.806556	Mirror	60	F2	Right	F	P10
1220	-1.87951	Normal	60	F2	Right	F	P10
1221	1.59473	Mirror	120	F2	Right	F	P10
1222	-0.735507	Normal	120	F2	Right	F	P10
1223	2.86106	Mirror	180	F2	Right	F	P10
1224	0.590018	Normal	180	F2	Right	F	P10
1225	-1.80456	Mirror	0	F2	Right	F	P12
1226	-0.543638	Normal	0	F2	Right	F	P12
1227	-5.09384	Mirror	60	F2	Right	F	P12
1228	-0.690426	Normal	60	F2	Right	F	P12
1229	-3.55415	Mirror	120	F2	Right	F	P12
1230	-0.749588	Normal	120	F2	Right	F	P12
1231	-4.13155	Mirror	180	F2	Right	F	P12
1232	-3.60396	Normal	180	F2	Right	F	P12
1233	0.661603	Mirror	0	F2	Right	F	P13
1234	0.737392	Normal	0	F2	Right	F	P13
1235	-1.91309	Mirror	60	F2	Right	F	P13
1236	-2.9014	Normal	60	F2	Right	F	P13
1237	-0.437129	Mirror	120	F2	Right	F	P13
1238	-1.8272	Normal	120	F2	Right	F	P13
1239	-0.544216	Mirror	180	F2	Right	F	P13
1240	0.0429515	Normal	180	F2	Right	F	P13
1241	-5.23748	Mirror	0	F2	Right	F	P14
1242	-5.29745	Normal	0	F2	Right	F	P14
1243	0.383938	Mirror	60	F2	Right	F	P14
1244	-6.45168	Normal	60	F2	Right	F	P14
1245	-3.57319	Mirror	120	F2	Right	F	P14
1246	-3.67568	Normal	120	F2	Right	F	P14
1247	-2.51832	Mirror	180	F2	Right	F	P14
1248	-5.31504	Normal	180	F2	Right	F	P14
1249	-3.32759	Mirror	0	F2	Right	F	P15
1250	-3.61301	Normal	0	F2	Right	F	P15
1251	-4.78525	Mirror	60	F2	Right	F	P15
1252	-0.31037	Normal	60	F2	Right	F	P15
1253	-4.20523	Mirror	120	F2	Right	F	P15
1254	-5.11935	Normal	120	F2	Right	F	P15
1255	-3.49306	Mirror	180	F2	Right	F	P15
1256	-5.12428	Normal	180	F2	Right	F	P15
1257	0.721255	Mirror	0	F2	Right	F	P16
1258	-2.0253	Normal	0	F2	Right	F	P16
1259	1.11073	Mirror	60	F2	Right	F	P16
1260	-1.98651	Normal	60	F2	Right	F	P16
1261	-0.504157	Mirror	120	F2	Right	F	P16
1262	1.75739	Normal	120	F2	Right	F	P16
1263	-0.895869	Mirror	180	F2	Right	F	P16
1264	0.0310042	Normal	180	F2	Right	F	P16
1265	-6.7619	Mirror	0	F2	Right	F	P17
1266	-12.1671	Normal	0	F2	Right	F	P17
1267	-5.38368	Mirror	60	F2	Right	F	P17
1268	-6.88932	Normal	60	F2	Right	F	P17
1269	-4.19938	Mirror	120	F2	Right	F	P17
1270	-4.30561	Normal	120	F2	Right	F	P17
1271	-6.32546	Mirror	180	F2	Right	F	P17
1272	-5.6744	Normal	180	F2	Right	F	P17
1273	0.669144	Mirror	0	F2	Right	F	P18
1274	0.592834	Normal	0	F2	Right	F	P18
1275	-0.690832	Mirror	60	F2	Right	F	P18
1276	1.49168	Normal	60	F2	Right	F	P18
1277	2.94383	Mirror	120	F2	Right	F	P18
1278	0.877608	Normal	120	F2	Right	F	P18
1279	1.1537	Mirror	180	F2	Right	F	P18
1280	0.362977	Normal	180	F2	Right	F	P18
1281	-8.32803	Mirror	0	F2	Right	F	P19
1282	-11.5013	Normal	0	F2	Right	F	P19
1283	-5.66513	Mirror	60	F2	Right	F	P19
1284	-10.6628	Normal	60	F2	Right	F	P19
1285	-6.18001	Mirror	120	F2	Right	F	P19
1286	-7.6882	Normal	120	F2	Right	F	P19
1287	-6.26783	Mirror	180	F2	Right	F	P19
1288	-9.83582	Normal	180	F2	Right	F	P19
1289	-2.77486	Mirror	0	F2	Right	F	P20
1290	-1.32759	Normal	0	F2	Right	F	P20
1291	-0.698977	Mirror	60	F2	Right	F	P20
1292	-2.12684	Normal	60	F2	Right	F	P20
1293	-3.25065	Mirror	120	F2	Right	F	P20
1294	-2.82796	Normal	120	F2	Right	F	P20
1295	-3.67839	Mirror	180	F2	Right	F	P20
1296	-1.21979	Normal	180	F2	Right	F	P20
1297	-5.25764	Mirror	0	F2	Right	F	P21
1298	-3.43122	Normal	0	F2	Right	F	P21
1299	-7.29718	Mirror	60	F2	Right	F	P21
1300	-4.62762	Normal	60	F2	Right	F	P21
1301	-4.25275	Mirror	120	F2	Right	F	P21
1302	-4.27416	Normal	120	F2	Right	F	P21
1303	-3.36471	Mirror	180	F2	Right	F	P21
1304	-0.93956	Normal	180	F2	Right	F	P21
1305	0.441306	Mirror	0	F2	Right	F	P22
1306	-0.580205	Normal	0	F2	Right	F	P22
1307	-0.529768	Mirror	60	F2	Right	F	P22
1308	-1.13263	Normal	60	F2	Right	F	P22
1309	-0.361694	Mirror	120	F2	Right	F	P22
1310	-0.618201	Normal	120	F2	Right	F	P22
1311	0.613338	Mirror	180	F2	Right	F	P22
1312	-0.699003	Normal	180	F2	Right	F	P22
1313	-0.797882	Mirror	0	F2	Right	F	P24
1314	-4.21702	Normal	0	F2	Right	F	P24
1315	-3.65221	Mirror	60	F2	Right	F	P24
1316	-2.47043	Normal	60	F2	Right	F	P24
1317	-0.631432	Mirror	120	F2	Right	F	P24
1318	-1.27505	Normal	120	F2	Right	F	P24
1319	-1.80675	Mirror	180	F2	Right	F	P24
1320	-1.92501	Normal	180	F2	Right	F	P24
1321	-1.85563	Mirror	0	F2	Right	F	P25
1322	0.0178919	Normal	0	F2	Right	F	P25
1323	-7.18114	Mirror	60	F2	Right	F	P25
1324	-1.47441	Normal	60	F2	Right	F	P25
1325	-5.30645	Mirror	120	F2	Right	F	P25
1326	-2.60204	Normal	120	F2	Right	F	P25
1327	-4.31272	Mirror	180	F2	Right	F	P25
1328	-3.02557	Normal	180	F2	Right	F	P25
1329	-3.72191	Mirror	0	F2	Right	F	P26
1330	1.68771	Normal	0	F2	Right	F	P26
1331	-0.508854	Mirror	60	F2	Right	F	P26
1332	0.975181	Normal	60	F2	Right	F	P26
1333	0.439014	Mirror	120	F2	Right	F	P26
1334	-0.689795	Normal	120	F2	Right	F	P26
1335	-1.91669	Mirror	180	F2	Right	F	P26
1336	-2.19842	Normal	180	F2	Right	F	P26
1337	-9.05221	Mirror	0	F2	Right	F	P27
1338	-7.13547	Normal	0	F2	Right	F	P27
1339	-7.18016	Mirror	60	F2	Right	F	P27
1340	-4.58302	Normal	60	F2	Right	F	P27
1341	-4.77292	Mirror	120	F2	Right	F	P27
1342	-5.77574	Normal	120	F2	Right	F	P27
1343	-6.14329	Mirror	180	F2	Right	F	P27
1344	-5.53897	Normal	180	F2	Right	F	P27
1345	2.19337	Mirror	0	F4	Right	F	P01
1346	1.30719	Normal	0	F4	Right	F	P01
1347	4.32656	Mirror	60	F4	Right	F	P01
1348	-0.434613	Normal	60	F4	Right	F	P01
1349	0.925811	Mirror	120	F4	Right	F	P01
1350	1.01823	Normal	120	F4	Right	F	P01
1351	1.1623	Mirror	180	F4	Right	F	P01
1352	3.82106	Normal	180	F4	Right	F	P01
1353	1.80559	Mirror	0	F4	Right	F	P02
1354	0.0613516	Normal	0	F4	Right	F	P02
1355	-3.27978	Mirror	60	F4	Right	F	P02
1356	-2.24606	Normal	60	F4	Right	F	P02
1357	-1.2938	Mirror	120	F4	Right	F	P02
1358	-2.89996	Normal	120	F4	Right	F	P02
1359	-2.94308	Mirror	180	F4	Right	F	P02
1360	-0.484016	Normal	180	F4	Right	F	P02
1361	-3.21323	Mirror	0	F4	Right	F	P03
1362	-2.04463	Normal	0	F4	Right	F	P03
1363	-5.15952	Mirror	60	F4	Right	F	P03
1364	-3.73122	Normal	60	F4	Right	F	P03
1365	-5.70311	Mirror	120	F4	Right	F	P03
1366	-3.00587	Normal	120	F4	Right	F	P03
1367	-0.952032	Mirror	180	F4	Right	F	P03
1368	-3.8772	Normal	180	F4	Right	F	P03
1369	-2.15335	Mirror	0	F4	Right	F	P04
1370	-1.46729	Normal	0	F4	Right	F	P04
1371	-2.70738	Mirror	60	F4	Right	F	P04
1372	-7.47676	Normal	60	F4	Right	F	P04
1373	-2.95633	Mirror	120	F4	Right	F	P04
1374	-2.06181	Normal	120	F4	Right	F	P04
1375	-2.79272	Mirror	180	F4	Right	F	P04
1376	0.503965	Normal	180	F4	Right	F	P04
1377	-8.25445	Mirror	0	F4	Right	F	P05
1378	-9.63282	Normal	0	F4	Right	F	P05
1379	-8.96819	Mirror	60	F4	Right	F	P05
1380	-14.3483	Normal	60	F4	Right	F	P05
1381	-5.6065	Mirror	120	F4	Right	F	P05
1382	-7.54489	Normal	120	F4	Right	F	P05
1383	-7.79996	Mirror	180	F4	Right	F	P05
1384	-7.44749	Normal	180	F4	Right	F	P05
1385	-5.46376	Mirror	0	F4	Right	F	P07
1386	-4.09698	Normal	0	F4	Right	F	P07
1387	-3.69251	Mirror	60	F4	Right	F	P07
1388	-2.85324	Normal	60	F4	Right	F	P07
1389	-2.29763	Mirror	120	F4	Right	F	P07
1390	-3.79622	Normal	120	F4	Right	F	P07
1391	-2.22345	Mirror	180	F4	Right	F	P07
1392	-3.97283	Normal	180	F4	Right	F	P07
1393	-3.39168	Mirror	0	F4	Right	F	P08
1394	-3.71021	Normal	0	F4	Right	F	P08
1395	-4.24186	Mirror	60	F4	Right	F	P08
1396	-2.08599	Normal	60	F4	Right	F	P08
1397	-5.03459	Mirror	120	F4	Right	F	P08
1398	-7.53687	Normal	120	F4	Right	F	P08
1399	-5.17278	Mirror	180	F4	Right	F	P08
1400	-2.36028	Normal	180	F4	Right	F	P08
1401	8.8731	Mirror	0	F4	Right	F	P09
1402	0.535925	Normal	0	F4	Right	F	P09
1403	-2.25454	Mirror	60	F4	Right	F	P09
1404	-3.52582	Normal	60	F4	Right	F	P09
1405	-2.33613	Mirror	120	F4	Right	F	P09
1406	-6.29102	Normal	120	F4	Right	F	P09
1407	-1.55961	Mirror	180	F4	Right	F	P09
1408	1.16041	Normal	180	F4	Right	F	P09
1409	-2.00838	Mirror	0	F4	Right	F	P10
1410	-3.59737	Normal	0	F4	Right	F	P10
1411	-2.47087	Mirror	60	F4	Right	F	P10
1412	-3.53371	Normal	60	F4	Right	F	P10
1413	-0.734371	Mirror	120	F4	Right	F	P10
1414	-3.073	Normal	120	F4	Right	F	P10
1415	0.505313	Mirror	180	F4	Right	F	P10
1416	0.149927	Normal	180	F4	Right	F	P10
1417	-0.857671	Mirror	0	F4	Right	F	P12
1418	-0.186721	Normal	0	F4	Right	F	P12
1419	-5.5597	Mirror	60	F4	Right	F	P12
1420	-1.39352	Normal	60	F4	Right	F	P12
1421	-2.20957	Mirror	120	F4	Right	F	P12
1422	-0.779439	Normal	120	F4	Right	F	P12
1423	-3.73343	Mirror	180	F4	Right	F	P12
1424	-3.86904	Normal	180	F4	Right	F	P12
1425	-0.0240947	Mirror	0	F4	Right	F	P13
1426	-0.78718	Normal	0	F4	Right	F	P13
1427	-2.52173	Mirror	60	F4	Right	F	P13
1428	-2.71298	Normal	60	F4	Right	F	P13
1429	-0.664733	Mirror	120	F4	Right	F	P13
1430	0.137845	Normal	120	F4	Right	F	P13
1431	1.23946	Mirror	180	F4	Right	F	P13
1432	-0.649656	Normal	180	F4	Right	F	P13
1433	-2.89979	Mirror	0	F4	Right	F	P14
1434	-3.41581	Normal	0	F4	Right	F	P14
1435	2.24489	Mirror	60	F4	Right	F	P14
1436	-2.84049	Normal	60	F4	Right	F	P14
1437	-2.25263	Mirror	120	F4	Right	F	P14
1438	-1.42526	Normal	120	F4	Right	F	P14
1439	-2.01997	Mirror	180	F4	Right	F	P14
1440	-3.52308	Normal	180	F4	Right	F	P14
1441	-3.37158	Mirror	0	F4	Right	F	P15
1442	-3.64143	Normal	0	F4	Right	F	P15
1443	-4.72831	Mirror	60	F4	Right	F	P15
1444	-0.317332	Normal	60	F4	Right	F	P15
1445	-4.17622	Mirror	120	F4	Right	F	P15
1446	-5.24519	Normal	120	F4	Right	F	P15
1447	-3.38586	Mirror	180	F4	Right	F	P15
1448	-5.17558	Normal	180	F4	Right	F	P15
1449	0.268592	Mirror	0	F4	Right	F	P16
1450	-3.08611	Normal	0	F4	Right	F	P16
1451	0.388174	Mirror	60	F4	Right	F	P16
1452	-1.36428	Normal	60	F4	Right	F	P16
1453	0.766306	Mirror	120	F4	Right	F	P16
1454	2.10561	Normal	120	F4	Right	F	P16
1455	-1.06854	Mirror	180	F4	Right	F	P16
1456	0.576304	Normal	180	F4	Right	F	P16
1457	-8.08493	Mirror	0	F4	Right	F	P17
1458	-12.4641	Normal	0	F4	Right	F	P17
1459	-6.01346	Mirror	60	F4	Right	F	P17
1460	-8.88536	Normal	60	F4	Right	F	P17
1461	-4.61119	Mirror	120	F4	Right	F	P17
1462	-4.3382	Normal	120	F4	Right	F	P17
1463	-5.20188	Mirror	180	F4	Right	F	P17
1464	-4.8921	Normal	180	F4	Right	F	P17
1465	1.19974	Mirror	0	F4	Right	F	P18
1466	0.964174	Normal	0	F4	Right	F	P18
1467	-1.71663	Mirror	60	F4	Right	F	P18
1468	1.60626	Normal	60	F4	Right	F	P18
1469	3.80592	Mirror	120	F4	Right	F	P18
1470	1.63098	Normal	120	F4	Right	F	P18
1471	2.07183	Mirror	180	F4	Right	F	P18
1472	1.25044	Normal	180	F4	Right	F	P18
1473	-8.96937	Mirror	0	F4	Right	F	P19
1474	-8.43688	Normal	0	F4	Right	F	P19
1475	-5.7149	Mirror	60	F4	Right	F	P19
1476	-10.2005	Normal	60	F4	Right	F	P19
1477	-4.91106	Mirror	120	F4	Right	F	P19
1478	-5.03602	Normal	120	F4	Right	F	P19
1479	-7.05652	Mirror	180	F4	Right	F	P19
1480	-7.35077	Normal	180	F4	Right	F	P19
1481	-0.535959	Mirror	0	F4	Right	F	P20
1482	-1.89986	Normal	0	F4	Right	F	P20
1483	-1.03607	Mirror	60	F4	Right	F	P20
1484	-3.36473	Normal	60	F4	Right	F	P20
1485	-3.19105	Mirror	120	F4	Right	F	P20
1486	-3.14879	Normal	120	F4	Right	F	P20
1487	-3.12177	Mirror	180	F4	Right	F	P20
1488	-0.340015	Normal	180	F4	Right	F	P20
1489	-5.03921	Mirror	0	F4	Right	F	P21
1490	-3.82401	Normal	0	F4	Right	F	P21
1491	-7.94247	Mirror	60	F4	Right	F	P21
1492	-4.71855	Normal	60	F4	Right	F	P21
1493	-4.46711	Mirror	120	F4	Right	F	P21
1494	-5.88314	Normal	120	F4	Right	F	P21
1495	-3.68852	Mirror	180	F4	Right	F	P21
1496	0.629461	Normal	180	F4	Right	F	P21
1497	0.0264542	Mirror	0	F4	Right	F	P22
1498	-0.717902	Normal	0	F4	Right	F	P22
1499	-0.663424	Mirror	60	F4	Right	F	P22
1500	-1.2496	Normal	60	F4	Right	F	P22
1501	-0.388656	Mirror	120	F4	Right	F	P22
1502	-0.533971	Normal	120	F4	Right	F	P22
1503	0.461772	Mirror	180	F4	Right	F	P22
1504	-0.538288	Normal	180	F4	Right	F	P22
1505	-0.825986	Mirror	0	F4	Right	F	P24
1506	-4.23394	Normal	0	F4	Right	F	P24
1507	-3.70631	Mirror	60	F4	Right	F	P24
1508	-2.49207	Normal	60	F4	Right	F	P24
1509	-0.613832	Mirror	120	F4	Right	F	P24
1510	-1.55262	Normal	120	F4	Right	F	P24
1511	-1.76163	Mirror	180	F4	Right	F	P24
1512	-1.89627	Normal	180	F4	Right	F	P24
1513	-1.04095	Mirror	0	F4	Right	F	P25
1514	-0.219162	Normal	0	F4	Right	F	P25
1515	-7.49925	Mirror	60	F4	Right	F	P25
1516	-2.90208	Normal	60	F4	Right	F	P25
1517	-5.02068	Mirror	120	F4	Right	F	P25
1518	-3.73982	Normal	120	F4	Right	F	P25
1519	-4.00445	Mirror	180	F4	Right	F	P25
1520	-2.92088	Normal	180	F4	Right	F	P25
1521	-2.10608	Mirror	0	F4	Right	F	P26
1522	0.986034	Normal	0	F4	Right	F	P26
1523	-0.503111	Mirror	60	F4	Right	F	P26
1524	2.0412	Normal	60	F4	Right	F	P26
1525	0.874637	Mirror	120	F4	Right	F	P26
1526	1.09601	Normal	120	F4	Right	F	P26
1527	0.894297	Mirror	180	F4	Right	F	P26
1528	0.129874	Normal	180	F4	Right	F	P26
1529	-9.29023	Mirror	0	F4	Right	F	P27
1530	-7.35614	Normal	0	F4	Right	F	P27
1531	-7.39036	Mirror	60	F4	Right	F	P27
1532	-4.78484	Normal	60	F4	Right	F	P27
1533	-4.9543	Mirror	120	F4	Right	F	P27
1534	-5.97665	Normal	120	F4	Right	F	P27
1535	-6.22612	Mirror	180	F4	Right	F	P27
1536	-5.68597	Normal	180	F4	Right	F	P27
1537	0.911849	Mirror	0	F6	Right	F	P01
1538	0.561634	Normal	0	F6	Right	F	P01
1539	3.02815	Mirror	60	F6	Right	F	P01
1540	1.1893	Normal	60	F6	Right	F	P01
1541	2.02535	Mirror	120	F6	Right	F	P01
1542	2.40105	Normal	120	F6	Right	F	P01
1543	3.0579	Mirror	180	F6	Right	F	P01
1544	4.14238	Normal	180	F6	Right	F	P01
1545	0.422866	Mirror	0	F6	Right	F	P02
1546	0.471404	Normal	0	F6	Right	F	P02
1547	-6.27291	Mirror	60	F6	Right	F	P02
1548	-4.34552	Normal	60	F6	Right	F	P02
1549	-2.57049	Mirror	120	F6	Right	F	P02
1550	-5.12183	Normal	120	F6	Right	F	P02
1551	-4.00097	Mirror	180	F6	Right	F	P02
1552	1.41891	Normal	180	F6	Right	F	P02
1553	-3.86006	Mirror	0	F6	Right	F	P03
1554	-3.93765	Normal	0	F6	Right	F	P03
1555	-5.31427	Mirror	60	F6	Right	F	P03
1556	-5.29576	Normal	60	F6	Right	F	P03
1557	-6.37425	Mirror	120	F6	Right	F	P03
1558	-3.47127	Normal	120	F6	Right	F	P03
1559	-1.79907	Mirror	180	F6	Right	F	P03
1560	-6.26524	Normal	180	F6	Right	F	P03
1561	-4.4213	Mirror	0	F6	Right	F	P04
1562	-3.55986	Normal	0	F6	Right	F	P04
1563	-3.65684	Mirror	60	F6	Right	F	P04
1564	-11.0588	Normal	60	F6	Right	F	P04
1565	-4.63687	Mirror	120	F6	Right	F	P04
1566	-4.92404	Normal	120	F6	Right	F	P04
1567	-4.97211	Mirror	180	F6	Right	F	P04
1568	-1.24343	Normal	180	F6	Right	F	P04
1569	-13.7975	Mirror	0	F6	Right	F	P05
1570	-16.1206	Normal	0	F6	Right	F	P05
1571	-11.5809	Mirror	60	F6	Right	F	P05
1572	-19.9459	Normal	60	F6	Right	F	P05
1573	-10.0216	Mirror	120	F6	Right	F	P05
1574	-11.4613	Normal	120	F6	Right	F	P05
1575	-11.3477	Mirror	180	F6	Right	F	P05
1576	-12.045	Normal	180	F6	Right	F	P05
1577	-7.39643	Mirror	0	F6	Right	F	P07
1578	-5.07712	Normal	0	F6	Right	F	P07
1579	-7.20407	Mirror	60	F6	Right	F	P07
1580	-1.80382	Normal	60	F6	Right	F	P07
1581	-4.86816	Mirror	120	F6	Right	F	P07
1582	-4.80761	Normal	120	F6	Right	F	P07
1583	-1.57392	Mirror	180	F6	Right	F	P07
1584	-6.42139	Normal	180	F6	Right	F	P07
1585	-6.09892	Mirror	0	F6	Right	F	P08
1586	-3.68188	Normal	0	F6	Right	F	P08
1587	-5.12859	Mirror	60	F6	Right	F	P08
1588	-9.42023	Normal	60	F6	Right	F	P08
1589	-7.23981	Mirror	120	F6	Right	F	P08
1590	-11.1606	Normal	120	F6	Right	F	P08
1591	-6.52998	Mirror	180	F6	Right	F	P08
1592	-3.29852	Normal	180	F6	Right	F	P08
1593	9.20036	Mirror	0	F6	Right	F	P09
1594	0.643177	Normal	0	F6	Right	F	P09
1595	-1.81817	Mirror	60	F6	Right	F	P09
1596	-3.20466	Normal	60	F6	Right	F	P09
1597	-1.91792	Mirror	120	F6	Right	F	P09
1598	-5.5298	Normal	120	F6	Right	F	P09
1599	-0.808679	Mirror	180	F6	Right	F	P09
1600	1.54701	Normal	180	F6	Right	F	P09
1601	-6.19797	Mirror	0	F6	Right	F	P10
1602	-6.20328	Normal	0	F6	Right	F	P10
1603	-5.33078	Mirror	60	F6	Right	F	P10
1604	-5.81759	Normal	60	F6	Right	F	P10
1605	-5.26019	Mirror	120	F6	Right	F	P10
1606	-6.07461	Normal	120	F6	Right	F	P10
1607	-0.799057	Mirror	180	F6	Right	F	P10
1608	-3.47686	Normal	180	F6	Right	F	P10
1609	-1.14395	Mirror	0	F6	Right	F	P12
1610	-0.203946	Normal	0	F6	Right	F	P12
1611	-3.87075	Mirror	60	F6	Right	F	P12
1612	-1.41612	Normal	60	F6	Right	F	P12
1613	-3.46156	Mirror	120	F6	Right	F	P12
1614	-1.22565	Normal	120	F6	Right	F	P12
1615	-2.7325	Mirror	180	F6	Right	F	P12
1616	-3.24885	Normal	180	F6	Right	F	P12
1617	-0.603022	Mirror	0	F6	Right	F	P13
1618	-2.15911	Normal	0	F6	Right	F	P13
1619	-0.518694	Mirror	60	F6	Right	F	P13
1620	-3.95802	Normal	60	F6	Right	F	P13
1621	1.14605	Mirror	120	F6	Right	F	P13
1622	1.54382	Normal	120	F6	Right	F	P13
1623	1.92387	Mirror	180	F6	Right	F	P13
1624	-1.69936	Normal	180	F6	Right	F	P13
1625	-1.38659	Mirror	0	F6	Right	F	P14
1626	-2.00013	Normal	0	F6	Right	F	P14
1627	2.39417	Mirror	60	F6	Right	F	P14
1628	-1.52868	Normal	60	F6	Right	F	P14
1629	-1.18903	Mirror	120	F6	Right	F	P14
1630	-0.485519	Normal	120	F6	Right	F	P14
1631	-1.28992	Mirror	180	F6	Right	F	P14
1632	-2.07201	Normal	180	F6	Right	F	P14
1633	-4.45909	Mirror	0	F6	Right	F	P15
1634	-6.19523	Normal	0	F6	Right	F	P15
1635	-3.90024	Mirror	60	F6	Right	F	P15
1636	-2.55286	Normal	60	F6	Right	F	P15
1637	-6.43384	Mirror	120	F6	Right	F	P15
1638	-6.80996	Normal	120	F6	Right	F	P15
1639	-4.14998	Mirror	180	F6	Right	F	P15
1640	-7.09284	Normal	180	F6	Right	F	P15
1641	-1.44793	Mirror	0	F6	Right	F	P16
1642	-4.73758	Normal	0	F6	Right	F	P16
1643	-3.17398	Mirror	60	F6	Right	F	P16
1644	-3.05747	Normal	60	F6	Right	F	P16
1645	1.30021	Mirror	120	F6	Right	F	P16
1646	1.80048	Normal	120	F6	Right	F	P16
1647	0.314459	Mirror	180	F6	Right	F	P16
1648	2.46678	Normal	180	F6	Right	F	P16
1649	-7.14253	Mirror	0	F6	Right	F	P17
1650	-15.0791	Normal	0	F6	Right	F	P17
1651	-5.60769	Mirror	60	F6	Right	F	P17
1652	-11.0293	Normal	60	F6	Right	F	P17
1653	-4.15121	Mirror	120	F6	Right	F	P17
1654	-4.59604	Normal	120	F6	Right	F	P17
1655	-5.57737	Mirror	180	F6	Right	F	P17
1656	-4.79305	Normal	180	F6	Right	F	P17
1657	1.56241	Mirror	0	F6	Right	F	P18
1658	0.933189	Normal	0	F6	Right	F	P18
1659	-1.37202	Mirror	60	F6	Right	F	P18
1660	1.08505	Normal	60	F6	Right	F	P18
1661	2.50389	Mirror	120	F6	Right	F	P18
1662	0.473043	Normal	120	F6	Right	F	P18
1663	1.76914	Mirror	180	F6	Right	F	P18
1664	0.91321	Normal	180	F6	Right	F	P18
1665	-4.60279	Mirror	0	F6	Right	F	P19
1666	-6.5924	Normal	0	F6	Right	F	P19
1667	-3.38675	Mirror	60	F6	Right	F	P19
1668	-6.99725	Normal	60	F6	Right	F	P19
1669	-2.71437	Mirror	120	F6	Right	F	P19
1670	-3.61822	Normal	120	F6	Right	F	P19
1671	-3.64457	Mirror	180	F6	Right	F	P19
1672	-4.90229	Normal	180	F6	Right	F	P19
1673	-0.823043	Mirror	0	F6	Right	F	P20
1674	-3.46601	Normal	0	F6	Right	F	P20
1675	-0.157801	Mirror	60	F6	Right	F	P20
1676	-5.17408	Normal	60	F6	Right	F	P20
1677	-2.72737	Mirror	120	F6	Right	F	P20
1678	-2.27282	Normal	120	F6	Right	F	P20
1679	-3.7065	Mirror	180	F6	Right	F	P20
1680	1.84211	Normal	180	F6	Right	F	P20
1681	-2.87276	Mirror	0	F6	Right	F	P21
1682	-2.79554	Normal	0	F6	Right	F	P21
1683	-6.46744	Mirror	60	F6	Right	F	P21
1684	-4.29411	Normal	60	F6	Right	F	P21
1685	-3.72904	Mirror	120	F6	Right	F	P21
1686	-3.9028	Normal	120	F6	Right	F	P21
1687	-1.96437	Mirror	180	F6	Right	F	P21
1688	1.19338	Normal	180	F6	Right	F	P21
1689	-2.20779	Mirror	0	F6	Right	F	P22
1690	-2.55111	Normal	0	F6	Right	F	P22
1691	-0.695879	Mirror	60	F6	Right	F	P22
1692	-2.14147	Normal	60	F6	Right	F	P22
1693	-1.19561	Mirror	120	F6	Right	F	P22
1694	-0.188671	Normal	120	F6	Right	F	P22
1695	1.3855	Mirror	180	F6	Right	F	P22
1696	-1.2435	Normal	180	F6	Right	F	P22
1697	0.146965	Mirror	0	F6	Right	F	P24
1698	-1.32497	Normal	0	F6	Right	F	P24
1699	-1.37992	Mirror	60	F6	Right	F	P24
1700	-0.467157	Normal	60	F6	Right	F	P24
1701	0.468237	Mirror	120	F6	Right	F	P24
1702	0.238091	Normal	120	F6	Right	F	P24
1703	-0.164617	Mirror	180	F6	Right	F	P24
1704	0.0715658	Normal	180	F6	Right	F	P24
1705	-1.57354	Mirror	0	F6	Right	F	P25
1706	-2.83658	Normal	0	F6	Right	F	P25
1707	-4.89673	Mirror	60	F6	Right	F	P25
1708	-3.42881	Normal	60	F6	Right	F	P25
1709	-2.76549	Mirror	120	F6	Right	F	P25
1710	-4.71412	Normal	120	F6	Right	F	P25
1711	-2.79293	Mirror	180	F6	Right	F	P25
1712	-1.52028	Normal	180	F6	Right	F	P25
1713	-0.741048	Mirror	0	F6	Right	F	P26
1714	1.51546	Normal	0	F6	Right	F	P26
1715	0.69885	Mirror	60	F6	Right	F	P26
1716	2.18514	Normal	60	F6	Right	F	P26
1717	0.907794	Mirror	120	F6	Right	F	P26
1718	1.11192	Normal	120	F6	Right	F	P26
1719	1.28555	Mirror	180	F6	Right	F	P26
1720	1.03193	Normal	180	F6	Right	F	P26
1721	-4.65984	Mirror	0	F6	Right	F	P27
1722	-3.95495	Normal	0	F6	Right	F	P27
1723	-3.90097	Mirror	60	F6	Right	F	P27
1724	-2.38994	Normal	60	F6	Right	F	P27
1725	-2.26129	Mirror	120	F6	Right	F	P27
1726	-2.72837	Normal	120	F6	Right	F	P27
1727	-3.38334	Mirror	180	F6	Right	F	P27
1728	-2.51656	Normal	180	F6	Right	F	P27
1729	1.37937	Mirror	0	FC5	Left	F	P01
1730	-4.25797	Normal	0	FC5	Left	F	P01
1731	1.01717	Mirror	60	FC5	Left	F	P01
1732	-0.639338	Normal	60	FC5	Left	F	P01
1733	1.66591	Mirror	120	FC5	Left	F	P01
1734	1.43586	Normal	120	FC5	Left	F	P01
1735	-0.479854	Mirror	180	FC5	Left	F	P01
1736	-0.0103056	Normal	180	FC5	Left	F	P01
1737	0.4407	Mirror	0	FC5	Left	F	P02
1738	-2.96781	Normal	0	FC5	Left	F	P02
1739	-1.85194	Mirror	60	FC5	Left	F	P02
1740	-4.86549	Normal	60	FC5	Left	F	P02
1741	-2.67721	Mirror	120	FC5	Left	F	P02
1742	-2.02225	Normal	120	FC5	Left	F	P02
1743	-1.09528	Mirror	180	FC5	Left	F	P02
1744	-0.0288315	Normal	180	FC5	Left	F	P02
1745	-4.41225	Mirror	0	FC5	Left	F	P03
1746	-1.86037	Normal	0	FC5	Left	F	P03
1747	-2.46355	Mirror	60	FC5	Left	F	P03
1748	-4.88202	Normal	60	FC5	Left	F	P03
1749	-3.62634	Mirror	120	FC5	Left	F	P03
1750	-3.53903	Normal	120	FC5	Left	F	P03
1751	-2.76847	Mirror	180	FC5	Left	F	P03
1752	-3.04556	Normal	180	FC5	Left	F	P03
1753	4.54947	Mirror	0	FC5	Left	F	P04
1754	-1.25412	Normal	0	FC5	Left	F	P04
1755	4.64421	Mirror	60	FC5	Left	F	P04
1756	2.03926	Normal	60	FC5	Left	F	P04
1757	1.46925	Mirror	120	FC5	Left	F	P04
1758	0.976113	Normal	120	FC5	Left	F	P04
1759	0.830114	Mirror	180	FC5	Left	F	P04
1760	2.40672	Normal	180	FC5	Left	F	P04
1761	-3.982	Mirror	0	FC5	Left	F	P05
1762	-3.71011	Normal	0	FC5	Left	F	P05
1763	-4.06067	Mirror	60	FC5	Left	F	P05
1764	-1.75858	Normal	60	FC5	Left	F	P05
1765	-1.97134	Mirror	120	FC5	Left	F	P05
1766	-2.46894	Normal	120	FC5	Left	F	P05
1767	-0.0515634	Mirror	180	FC5	Left	F	P05
1768	0.0861038	Normal	180	FC5	Left	F	P05
1769	0.33366	Mirror	0	FC5	Left	F	P07
1770	0.0634689	Normal	0	FC5	Left	F	P07
1771	0.23961	Mirror	60	FC5	Left	F	P07
1772	1.16907	Normal	60	FC5	Left	F	P07
1773	-1.73967	Mirror	120	FC5	Left	F	P07
1774	-0.385072	Normal	120	FC5	Left	F	P07
1775	0.200496	Mirror	180	FC5	Left	F	P07
1776	1.24452	Normal	180	FC5	Left	F	P07
1777	-3.96263	Mirror	0	FC5	Left	F	P08
1778	-4.3631	Normal	0	FC5	Left	F	P08
1779	-2.87055	Mirror	60	FC5	Left	F	P08
1780	-4.8637	Normal	60	FC5	Left	F	P08
1781	-3.73197	Mirror	120	FC5	Left	F	P08
1782	-5.35508	Normal	120	FC5	Left	F	P08
1783	-3.65562	Mirror	180	FC5	Left	F	P08
1784	-1.64567	Normal	180	FC5	Left	F	P08
1785	-3.08247	Mirror	0	FC5	Left	F	P09
1786	-2.04258	Normal	0	FC5	Left	F	P09
1787	-3.5814	Mirror	60	FC5	Left	F	P09
1788	-4.87852	Normal	60	FC5	Left	F	P09
1789	-1.64363	Mirror	120	FC5	Left	F	P09
1790	-1.15783	Normal	120	FC5	Left	F	P09
1791	-4.57106	Mirror	180	FC5	Left	F	P09
1792	-3.37678	Normal	180	FC5	Left	F	P09
1793	-3.19662	Mirror	0	FC5	Left	F	P10
1794	-4.00159	Normal	0	FC5	Left	F	P10
1795	-4.45882	Mirror	60	FC5	Left	F	P10
1796	-6.26882	Normal	60	FC5	Left	F	P10
1797	-2.50686	Mirror	120	FC5	Left	F	P10
1798	-2.56546	Normal	120	FC5	Left	F	P10
1799	-0.831071	Mirror	180	FC5	Left	F	P10
1800	-1.96797	Normal	180	FC5	Left	F	P10
1801	0.801968	Mirror	0	FC5	Left	F	P12
1802	0.037486	Normal	0	FC5	Left	F	P12
1803	2.37066	Mirror	60	FC5	Left	F	P12
1804	1.70124	Normal	60	FC5	Left	F	P12
1805	0.436442	Mirror	120	FC5	Left	F	P12
1806	0.796582	Normal	120	FC5	Left	F	P12
1807	1.84141	Mirror	180	FC5	Left	F	P12
1808	2.54315	Normal	180	FC5	Left	F	P12
1809	-1.85216	Mirror	0	FC5	Left	F	P13
1810	1.21525	Normal	0	FC5	Left	F	P13
1811	2.74744	Mirror	60	FC5	Left	F	P13
1812	-0.993112	Normal	60	FC5	Left	F	P13
1813	0.953128	Mirror	120	FC5	Left	F	P13
1814	-1.90933	Normal	120	FC5	Left	F	P13
1815	-1.13953	Mirror	180	FC5	Left	F	P13
1816	-2.37126	Normal	180	FC5	Left	F	P13
1817	-2.8813	Mirror	0	FC5	Left	F	P14
1818	0.0362321	Normal	0	FC5	Left	F	P14
1819	-0.021335	Mirror	60	FC5	Left	F	P14
1820	-0.626575	Normal	60	FC5	Left	F	P14
1821	1.2682	Mirror	120	FC5	Left	F	P14
1822	-2.47405	Normal	120	FC5	Left	F	P14
1823	1.82298	Mirror	180	FC5	Left	F	P14
1824	-4.36956	Normal	180	FC5	Left	F	P14
1825	0.298132	Mirror	0	FC5	Left	F	P15
1826	1.19961	Normal	0	FC5	Left	F	P15
1827	-1.07668	Mirror	60	FC5	Left	F	P15
1828	0.511223	Normal	60	FC5	Left	F	P15
1829	-2.46071	Mirror	120	FC5	Left	F	P15
1830	1.90879	Normal	120	FC5	Left	F	P15
1831	-1.74619	Mirror	180	FC5	Left	F	P15
1832	-0.768997	Normal	180	FC5	Left	F	P15
1833	-0.044468	Mirror	0	FC5	Left	F	P16
1834	-3.42477	Normal	0	FC5	Left	F	P16
1835	-2.84939	Mirror	60	FC5	Left	F	P16
1836	-1.90237	Normal	60	FC5	Left	F	P16
1837	-0.584699	Mirror	120	FC5	Left	F	P16
1838	-1.67096	Normal	120	FC5	Left	F	P16
1839	-2.1549	Mirror	180	FC5	Left	F	P16
1840	-0.811276	Normal	180	FC5	Left	F	P16
1841	-7.68811	Mirror	0	FC5	Left	F	P17
1842	-8.70101	Normal	0	FC5	Left	F	P17
1843	-5.26549	Mirror	60	FC5	Left	F	P17
1844	-6.17018	Normal	60	FC5	Left	F	P17
1845	-4.57698	Mirror	120	FC5	Left	F	P17
1846	-5.42813	Normal	120	FC5	Left	F	P17
1847	-7.11519	Mirror	180	FC5	Left	F	P17
1848	-2.96144	Normal	180	FC5	Left	F	P17
1849	0.0661142	Mirror	0	FC5	Left	F	P18
1850	-1.20543	Normal	0	FC5	Left	F	P18
1851	2.39638	Mirror	60	FC5	Left	F	P18
1852	2.2183	Normal	60	FC5	Left	F	P18
1853	2.00721	Mirror	120	FC5	Left	F	P18
1854	2.50167	Normal	120	FC5	Left	F	P18
1855	2.65939	Mirror	180	FC5	Left	F	P18
1856	1.9604	Normal	180	FC5	Left	F	P18
1857	-5.68211	Mirror	0	FC5	Left	F	P19
1858	-3.76524	Normal	0	FC5	Left	F	P19
1859	-4.41287	Mirror	60	FC5	Left	F	P19
1860	-5.44451	Normal	60	FC5	Left	F	P19
1861	-4.83166	Mirror	120	FC5	Left	F	P19
1862	-5.70102	Normal	120	FC5	Left	F	P19
1863	-4.55717	Mirror	180	FC5	Left	F	P19
1864	-4.54243	Normal	180	FC5	Left	F	P19
1865	-0.372844	Mirror	0	FC5	Left	F	P20
1866	-2.86013	Normal	0	FC5	Left	F	P20
1867	-0.260167	Mirror	60	FC5	Left	F	P20
1868	-0.183632	Normal	60	FC5	Left	F	P20
1869	-1.94674	Mirror	120	FC5	Left	F	P20
1870	-2.66101	Normal	120	FC5	Left	F	P20
1871	-2.09448	Mirror	180	FC5	Left	F	P20
1872	-0.898372	Normal	180	FC5	Left	F	P20
1873	-2.75168	Mirror	0	FC5	Left	F	P21
1874	-1.17551	Normal	0	FC5	Left	F	P21
1875	0.0318113	Mirror	60	FC5	Left	F	P21
1876	-0.897452	Normal	60	FC5	Left	F	P21
1877	1.01357	Mirror	120	FC5	Left	F	P21
1878	-0.348069	Normal	120	FC5	Left	F	P21
1879	-0.474982	Mirror	180	FC5	Left	F	P21
1880	-0.167689	Normal	180	FC5	Left	F	P21
1881	1.37762	Mirror	0	FC5	Left	F	P22
1882	-0.503943	Normal	0	FC5	Left	F	P22
1883	0.590612	Mirror	60	FC5	Left	F	P22
1884	0.638008	Normal	60	FC5	Left	F	P22
1885	1.39662	Mirror	120	FC5	Left	F	P22
1886	0.0662028	Normal	120	FC5	Left	F	P22
1887	-1.65099	Mirror	180	FC5	Left	F	P22
1888	1.06884	Normal	180	FC5	Left	F	P22
1889	-1.04111	Mirror	0	FC5	Left	F	P24
1890	-5.38377	Normal	0	FC5	Left	F	P24
1891	-5.0646	Mirror	60	FC5	Left	F	P24
1892	-3.60775	Normal	60	FC5	Left	F	P24
1893	-2.60128	Mirror	120	FC5	Left	F	P24
1894	-4.43257	Normal	120	FC5	Left	F	P24
1895	-5.08653	Mirror	180	FC5	Left	F	P24
1896	-4.46677	Normal	180	FC5	Left	F	P24
1897	-3.53463	Mirror	0	FC5	Left	F	P25
1898	-2.84327	Normal	0	FC5	Left	F	P25
1899	-5.31001	Mirror	60	FC5	Left	F	P25
1900	-1.7514	Normal	60	FC5	Left	F	P25
1901	-3.20759	Mirror	120	FC5	Left	F	P25
1902	-1.92434	Normal	120	FC5	Left	F	P25
1903	-1.67542	Mirror	180	FC5	Left	F	P25
1904	-3.09987	Normal	180	FC5	Left	F	P25
1905	-0.88556	Mirror	0	FC5	Left	F	P26
1906	0.511192	Normal	0	FC5	Left	F	P26
1907	-0.628662	Mirror	60	FC5	Left	F	P26
1908	-1.45503	Normal	60	FC5	Left	F	P26
1909	-0.440968	Mirror	120	FC5	Left	F	P26
1910	0.0852614	Normal	120	FC5	Left	F	P26
1911	-0.469302	Mirror	180	FC5	Left	F	P26
1912	-0.454558	Normal	180	FC5	Left	F	P26
1913	-3.35483	Mirror	0	FC5	Left	F	P27
1914	-3.55018	Normal	0	FC5	Left	F	P27
1915	-4.58185	Mirror	60	FC5	Left	F	P27
1916	-4.00594	Normal	60	FC5	Left	F	P27
1917	-3.05144	Mirror	120	FC5	Left	F	P27
1918	-2.62736	Normal	120	FC5	Left	F	P27
1919	-2.53888	Mirror	180	FC5	Left	F	P27
1920	-1.83186	Normal	180	FC5	Left	F	P27
1921	1.60908	Mirror	0	FC3	Left	C	P01
1922	0.716945	Normal	0	FC3	Left	C	P01
1923	1.14961	Mirror	60	FC3	Left	C	P01
1924	-2.00661	Normal	60	FC3	Left	C	P01
1925	2.19139	Mirror	120	FC3	Left	C	P01
1926	1.27942	Normal	120	FC3	Left	C	P01
1927	-0.564773	Mirror	180	FC3	Left	C	P01
1928	0.493311	Normal	180	FC3	Left	C	P01
1929	-0.945621	Mirror	0	FC3	Left	C	P02
1930	-3.35461	Normal	0	FC3	Left	C	P02
1931	0.908797	Mirror	60	FC3	Left	C	P02
1932	-7.16102	Normal	60	FC3	Left	C	P02
1933	-1.64339	Mirror	120	FC3	Left	C	P02
1934	-0.837857	Normal	120	FC3	Left	C	P02
1935	-1.47216	Mirror	180	FC3	Left	C	P02
1936	-0.837803	Normal	180	FC3	Left	C	P02
1937	-2.72158	Mirror	0	FC3	Left	C	P03
1938	-1.87226	Normal	0	FC3	Left	C	P03
1939	-2.83452	Mirror	60	FC3	Left	C	P03
1940	-3.80457	Normal	60	FC3	Left	C	P03
1941	-3.10054	Mirror	120	FC3	Left	C	P03
1942	-2.60534	Normal	120	FC3	Left	C	P03
1943	-1.15368	Mirror	180	FC3	Left	C	P03
1944	-2.09163	Normal	180	FC3	Left	C	P03
1945	3.86048	Mirror	0	FC3	Left	C	P04
1946	0.191539	Normal	0	FC3	Left	C	P04
1947	3.0714	Mirror	60	FC3	Left	C	P04
1948	2.2057	Normal	60	FC3	Left	C	P04
1949	1.21432	Mirror	120	FC3	Left	C	P04
1950	1.52455	Normal	120	FC3	Left	C	P04
1951	1.42091	Mirror	180	FC3	Left	C	P04
1952	1.56774	Normal	180	FC3	Left	C	P04
1953	-1.44438	Mirror	0	FC3	Left	C	P05
1954	-1.64065	Normal	0	FC3	Left	C	P05
1955	-2.32032	Mirror	60	FC3	Left	C	P05
1956	-2.30261	Normal	60	FC3	Left	C	P05
1957	1.50399	Mirror	120	FC3	Left	C	P05
1958	-1.89291	Normal	120	FC3	Left	C	P05
1959	-0.855465	Mirror	180	FC3	Left	C	P05
1960	-0.574505	Normal	180	FC3	Left	C	P05
1961	1.25438	Mirror	0	FC3	Left	C	P07
1962	-0.293917	Normal	0	FC3	Left	C	P07
1963	-1.10743	Mirror	60	FC3	Left	C	P07
1964	-0.0959333	Normal	60	FC3	Left	C	P07
1965	-0.796045	Mirror	120	FC3	Left	C	P07
1966	1.06553	Normal	120	FC3	Left	C	P07
1967	-0.158582	Mirror	180	FC3	Left	C	P07
1968	-0.924124	Normal	180	FC3	Left	C	P07
1969	-2.55347	Mirror	0	FC3	Left	C	P08
1970	-4.39898	Normal	0	FC3	Left	C	P08
1971	-2.1163	Mirror	60	FC3	Left	C	P08
1972	-1.92784	Normal	60	FC3	Left	C	P08
1973	-3.73902	Mirror	120	FC3	Left	C	P08
1974	-2.72438	Normal	120	FC3	Left	C	P08
1975	-3.45762	Mirror	180	FC3	Left	C	P08
1976	-0.791295	Normal	180	FC3	Left	C	P08
1977	-1.27602	Mirror	0	FC3	Left	C	P09
1978	0.356991	Normal	0	FC3	Left	C	P09
1979	-1.62096	Mirror	60	FC3	Left	C	P09
1980	-1.6005	Normal	60	FC3	Left	C	P09
1981	-3.32544	Mirror	120	FC3	Left	C	P09
1982	0.191836	Normal	120	FC3	Left	C	P09
1983	-1.37018	Mirror	180	FC3	Left	C	P09
1984	-2.13626	Normal	180	FC3	Left	C	P09
1985	-1.39797	Mirror	0	FC3	Left	C	P10
1986	-3.44752	Normal	0	FC3	Left	C	P10
1987	-0.462544	Mirror	60	FC3	Left	C	P10
1988	-3.06881	Normal	60	FC3	Left	C	P10
1989	1.36884	Mirror	120	FC3	Left	C	P10
1990	-1.46974	Normal	120	FC3	Left	C	P10
1991	1.57489	Mirror	180	FC3	Left	C	P10
1992	-0.519234	Normal	180	FC3	Left	C	P10
1993	0.462599	Mirror	0	FC3	Left	C	P12
1994	-0.620697	Normal	0	FC3	Left	C	P12
1995	2.47543	Mirror	60	FC3	Left	C	P12
1996	1.06201	Normal	60	FC3	Left	C	P12
1997	0.321621	Mirror	120	FC3	Left	C	P12
1998	0.150836	Normal	120	FC3	Left	C	P12
1999	-1.48268	Mirror	180	FC3	Left	C	P12
[truncated: 6,641 more rows]
