# Supplementary material for: Mirror-normal difference in the late phase of mental rotation: An ERP study
Source: PLoS One. 2017 Sep 15;12(9):e0184963. doi: 10.1371/journal.pone.0184963 (PMC5600392; doi:10.1371/journal.pone.0184963)
Supplement: S1 File — (ZIP) [file pone.0184963.s001.zip › ERP_onset_step.xlsx]

## Sheet: Sheet 1
Voltage	Interval	Version	Orientation	Channel	Laterality	District	Subject
-2.33965	400-450	Mirror	0	AF3	Left	F	P01
-3.62789	400-450	Normal	0	AF3	Left	F	P01
-2.72081	450-500	Mirror	0	AF3	Left	F	P01
-7.07893	450-500	Normal	0	AF3	Left	F	P01
-4.53922	500-550	Mirror	0	AF3	Left	F	P01
-4.84461	500-550	Normal	0	AF3	Left	F	P01
-5.49176	550-600	Mirror	0	AF3	Left	F	P01
-4.19965	550-600	Normal	0	AF3	Left	F	P01
-0.720441	400-450	Mirror	60	AF3	Left	F	P01
-6.49763	400-450	Normal	60	AF3	Left	F	P01
0.304839	450-500	Mirror	60	AF3	Left	F	P01
-5.85502	450-500	Normal	60	AF3	Left	F	P01
3.2041	500-550	Mirror	60	AF3	Left	F	P01
-1.11045	500-550	Normal	60	AF3	Left	F	P01
1.62514	550-600	Mirror	60	AF3	Left	F	P01
-4.64878	550-600	Normal	60	AF3	Left	F	P01
-3.4566	400-450	Mirror	120	AF3	Left	F	P01
-5.52798	400-450	Normal	120	AF3	Left	F	P01
-3.36927	450-500	Mirror	120	AF3	Left	F	P01
-0.776447	450-500	Normal	120	AF3	Left	F	P01
-2.96448	500-550	Mirror	120	AF3	Left	F	P01
0.271057	500-550	Normal	120	AF3	Left	F	P01
-5.36987	550-600	Mirror	120	AF3	Left	F	P01
-1.05319	550-600	Normal	120	AF3	Left	F	P01
-8.72628	400-450	Mirror	180	AF3	Left	F	P01
-3.57122	400-450	Normal	180	AF3	Left	F	P01
-2.61002	450-500	Mirror	180	AF3	Left	F	P01
-3.11896	450-500	Normal	180	AF3	Left	F	P01
2.27832	500-550	Mirror	180	AF3	Left	F	P01
-0.385092	500-550	Normal	180	AF3	Left	F	P01
1.72251	550-600	Mirror	180	AF3	Left	F	P01
-0.799156	550-600	Normal	180	AF3	Left	F	P01
1.33993	400-450	Mirror	0	AF3	Left	F	P02
-3.28184	400-450	Normal	0	AF3	Left	F	P02
-0.212939	450-500	Mirror	0	AF3	Left	F	P02
-2.12047	450-500	Normal	0	AF3	Left	F	P02
4.12986	500-550	Mirror	0	AF3	Left	F	P02
-3.24612	500-550	Normal	0	AF3	Left	F	P02
2.68587	550-600	Mirror	0	AF3	Left	F	P02
1.01935	550-600	Normal	0	AF3	Left	F	P02
-5.27813	400-450	Mirror	60	AF3	Left	F	P02
-4.49676	400-450	Normal	60	AF3	Left	F	P02
-4.27046	450-500	Mirror	60	AF3	Left	F	P02
-9.35765	450-500	Normal	60	AF3	Left	F	P02
-0.168334	500-550	Mirror	60	AF3	Left	F	P02
-6.86642	500-550	Normal	60	AF3	Left	F	P02
-0.133745	550-600	Mirror	60	AF3	Left	F	P02
-5.60614	550-600	Normal	60	AF3	Left	F	P02
-4.4524	400-450	Mirror	120	AF3	Left	F	P02
-4.9336	400-450	Normal	120	AF3	Left	F	P02
-5.22421	450-500	Mirror	120	AF3	Left	F	P02
-6.78388	450-500	Normal	120	AF3	Left	F	P02
-1.35445	500-550	Mirror	120	AF3	Left	F	P02
0.37835	500-550	Normal	120	AF3	Left	F	P02
-1.38782	550-600	Mirror	120	AF3	Left	F	P02
-3.61888	550-600	Normal	120	AF3	Left	F	P02
-8.69721	400-450	Mirror	180	AF3	Left	F	P02
-2.22058	400-450	Normal	180	AF3	Left	F	P02
-7.44465	450-500	Mirror	180	AF3	Left	F	P02
1.53971	450-500	Normal	180	AF3	Left	F	P02
-7.70671	500-550	Mirror	180	AF3	Left	F	P02
3.05039	500-550	Normal	180	AF3	Left	F	P02
-5.73655	550-600	Mirror	180	AF3	Left	F	P02
2.57832	550-600	Normal	180	AF3	Left	F	P02
-8.8704	400-450	Mirror	0	AF3	Left	F	P03
-3.77999	400-450	Normal	0	AF3	Left	F	P03
-5.72341	450-500	Mirror	0	AF3	Left	F	P03
-2.03472	450-500	Normal	0	AF3	Left	F	P03
-4.73099	500-550	Mirror	0	AF3	Left	F	P03
-6.0932	500-550	Normal	0	AF3	Left	F	P03
-3.28377	550-600	Mirror	0	AF3	Left	F	P03
-6.09726	550-600	Normal	0	AF3	Left	F	P03
-7.63639	400-450	Mirror	60	AF3	Left	F	P03
-4.78192	400-450	Normal	60	AF3	Left	F	P03
-7.02601	450-500	Mirror	60	AF3	Left	F	P03
-4.15807	450-500	Normal	60	AF3	Left	F	P03
-5.5576	500-550	Mirror	60	AF3	Left	F	P03
-7.31063	500-550	Normal	60	AF3	Left	F	P03
-1.7779	550-600	Mirror	60	AF3	Left	F	P03
-6.34294	550-600	Normal	60	AF3	Left	F	P03
-8.27974	400-450	Mirror	120	AF3	Left	F	P03
-5.91976	400-450	Normal	120	AF3	Left	F	P03
-10.0734	450-500	Mirror	120	AF3	Left	F	P03
-4.46506	450-500	Normal	120	AF3	Left	F	P03
-6.16386	500-550	Mirror	120	AF3	Left	F	P03
-7.14728	500-550	Normal	120	AF3	Left	F	P03
-1.3213	550-600	Mirror	120	AF3	Left	F	P03
-4.63067	550-600	Normal	120	AF3	Left	F	P03
-2.99909	400-450	Mirror	180	AF3	Left	F	P03
-4.06078	400-450	Normal	180	AF3	Left	F	P03
-1.42474	450-500	Mirror	180	AF3	Left	F	P03
-5.94998	450-500	Normal	180	AF3	Left	F	P03
-3.3764	500-550	Mirror	180	AF3	Left	F	P03
-6.94381	500-550	Normal	180	AF3	Left	F	P03
2.27248	550-600	Mirror	180	AF3	Left	F	P03
-1.42693	550-600	Normal	180	AF3	Left	F	P03
-0.4894	400-450	Mirror	0	AF3	Left	F	P04
-5.97802	400-450	Normal	0	AF3	Left	F	P04
0.551436	450-500	Mirror	0	AF3	Left	F	P04
-3.13139	450-500	Normal	0	AF3	Left	F	P04
0.981683	500-550	Mirror	0	AF3	Left	F	P04
-4.8185	500-550	Normal	0	AF3	Left	F	P04
-1.98031	550-600	Mirror	0	AF3	Left	F	P04
-6.36052	550-600	Normal	0	AF3	Left	F	P04
1.03898	400-450	Mirror	60	AF3	Left	F	P04
-8.34599	400-450	Normal	60	AF3	Left	F	P04
-2.4362	450-500	Mirror	60	AF3	Left	F	P04
-9.53933	450-500	Normal	60	AF3	Left	F	P04
-6.51516	500-550	Mirror	60	AF3	Left	F	P04
-9.57003	500-550	Normal	60	AF3	Left	F	P04
-6.48252	550-600	Mirror	60	AF3	Left	F	P04
-11.4536	550-600	Normal	60	AF3	Left	F	P04
-3.99478	400-450	Mirror	120	AF3	Left	F	P04
-2.82665	400-450	Normal	120	AF3	Left	F	P04
-1.79142	450-500	Mirror	120	AF3	Left	F	P04
-6.75613	450-500	Normal	120	AF3	Left	F	P04
-5.3278	500-550	Mirror	120	AF3	Left	F	P04
-5.60773	500-550	Normal	120	AF3	Left	F	P04
-2.44574	550-600	Mirror	120	AF3	Left	F	P04
-6.12942	550-600	Normal	120	AF3	Left	F	P04
-3.87864	400-450	Mirror	180	AF3	Left	F	P04
1.55421	400-450	Normal	180	AF3	Left	F	P04
-4.74016	450-500	Mirror	180	AF3	Left	F	P04
2.85122	450-500	Normal	180	AF3	Left	F	P04
-5.04443	500-550	Mirror	180	AF3	Left	F	P04
-1.24251	500-550	Normal	180	AF3	Left	F	P04
-6.7173	550-600	Mirror	180	AF3	Left	F	P04
-1.32988	550-600	Normal	180	AF3	Left	F	P04
-17.074	400-450	Mirror	0	AF3	Left	F	P05
-18.9009	400-450	Normal	0	AF3	Left	F	P05
-20.7714	450-500	Mirror	0	AF3	Left	F	P05
-18.5795	450-500	Normal	0	AF3	Left	F	P05
-22.9907	500-550	Mirror	0	AF3	Left	F	P05
-21.4701	500-550	Normal	0	AF3	Left	F	P05
-24.0554	550-600	Mirror	0	AF3	Left	F	P05
-17.4673	550-600	Normal	0	AF3	Left	F	P05
-15.4673	400-450	Mirror	60	AF3	Left	F	P05
-24.4974	400-450	Normal	60	AF3	Left	F	P05
-16.4797	450-500	Mirror	60	AF3	Left	F	P05
-25.2102	450-500	Normal	60	AF3	Left	F	P05
-21.9264	500-550	Mirror	60	AF3	Left	F	P05
-26.9997	500-550	Normal	60	AF3	Left	F	P05
-22.5212	550-600	Mirror	60	AF3	Left	F	P05
-29.4233	550-600	Normal	60	AF3	Left	F	P05
-13.002	400-450	Mirror	120	AF3	Left	F	P05
-17.7563	400-450	Normal	120	AF3	Left	F	P05
-16.1375	450-500	Mirror	120	AF3	Left	F	P05
-22.5265	450-500	Normal	120	AF3	Left	F	P05
-24.3811	500-550	Mirror	120	AF3	Left	F	P05
-20.9911	500-550	Normal	120	AF3	Left	F	P05
-23.5836	550-600	Mirror	120	AF3	Left	F	P05
-18.5044	550-600	Normal	120	AF3	Left	F	P05
-19.5237	400-450	Mirror	180	AF3	Left	F	P05
-13.342	400-450	Normal	180	AF3	Left	F	P05
-15.4527	450-500	Mirror	180	AF3	Left	F	P05
-17.7622	450-500	Normal	180	AF3	Left	F	P05
-18.1793	500-550	Mirror	180	AF3	Left	F	P05
-21.076	500-550	Normal	180	AF3	Left	F	P05
-20.038	550-600	Mirror	180	AF3	Left	F	P05
-19.5624	550-600	Normal	180	AF3	Left	F	P05
-5.39545	400-450	Mirror	0	AF3	Left	F	P07
-7.11746	400-450	Normal	0	AF3	Left	F	P07
-4.4548	450-500	Mirror	0	AF3	Left	F	P07
-5.243	450-500	Normal	0	AF3	Left	F	P07
-3.77154	500-550	Mirror	0	AF3	Left	F	P07
-5.65483	500-550	Normal	0	AF3	Left	F	P07
-4.62186	550-600	Mirror	0	AF3	Left	F	P07
-5.16149	550-600	Normal	0	AF3	Left	F	P07
-8.4007	400-450	Mirror	60	AF3	Left	F	P07
-5.18413	400-450	Normal	60	AF3	Left	F	P07
-7.42724	450-500	Mirror	60	AF3	Left	F	P07
-4.45348	450-500	Normal	60	AF3	Left	F	P07
-4.56146	500-550	Mirror	60	AF3	Left	F	P07
-3.01817	500-550	Normal	60	AF3	Left	F	P07
-2.20912	550-600	Mirror	60	AF3	Left	F	P07
-3.75118	550-600	Normal	60	AF3	Left	F	P07
-4.26151	400-450	Mirror	120	AF3	Left	F	P07
-2.83387	400-450	Normal	120	AF3	Left	F	P07
-1.88365	450-500	Mirror	120	AF3	Left	F	P07
-3.25212	450-500	Normal	120	AF3	Left	F	P07
-2.70034	500-550	Mirror	120	AF3	Left	F	P07
-4.8975	500-550	Normal	120	AF3	Left	F	P07
-4.11594	550-600	Mirror	120	AF3	Left	F	P07
-5.21339	550-600	Normal	120	AF3	Left	F	P07
-4.91435	400-450	Mirror	180	AF3	Left	F	P07
-3.43245	400-450	Normal	180	AF3	Left	F	P07
-2.056	450-500	Mirror	180	AF3	Left	F	P07
-4.13987	450-500	Normal	180	AF3	Left	F	P07
-1.09953	500-550	Mirror	180	AF3	Left	F	P07
-4.76552	500-550	Normal	180	AF3	Left	F	P07
-3.59527	550-600	Mirror	180	AF3	Left	F	P07
-5.11127	550-600	Normal	180	AF3	Left	F	P07
-12.6544	400-450	Mirror	0	AF3	Left	F	P08
-9.31181	400-450	Normal	0	AF3	Left	F	P08
-9.75001	450-500	Mirror	0	AF3	Left	F	P08
-10.7784	450-500	Normal	0	AF3	Left	F	P08
-10.2166	500-550	Mirror	0	AF3	Left	F	P08
-12.6472	500-550	Normal	0	AF3	Left	F	P08
-10.3789	550-600	Mirror	0	AF3	Left	F	P08
-12.3064	550-600	Normal	0	AF3	Left	F	P08
-8.40254	400-450	Mirror	60	AF3	Left	F	P08
-12.3352	400-450	Normal	60	AF3	Left	F	P08
-10.5028	450-500	Mirror	60	AF3	Left	F	P08
-11.8429	450-500	Normal	60	AF3	Left	F	P08
-9.34329	500-550	Mirror	60	AF3	Left	F	P08
-10.5071	500-550	Normal	60	AF3	Left	F	P08
-5.40633	550-600	Mirror	60	AF3	Left	F	P08
-13.9124	550-600	Normal	60	AF3	Left	F	P08
-9.69991	400-450	Mirror	120	AF3	Left	F	P08
-12.8514	400-450	Normal	120	AF3	Left	F	P08
-10.31	450-500	Mirror	120	AF3	Left	F	P08
-12.1543	450-500	Normal	120	AF3	Left	F	P08
-9.82882	500-550	Mirror	120	AF3	Left	F	P08
-14.6061	500-550	Normal	120	AF3	Left	F	P08
-6.79377	550-600	Mirror	120	AF3	Left	F	P08
-10.8867	550-600	Normal	120	AF3	Left	F	P08
-9.3322	400-450	Mirror	180	AF3	Left	F	P08
-7.64845	400-450	Normal	180	AF3	Left	F	P08
-11.1908	450-500	Mirror	180	AF3	Left	F	P08
-5.64612	450-500	Normal	180	AF3	Left	F	P08
-8.69272	500-550	Mirror	180	AF3	Left	F	P08
-2.18357	500-550	Normal	180	AF3	Left	F	P08
-8.63046	550-600	Mirror	180	AF3	Left	F	P08
-0.586378	550-600	Normal	180	AF3	Left	F	P08
10.3618	400-450	Mirror	0	AF3	Left	F	P09
15.8095	400-450	Normal	0	AF3	Left	F	P09
20.5618	450-500	Mirror	0	AF3	Left	F	P09
4.15181	450-500	Normal	0	AF3	Left	F	P09
13.8269	500-550	Mirror	0	AF3	Left	F	P09
-1.53152	500-550	Normal	0	AF3	Left	F	P09
5.04781	550-600	Mirror	0	AF3	Left	F	P09
-3.03077	550-600	Normal	0	AF3	Left	F	P09
11.4498	400-450	Mirror	60	AF3	Left	F	P09
12.3759	400-450	Normal	60	AF3	Left	F	P09
-2.10006	450-500	Mirror	60	AF3	Left	F	P09
0.0527036	450-500	Normal	60	AF3	Left	F	P09
-7.56821	500-550	Mirror	60	AF3	Left	F	P09
-9.21452	500-550	Normal	60	AF3	Left	F	P09
-7.0088	550-600	Mirror	60	AF3	Left	F	P09
-13.1248	550-600	Normal	60	AF3	Left	F	P09
4.57212	400-450	Mirror	120	AF3	Left	F	P09
14.1841	400-450	Normal	120	AF3	Left	F	P09
-1.36627	450-500	Mirror	120	AF3	Left	F	P09
-2.28897	450-500	Normal	120	AF3	Left	F	P09
-5.93295	500-550	Mirror	120	AF3	Left	F	P09
-12.0183	500-550	Normal	120	AF3	Left	F	P09
-6.18038	550-600	Mirror	120	AF3	Left	F	P09
-9.37166	550-600	Normal	120	AF3	Left	F	P09
6.45248	400-450	Mirror	180	AF3	Left	F	P09
13.0467	400-450	Normal	180	AF3	Left	F	P09
-6.65715	450-500	Mirror	180	AF3	Left	F	P09
7.03112	450-500	Normal	180	AF3	Left	F	P09
-7.8584	500-550	Mirror	180	AF3	Left	F	P09
2.7056	500-550	Normal	180	AF3	Left	F	P09
-8.06269	550-600	Mirror	180	AF3	Left	F	P09
-2.02368	550-600	Normal	180	AF3	Left	F	P09
-1.77501	400-450	Mirror	0	AF3	Left	F	P10
-0.552616	400-450	Normal	0	AF3	Left	F	P10
-0.90023	450-500	Mirror	0	AF3	Left	F	P10
-2.9241	450-500	Normal	0	AF3	Left	F	P10
-1.2745	500-550	Mirror	0	AF3	Left	F	P10
-1.90308	500-550	Normal	0	AF3	Left	F	P10
-3.118	550-600	Mirror	0	AF3	Left	F	P10
-7.38179	550-600	Normal	0	AF3	Left	F	P10
3.39345	400-450	Mirror	60	AF3	Left	F	P10
-2.89118	400-450	Normal	60	AF3	Left	F	P10
-1.17568	450-500	Mirror	60	AF3	Left	F	P10
-2.23378	450-500	Normal	60	AF3	Left	F	P10
-3.25394	500-550	Mirror	60	AF3	Left	F	P10
-0.131431	500-550	Normal	60	AF3	Left	F	P10
-4.98541	550-600	Mirror	60	AF3	Left	F	P10
-5.07296	550-600	Normal	60	AF3	Left	F	P10
0.682553	400-450	Mirror	120	AF3	Left	F	P10
2.50808	400-450	Normal	120	AF3	Left	F	P10
1.69707	450-500	Mirror	120	AF3	Left	F	P10
-2.14051	450-500	Normal	120	AF3	Left	F	P10
0.360457	500-550	Mirror	120	AF3	Left	F	P10
-1.24315	500-550	Normal	120	AF3	Left	F	P10
2.69732	550-600	Mirror	120	AF3	Left	F	P10
-5.53323	550-600	Normal	120	AF3	Left	F	P10
1.6822	400-450	Mirror	180	AF3	Left	F	P10
4.39531	400-450	Normal	180	AF3	Left	F	P10
4.9586	450-500	Mirror	180	AF3	Left	F	P10
1.77353	450-500	Normal	180	AF3	Left	F	P10
0.271875	500-550	Mirror	180	AF3	Left	F	P10
-1.98385	500-550	Normal	180	AF3	Left	F	P10
-0.087082	550-600	Mirror	180	AF3	Left	F	P10
-2.84588	550-600	Normal	180	AF3	Left	F	P10
-1.66878	400-450	Mirror	0	AF3	Left	F	P12
-2.8613	400-450	Normal	0	AF3	Left	F	P12
-0.313885	450-500	Mirror	0	AF3	Left	F	P12
-0.136908	450-500	Normal	0	AF3	Left	F	P12
3.80525	500-550	Mirror	0	AF3	Left	F	P12
1.87286	500-550	Normal	0	AF3	Left	F	P12
2.43161	550-600	Mirror	0	AF3	Left	F	P12
1.25627	550-600	Normal	0	AF3	Left	F	P12
-2.7456	400-450	Mirror	60	AF3	Left	F	P12
1.88233	400-450	Normal	60	AF3	Left	F	P12
-1.72377	450-500	Mirror	60	AF3	Left	F	P12
0.145282	450-500	Normal	60	AF3	Left	F	P12
-4.42392	500-550	Mirror	60	AF3	Left	F	P12
3.06153	500-550	Normal	60	AF3	Left	F	P12
0.470014	550-600	Mirror	60	AF3	Left	F	P12
6.76082	550-600	Normal	60	AF3	Left	F	P12
-4.91878	400-450	Mirror	120	AF3	Left	F	P12
-1.92834	400-450	Normal	120	AF3	Left	F	P12
-2.33921	450-500	Mirror	120	AF3	Left	F	P12
-1.24132	450-500	Normal	120	AF3	Left	F	P12
0.798278	500-550	Mirror	120	AF3	Left	F	P12
2.36953	500-550	Normal	120	AF3	Left	F	P12
3.39874	550-600	Mirror	120	AF3	Left	F	P12
0.62761	550-600	Normal	120	AF3	Left	F	P12
-2.66342	400-450	Mirror	180	AF3	Left	F	P12
-3.6893	400-450	Normal	180	AF3	Left	F	P12
-1.89138	450-500	Mirror	180	AF3	Left	F	P12
-1.7429	450-500	Normal	180	AF3	Left	F	P12
-2.66118	500-550	Mirror	180	AF3	Left	F	P12
-2.17539	500-550	Normal	180	AF3	Left	F	P12
-0.870398	550-600	Mirror	180	AF3	Left	F	P12
-1.29146	550-600	Normal	180	AF3	Left	F	P12
-3.30977	400-450	Mirror	0	AF3	Left	F	P13
-5.73727	400-450	Normal	0	AF3	Left	F	P13
-3.24273	450-500	Mirror	0	AF3	Left	F	P13
-5.93203	450-500	Normal	0	AF3	Left	F	P13
0.65198	500-550	Mirror	0	AF3	Left	F	P13
1.25675	500-550	Normal	0	AF3	Left	F	P13
2.4159	550-600	Mirror	0	AF3	Left	F	P13
2.56109	550-600	Normal	0	AF3	Left	F	P13
-0.711043	400-450	Mirror	60	AF3	Left	F	P13
-4.16049	400-450	Normal	60	AF3	Left	F	P13
-2.24018	450-500	Mirror	60	AF3	Left	F	P13
-3.29276	450-500	Normal	60	AF3	Left	F	P13
-1.52118	500-550	Mirror	60	AF3	Left	F	P13
-1.74061	500-550	Normal	60	AF3	Left	F	P13
2.07311	550-600	Mirror	60	AF3	Left	F	P13
3.86798	550-600	Normal	60	AF3	Left	F	P13
-3.31807	400-450	Mirror	120	AF3	Left	F	P13
-1.79821	400-450	Normal	120	AF3	Left	F	P13
-3.04724	450-500	Mirror	120	AF3	Left	F	P13
-2.94444	450-500	Normal	120	AF3	Left	F	P13
2.26156	500-550	Mirror	120	AF3	Left	F	P13
-0.682783	500-550	Normal	120	AF3	Left	F	P13
3.10324	550-600	Mirror	120	AF3	Left	F	P13
1.1064	550-600	Normal	120	AF3	Left	F	P13
-1.87311	400-450	Mirror	180	AF3	Left	F	P13
-2.46951	400-450	Normal	180	AF3	Left	F	P13
-3.11668	450-500	Mirror	180	AF3	Left	F	P13
-1.95301	450-500	Normal	180	AF3	Left	F	P13
1.4074	500-550	Mirror	180	AF3	Left	F	P13
-1.21565	500-550	Normal	180	AF3	Left	F	P13
-2.11866	550-600	Mirror	180	AF3	Left	F	P13
-1.67054	550-600	Normal	180	AF3	Left	F	P13
-4.15572	400-450	Mirror	0	AF3	Left	F	P14
-4.69465	400-450	Normal	0	AF3	Left	F	P14
-7.67334	450-500	Mirror	0	AF3	Left	F	P14
-4.11631	450-500	Normal	0	AF3	Left	F	P14
-7.11738	500-550	Mirror	0	AF3	Left	F	P14
-4.51014	500-550	Normal	0	AF3	Left	F	P14
-5.5707	550-600	Mirror	0	AF3	Left	F	P14
-3.05703	550-600	Normal	0	AF3	Left	F	P14
-1.34847	400-450	Mirror	60	AF3	Left	F	P14
-4.39202	400-450	Normal	60	AF3	Left	F	P14
-1.2562	450-500	Mirror	60	AF3	Left	F	P14
-4.82124	450-500	Normal	60	AF3	Left	F	P14
1.18717	500-550	Mirror	60	AF3	Left	F	P14
-5.88264	500-550	Normal	60	AF3	Left	F	P14
0.853192	550-600	Mirror	60	AF3	Left	F	P14
-6.18834	550-600	Normal	60	AF3	Left	F	P14
-1.98924	400-450	Mirror	120	AF3	Left	F	P14
-4.27565	400-450	Normal	120	AF3	Left	F	P14
-2.98953	450-500	Mirror	120	AF3	Left	F	P14
-5.42127	450-500	Normal	120	AF3	Left	F	P14
-2.63663	500-550	Mirror	120	AF3	Left	F	P14
-3.95016	500-550	Normal	120	AF3	Left	F	P14
-2.01758	550-600	Mirror	120	AF3	Left	F	P14
-4.00239	550-600	Normal	120	AF3	Left	F	P14
0.151191	400-450	Mirror	180	AF3	Left	F	P14
-6.39314	400-450	Normal	180	AF3	Left	F	P14
-1.0328	450-500	Mirror	180	AF3	Left	F	P14
-6.93588	450-500	Normal	180	AF3	Left	F	P14
-0.709537	500-550	Mirror	180	AF3	Left	F	P14
-8.21477	500-550	Normal	180	AF3	Left	F	P14
0.80252	550-600	Mirror	180	AF3	Left	F	P14
-6.6994	550-600	Normal	180	AF3	Left	F	P14
-4.33037	400-450	Mirror	0	AF3	Left	F	P15
-5.6063	400-450	Normal	0	AF3	Left	F	P15
-4.09323	450-500	Mirror	0	AF3	Left	F	P15
-3.76057	450-500	Normal	0	AF3	Left	F	P15
-6.63845	500-550	Mirror	0	AF3	Left	F	P15
-3.47641	500-550	Normal	0	AF3	Left	F	P15
-5.83069	550-600	Mirror	0	AF3	Left	F	P15
-7.18693	550-600	Normal	0	AF3	Left	F	P15
-5.72914	400-450	Mirror	60	AF3	Left	F	P15
-5.35477	400-450	Normal	60	AF3	Left	F	P15
-8.19862	450-500	Mirror	60	AF3	Left	F	P15
-4.60445	450-500	Normal	60	AF3	Left	F	P15
-8.31171	500-550	Mirror	60	AF3	Left	F	P15
-5.72332	500-550	Normal	60	AF3	Left	F	P15
-9.02078	550-600	Mirror	60	AF3	Left	F	P15
-0.739515	550-600	Normal	60	AF3	Left	F	P15
-9.32719	400-450	Mirror	120	AF3	Left	F	P15
-8.13926	400-450	Normal	120	AF3	Left	F	P15
-7.66724	450-500	Mirror	120	AF3	Left	F	P15
-7.76175	450-500	Normal	120	AF3	Left	F	P15
-6.72402	500-550	Mirror	120	AF3	Left	F	P15
-8.07106	500-550	Normal	120	AF3	Left	F	P15
-5.59518	550-600	Mirror	120	AF3	Left	F	P15
-6.49482	550-600	Normal	120	AF3	Left	F	P15
-9.38867	400-450	Mirror	180	AF3	Left	F	P15
-5.25405	400-450	Normal	180	AF3	Left	F	P15
-6.46884	450-500	Mirror	180	AF3	Left	F	P15
-4.98541	450-500	Normal	180	AF3	Left	F	P15
-8.01295	500-550	Mirror	180	AF3	Left	F	P15
-1.80371	500-550	Normal	180	AF3	Left	F	P15
-6.63376	550-600	Mirror	180	AF3	Left	F	P15
-5.79758	550-600	Normal	180	AF3	Left	F	P15
-0.388641	400-450	Mirror	0	AF3	Left	F	P16
-9.37349	400-450	Normal	0	AF3	Left	F	P16
2.61067	450-500	Mirror	0	AF3	Left	F	P16
-6.39447	450-500	Normal	0	AF3	Left	F	P16
3.14041	500-550	Mirror	0	AF3	Left	F	P16
-6.61907	500-550	Normal	0	AF3	Left	F	P16
3.40942	550-600	Mirror	0	AF3	Left	F	P16
-10.1808	550-600	Normal	0	AF3	Left	F	P16
-3.38213	400-450	Mirror	60	AF3	Left	F	P16
-8.22151	400-450	Normal	60	AF3	Left	F	P16
-1.06462	450-500	Mirror	60	AF3	Left	F	P16
-5.94265	450-500	Normal	60	AF3	Left	F	P16
-1.83453	500-550	Mirror	60	AF3	Left	F	P16
-1.36617	500-550	Normal	60	AF3	Left	F	P16
-2.15612	550-600	Mirror	60	AF3	Left	F	P16
-1.50812	550-600	Normal	60	AF3	Left	F	P16
-3.5122	400-450	Mirror	120	AF3	Left	F	P16
1.61899	400-450	Normal	120	AF3	Left	F	P16
0.16834	450-500	Mirror	120	AF3	Left	F	P16
2.02428	450-500	Normal	120	AF3	Left	F	P16
1.7929	500-550	Mirror	120	AF3	Left	F	P16
-0.860399	500-550	Normal	120	AF3	Left	F	P16
1.59053	550-600	Mirror	120	AF3	Left	F	P16
-1.77655	550-600	Normal	120	AF3	Left	F	P16
-5.3995	400-450	Mirror	180	AF3	Left	F	P16
-2.72345	400-450	Normal	180	AF3	Left	F	P16
-1.18489	450-500	Mirror	180	AF3	Left	F	P16
1.74737	450-500	Normal	180	AF3	Left	F	P16
-4.28069	500-550	Mirror	180	AF3	Left	F	P16
4.78912	500-550	Normal	180	AF3	Left	F	P16
-3.79151	550-600	Mirror	180	AF3	Left	F	P16
4.3584	550-600	Normal	180	AF3	Left	F	P16
-17.7693	400-450	Mirror	0	AF3	Left	F	P17
-26.7299	400-450	Normal	0	AF3	Left	F	P17
-17.1703	450-500	Mirror	0	AF3	Left	F	P17
-28.202	450-500	Normal	0	AF3	Left	F	P17
-16.0455	500-550	Mirror	0	AF3	Left	F	P17
-25.1996	500-550	Normal	0	AF3	Left	F	P17
-14.8749	550-600	Mirror	0	AF3	Left	F	P17
-26.2581	550-600	Normal	0	AF3	Left	F	P17
-16.3094	400-450	Mirror	60	AF3	Left	F	P17
-13.1332	400-450	Normal	60	AF3	Left	F	P17
-13.9242	450-500	Mirror	60	AF3	Left	F	P17
-15.1416	450-500	Normal	60	AF3	Left	F	P17
-9.34176	500-550	Mirror	60	AF3	Left	F	P17
-15.8546	500-550	Normal	60	AF3	Left	F	P17
-12.3369	550-600	Mirror	60	AF3	Left	F	P17
-17.9957	550-600	Normal	60	AF3	Left	F	P17
-10.9484	400-450	Mirror	120	AF3	Left	F	P17
-11.3836	400-450	Normal	120	AF3	Left	F	P17
-10.7632	450-500	Mirror	120	AF3	Left	F	P17
-12.2731	450-500	Normal	120	AF3	Left	F	P17
-8.58164	500-550	Mirror	120	AF3	Left	F	P17
-9.27992	500-550	Normal	120	AF3	Left	F	P17
-12.0556	550-600	Mirror	120	AF3	Left	F	P17
-9.97018	550-600	Normal	120	AF3	Left	F	P17
-14.904	400-450	Mirror	180	AF3	Left	F	P17
-13.5834	400-450	Normal	180	AF3	Left	F	P17
-15.6151	450-500	Mirror	180	AF3	Left	F	P17
-13.2526	450-500	Normal	180	AF3	Left	F	P17
-13.4604	500-550	Mirror	180	AF3	Left	F	P17
-10.1429	500-550	Normal	180	AF3	Left	F	P17
-13.0579	550-600	Mirror	180	AF3	Left	F	P17
-11.4589	550-600	Normal	180	AF3	Left	F	P17
1.42992	400-450	Mirror	0	AF3	Left	F	P18
-1.53115	400-450	Normal	0	AF3	Left	F	P18
-0.0961485	450-500	Mirror	0	AF3	Left	F	P18
1.62845	450-500	Normal	0	AF3	Left	F	P18
1.86081	500-550	Mirror	0	AF3	Left	F	P18
1.89691	500-550	Normal	0	AF3	Left	F	P18
1.17506	550-600	Mirror	0	AF3	Left	F	P18
2.14599	550-600	Normal	0	AF3	Left	F	P18
1.89203	400-450	Mirror	60	AF3	Left	F	P18
3.70985	400-450	Normal	60	AF3	Left	F	P18
1.09118	450-500	Mirror	60	AF3	Left	F	P18
2.01278	450-500	Normal	60	AF3	Left	F	P18
2.87891	500-550	Mirror	60	AF3	Left	F	P18
3.97966	500-550	Normal	60	AF3	Left	F	P18
1.10757	550-600	Mirror	60	AF3	Left	F	P18
2.65376	550-600	Normal	60	AF3	Left	F	P18
2.69747	400-450	Mirror	120	AF3	Left	F	P18
-0.341072	400-450	Normal	120	AF3	Left	F	P18
1.94905	450-500	Mirror	120	AF3	Left	F	P18
2.69771	450-500	Normal	120	AF3	Left	F	P18
2.15164	500-550	Mirror	120	AF3	Left	F	P18
4.23133	500-550	Normal	120	AF3	Left	F	P18
4.31721	550-600	Mirror	120	AF3	Left	F	P18
5.16099	550-600	Normal	120	AF3	Left	F	P18
0.638253	400-450	Mirror	180	AF3	Left	F	P18
-0.725481	400-450	Normal	180	AF3	Left	F	P18
0.807332	450-500	Mirror	180	AF3	Left	F	P18
0.206285	450-500	Normal	180	AF3	Left	F	P18
2.18326	500-550	Mirror	180	AF3	Left	F	P18
2.80019	500-550	Normal	180	AF3	Left	F	P18
1.69718	550-600	Mirror	180	AF3	Left	F	P18
1.94208	550-600	Normal	180	AF3	Left	F	P18
-13.0744	400-450	Mirror	0	AF3	Left	F	P19
-13.2276	400-450	Normal	0	AF3	Left	F	P19
-11.1881	450-500	Mirror	0	AF3	Left	F	P19
-9.68095	450-500	Normal	0	AF3	Left	F	P19
-11.4828	500-550	Mirror	0	AF3	Left	F	P19
-10.4443	500-550	Normal	0	AF3	Left	F	P19
-11.5425	550-600	Mirror	0	AF3	Left	F	P19
-11.3695	550-600	Normal	0	AF3	Left	F	P19
-11.0308	400-450	Mirror	60	AF3	Left	F	P19
-16.6567	400-450	Normal	60	AF3	Left	F	P19
-7.29517	450-500	Mirror	60	AF3	Left	F	P19
-11.746	450-500	Normal	60	AF3	Left	F	P19
-7.17359	500-550	Mirror	60	AF3	Left	F	P19
-11.0528	500-550	Normal	60	AF3	Left	F	P19
-4.6621	550-600	Mirror	60	AF3	Left	F	P19
-11.0234	550-600	Normal	60	AF3	Left	F	P19
-8.68396	400-450	Mirror	120	AF3	Left	F	P19
-11.1746	400-450	Normal	120	AF3	Left	F	P19
-11.94	450-500	Mirror	120	AF3	Left	F	P19
-12.756	450-500	Normal	120	AF3	Left	F	P19
-6.5924	500-550	Mirror	120	AF3	Left	F	P19
-10.5815	500-550	Normal	120	AF3	Left	F	P19
0.086855	550-600	Mirror	120	AF3	Left	F	P19
-3.07403	550-600	Normal	120	AF3	Left	F	P19
-11.8771	400-450	Mirror	180	AF3	Left	F	P19
-13.5132	400-450	Normal	180	AF3	Left	F	P19
-7.33817	450-500	Mirror	180	AF3	Left	F	P19
-8.4612	450-500	Normal	180	AF3	Left	F	P19
-6.73307	500-550	Mirror	180	AF3	Left	F	P19
-6.89487	500-550	Normal	180	AF3	Left	F	P19
-8.55592	550-600	Mirror	180	AF3	Left	F	P19
-7.64956	550-600	Normal	180	AF3	Left	F	P19
-8.0664	400-450	Mirror	0	AF3	Left	F	P20
-9.4339	400-450	Normal	0	AF3	Left	F	P20
-4.6598	450-500	Mirror	0	AF3	Left	F	P20
-9.99924	450-500	Normal	0	AF3	Left	F	P20
-3.28593	500-550	Mirror	0	AF3	Left	F	P20
-11.0923	500-550	Normal	0	AF3	Left	F	P20
-4.81085	550-600	Mirror	0	AF3	Left	F	P20
-8.89889	550-600	Normal	0	AF3	Left	F	P20
-2.91397	400-450	Mirror	60	AF3	Left	F	P20
-9.01998	400-450	Normal	60	AF3	Left	F	P20
-3.805	450-500	Mirror	60	AF3	Left	F	P20
-7.60517	450-500	Normal	60	AF3	Left	F	P20
-6.73569	500-550	Mirror	60	AF3	Left	F	P20
-11.3374	500-550	Normal	60	AF3	Left	F	P20
-6.5363	550-600	Mirror	60	AF3	Left	F	P20
-10.4384	550-600	Normal	60	AF3	Left	F	P20
-5.25439	400-450	Mirror	120	AF3	Left	F	P20
-8.83831	400-450	Normal	120	AF3	Left	F	P20
-8.15611	450-500	Mirror	120	AF3	Left	F	P20
-9.53374	450-500	Normal	120	AF3	Left	F	P20
-8.94434	500-550	Mirror	120	AF3	Left	F	P20
-9.23863	500-550	Normal	120	AF3	Left	F	P20
-9.08961	550-600	Mirror	120	AF3	Left	F	P20
-9.46642	550-600	Normal	120	AF3	Left	F	P20
-8.49522	400-450	Mirror	180	AF3	Left	F	P20
-4.10151	400-450	Normal	180	AF3	Left	F	P20
-8.90025	450-500	Mirror	180	AF3	Left	F	P20
-4.61771	450-500	Normal	180	AF3	Left	F	P20
-9.04227	500-550	Mirror	180	AF3	Left	F	P20
-3.73615	500-550	Normal	180	AF3	Left	F	P20
-5.03061	550-600	Mirror	180	AF3	Left	F	P20
-3.7352	550-600	Normal	180	AF3	Left	F	P20
-7.87722	400-450	Mirror	0	AF3	Left	F	P21
-5.97757	400-450	Normal	0	AF3	Left	F	P21
-6.03897	450-500	Mirror	0	AF3	Left	F	P21
-5.38822	450-500	Normal	0	AF3	Left	F	P21
-3.90375	500-550	Mirror	0	AF3	Left	F	P21
-3.17849	500-550	Normal	0	AF3	Left	F	P21
-5.43224	550-600	Mirror	0	AF3	Left	F	P21
-3.58693	550-600	Normal	0	AF3	Left	F	P21
-8.95968	400-450	Mirror	60	AF3	Left	F	P21
-7.52593	400-450	Normal	60	AF3	Left	F	P21
-8.04366	450-500	Mirror	60	AF3	Left	F	P21
-5.95978	450-500	Normal	60	AF3	Left	F	P21
-3.76882	500-550	Mirror	60	AF3	Left	F	P21
-2.87944	500-550	Normal	60	AF3	Left	F	P21
-0.468979	550-600	Mirror	60	AF3	Left	F	P21
-3.90696	550-600	Normal	60	AF3	Left	F	P21
-7.14201	400-450	Mirror	120	AF3	Left	F	P21
-6.30014	400-450	Normal	120	AF3	Left	F	P21
-5.47974	450-500	Mirror	120	AF3	Left	F	P21
-5.7725	450-500	Normal	120	AF3	Left	F	P21
-1.34815	500-550	Mirror	120	AF3	Left	F	P21
-4.4939	500-550	Normal	120	AF3	Left	F	P21
0.000990426	550-600	Mirror	120	AF3	Left	F	P21
-4.35105	550-600	Normal	120	AF3	Left	F	P21
-4.97433	400-450	Mirror	180	AF3	Left	F	P21
0.609614	400-450	Normal	180	AF3	Left	F	P21
-5.72034	450-500	Mirror	180	AF3	Left	F	P21
0.713784	450-500	Normal	180	AF3	Left	F	P21
-1.80844	500-550	Mirror	180	AF3	Left	F	P21
1.92002	500-550	Normal	180	AF3	Left	F	P21
1.8632	550-600	Mirror	180	AF3	Left	F	P21
-0.0109719	550-600	Normal	180	AF3	Left	F	P21
-2.32665	400-450	Mirror	0	AF3	Left	F	P22
-6.30156	400-450	Normal	0	AF3	Left	F	P22
-0.851826	450-500	Mirror	0	AF3	Left	F	P22
-2.42971	450-500	Normal	0	AF3	Left	F	P22
-0.632352	500-550	Mirror	0	AF3	Left	F	P22
-0.114138	500-550	Normal	0	AF3	Left	F	P22
-1.26048	550-600	Mirror	0	AF3	Left	F	P22
-1.83212	550-600	Normal	0	AF3	Left	F	P22
-2.85852	400-450	Mirror	60	AF3	Left	F	P22
-2.86862	400-450	Normal	60	AF3	Left	F	P22
-0.325997	450-500	Mirror	60	AF3	Left	F	P22
-3.64911	450-500	Normal	60	AF3	Left	F	P22
-0.319347	500-550	Mirror	60	AF3	Left	F	P22
0.145713	500-550	Normal	60	AF3	Left	F	P22
-0.827926	550-600	Mirror	60	AF3	Left	F	P22
1.56719	550-600	Normal	60	AF3	Left	F	P22
0.506831	400-450	Mirror	120	AF3	Left	F	P22
-4.9607	400-450	Normal	120	AF3	Left	F	P22
0.319608	450-500	Mirror	120	AF3	Left	F	P22
-2.12504	450-500	Normal	120	AF3	Left	F	P22
0.132144	500-550	Mirror	120	AF3	Left	F	P22
0.170028	500-550	Normal	120	AF3	Left	F	P22
-0.322825	550-600	Mirror	120	AF3	Left	F	P22
-1.98519	550-600	Normal	120	AF3	Left	F	P22
-4.27363	400-450	Mirror	180	AF3	Left	F	P22
-5.017	400-450	Normal	180	AF3	Left	F	P22
-2.11577	450-500	Mirror	180	AF3	Left	F	P22
-3.6313	450-500	Normal	180	AF3	Left	F	P22
0.0428011	500-550	Mirror	180	AF3	Left	F	P22
1.12576	500-550	Normal	180	AF3	Left	F	P22
-0.0925059	550-600	Mirror	180	AF3	Left	F	P22
3.86054	550-600	Normal	180	AF3	Left	F	P22
-6.93347	400-450	Mirror	0	AF3	Left	F	P24
-13.1171	400-450	Normal	0	AF3	Left	F	P24
0.337626	450-500	Mirror	0	AF3	Left	F	P24
-9.4892	450-500	Normal	0	AF3	Left	F	P24
1.7535	500-550	Mirror	0	AF3	Left	F	P24
-5.7789	500-550	Normal	0	AF3	Left	F	P24
-0.1451	550-600	Mirror	0	AF3	Left	F	P24
-9.13914	550-600	Normal	0	AF3	Left	F	P24
-10.1234	400-450	Mirror	60	AF3	Left	F	P24
-8.82484	400-450	Normal	60	AF3	Left	F	P24
-7.26411	450-500	Mirror	60	AF3	Left	F	P24
-3.54592	450-500	Normal	60	AF3	Left	F	P24
-3.9954	500-550	Mirror	60	AF3	Left	F	P24
-4.55146	500-550	Normal	60	AF3	Left	F	P24
-0.28442	550-600	Mirror	60	AF3	Left	F	P24
-3.86887	550-600	Normal	60	AF3	Left	F	P24
-6.0103	400-450	Mirror	120	AF3	Left	F	P24
-7.36239	400-450	Normal	120	AF3	Left	F	P24
-2.41342	450-500	Mirror	120	AF3	Left	F	P24
0.293709	450-500	Normal	120	AF3	Left	F	P24
-2.39576	500-550	Mirror	120	AF3	Left	F	P24
-2.15862	500-550	Normal	120	AF3	Left	F	P24
-2.1593	550-600	Mirror	120	AF3	Left	F	P24
-2.77538	550-600	Normal	120	AF3	Left	F	P24
-9.15672	400-450	Mirror	180	AF3	Left	F	P24
-10.4125	400-450	Normal	180	AF3	Left	F	P24
-3.95882	450-500	Mirror	180	AF3	Left	F	P24
-3.64416	450-500	Normal	180	AF3	Left	F	P24
-6.04919	500-550	Mirror	180	AF3	Left	F	P24
-3.66632	500-550	Normal	180	AF3	Left	F	P24
-3.27543	550-600	Mirror	180	AF3	Left	F	P24
-2.48506	550-600	Normal	180	AF3	Left	F	P24
0.268896	400-450	Mirror	0	AF3	Left	F	P25
-4.81341	400-450	Normal	0	AF3	Left	F	P25
-1.06818	450-500	Mirror	0	AF3	Left	F	P25
3.78618	450-500	Normal	0	AF3	Left	F	P25
1.67944	500-550	Mirror	0	AF3	Left	F	P25
3.76422	500-550	Normal	0	AF3	Left	F	P25
2.89322	550-600	Mirror	0	AF3	Left	F	P25
6.34444	550-600	Normal	0	AF3	Left	F	P25
-12.6228	400-450	Mirror	60	AF3	Left	F	P25
-12.0193	400-450	Normal	60	AF3	Left	F	P25
-16.5642	450-500	Mirror	60	AF3	Left	F	P25
-9.72869	450-500	Normal	60	AF3	Left	F	P25
-15.8834	500-550	Mirror	60	AF3	Left	F	P25
-5.42604	500-550	Normal	60	AF3	Left	F	P25
-17.1388	550-600	Mirror	60	AF3	Left	F	P25
-6.66718	550-600	Normal	60	AF3	Left	F	P25
-3.50839	400-450	Mirror	120	AF3	Left	F	P25
-10.9827	400-450	Normal	120	AF3	Left	F	P25
-3.6683	450-500	Mirror	120	AF3	Left	F	P25
-5.94406	450-500	Normal	120	AF3	Left	F	P25
-2.15221	500-550	Mirror	120	AF3	Left	F	P25
-3.02918	500-550	Normal	120	AF3	Left	F	P25
-6.73886	550-600	Mirror	120	AF3	Left	F	P25
-8.61663	550-600	Normal	120	AF3	Left	F	P25
-0.134417	400-450	Mirror	180	AF3	Left	F	P25
-5.49627	400-450	Normal	180	AF3	Left	F	P25
-1.50656	450-500	Mirror	180	AF3	Left	F	P25
-3.14384	450-500	Normal	180	AF3	Left	F	P25
-2.08948	500-550	Mirror	180	AF3	Left	F	P25
-0.60264	500-550	Normal	180	AF3	Left	F	P25
-6.73519	550-600	Mirror	180	AF3	Left	F	P25
-0.275754	550-600	Normal	180	AF3	Left	F	P25
-0.780119	400-450	Mirror	0	AF3	Left	F	P26
1.16968	400-450	Normal	0	AF3	Left	F	P26
-2.88262	450-500	Mirror	0	AF3	Left	F	P26
0.369057	450-500	Normal	0	AF3	Left	F	P26
-2.2105	500-550	Mirror	0	AF3	Left	F	P26
1.90732	500-550	Normal	0	AF3	Left	F	P26
-2.15018	550-600	Mirror	0	AF3	Left	F	P26
3.37933	550-600	Normal	0	AF3	Left	F	P26
-0.287269	400-450	Mirror	60	AF3	Left	F	P26
-1.43227	400-450	Normal	60	AF3	Left	F	P26
-0.87078	450-500	Mirror	60	AF3	Left	F	P26
0.4024	450-500	Normal	60	AF3	Left	F	P26
0.120577	500-550	Mirror	60	AF3	Left	F	P26
0.809806	500-550	Normal	60	AF3	Left	F	P26
-0.212668	550-600	Mirror	60	AF3	Left	F	P26
1.98281	550-600	Normal	60	AF3	Left	F	P26
-1.01998	400-450	Mirror	120	AF3	Left	F	P26
-1.37132	400-450	Normal	120	AF3	Left	F	P26
1.5365	450-500	Mirror	120	AF3	Left	F	P26
-0.0645067	450-500	Normal	120	AF3	Left	F	P26
3.23779	500-550	Mirror	120	AF3	Left	F	P26
0.983232	500-550	Normal	120	AF3	Left	F	P26
0.58417	550-600	Mirror	120	AF3	Left	F	P26
1.24458	550-600	Normal	120	AF3	Left	F	P26
-0.3388	400-450	Mirror	180	AF3	Left	F	P26
-1.31941	400-450	Normal	180	AF3	Left	F	P26
-0.348682	450-500	Mirror	180	AF3	Left	F	P26
-2.91694	450-500	Normal	180	AF3	Left	F	P26
-1.84981	500-550	Mirror	180	AF3	Left	F	P26
-2.05441	500-550	Normal	180	AF3	Left	F	P26
0.164959	550-600	Mirror	180	AF3	Left	F	P26
1.06441	550-600	Normal	180	AF3	Left	F	P26
-10.9506	400-450	Mirror	0	AF3	Left	F	P27
-12.6193	400-450	Normal	0	AF3	Left	F	P27
-19.521	450-500	Mirror	0	AF3	Left	F	P27
-18.4808	450-500	Normal	0	AF3	Left	F	P27
-24.5366	500-550	Mirror	0	AF3	Left	F	P27
-18.4195	500-550	Normal	0	AF3	Left	F	P27
-25.7619	550-600	Mirror	0	AF3	Left	F	P27
-22.4454	550-600	Normal	0	AF3	Left	F	P27
-9.45266	400-450	Mirror	60	AF3	Left	F	P27
-3.242	400-450	Normal	60	AF3	Left	F	P27
-12.2839	450-500	Mirror	60	AF3	Left	F	P27
-9.3652	450-500	Normal	60	AF3	Left	F	P27
-12.2503	500-550	Mirror	60	AF3	Left	F	P27
-12.4119	500-550	Normal	60	AF3	Left	F	P27
-18.2559	550-600	Mirror	60	AF3	Left	F	P27
-14.8285	550-600	Normal	60	AF3	Left	F	P27
-12.8744	400-450	Mirror	120	AF3	Left	F	P27
-5.35509	400-450	Normal	120	AF3	Left	F	P27
-18.2507	450-500	Mirror	120	AF3	Left	F	P27
-10.7341	450-500	Normal	120	AF3	Left	F	P27
-10.8474	500-550	Mirror	120	AF3	Left	F	P27
-8.56579	500-550	Normal	120	AF3	Left	F	P27
-7.60106	550-600	Mirror	120	AF3	Left	F	P27
-10.3508	550-600	Normal	120	AF3	Left	F	P27
-10.0694	400-450	Mirror	180	AF3	Left	F	P27
-5.97293	400-450	Normal	180	AF3	Left	F	P27
-11.7863	450-500	Mirror	180	AF3	Left	F	P27
-13.6694	450-500	Normal	180	AF3	Left	F	P27
-11.3055	500-550	Mirror	180	AF3	Left	F	P27
-15.5648	500-550	Normal	180	AF3	Left	F	P27
-10.637	550-600	Mirror	180	AF3	Left	F	P27
-15.3255	550-600	Normal	180	AF3	Left	F	P27
-0.929959	400-450	Mirror	0	AF4	Right	F	P01
-1.06698	400-450	Normal	0	AF4	Right	F	P01
-0.956478	450-500	Mirror	0	AF4	Right	F	P01
-6.1739	450-500	Normal	0	AF4	Right	F	P01
-2.19061	500-550	Mirror	0	AF4	Right	F	P01
-1.9538	500-550	Normal	0	AF4	Right	F	P01
-2.45339	550-600	Mirror	0	AF4	Right	F	P01
-2.41288	550-600	Normal	0	AF4	Right	F	P01
-1.18906	400-450	Mirror	60	AF4	Right	F	P01
-2.9412	400-450	Normal	60	AF4	Right	F	P01
1.53222	450-500	Mirror	60	AF4	Right	F	P01
-3.52957	450-500	Normal	60	AF4	Right	F	P01
7.04259	500-550	Mirror	60	AF4	Right	F	P01
4.53726	500-550	Normal	60	AF4	Right	F	P01
3.84845	550-600	Mirror	60	AF4	Right	F	P01
-3.96246	550-600	Normal	60	AF4	Right	F	P01
-0.32704	400-450	Mirror	120	AF4	Right	F	P01
-3.29336	400-450	Normal	120	AF4	Right	F	P01
-2.33461	450-500	Mirror	120	AF4	Right	F	P01
0.0521905	450-500	Normal	120	AF4	Right	F	P01
-0.630294	500-550	Mirror	120	AF4	Right	F	P01
3.77538	500-550	Normal	120	AF4	Right	F	P01
-1.86831	550-600	Mirror	120	AF4	Right	F	P01
1.96536	550-600	Normal	120	AF4	Right	F	P01
-8.0406	400-450	Mirror	180	AF4	Right	F	P01
-2.16784	400-450	Normal	180	AF4	Right	F	P01
-1.37112	450-500	Mirror	180	AF4	Right	F	P01
-0.0133654	450-500	Normal	180	AF4	Right	F	P01
2.19327	500-550	Mirror	180	AF4	Right	F	P01
3.71687	500-550	Normal	180	AF4	Right	F	P01
2.54222	550-600	Mirror	180	AF4	Right	F	P01
0.602928	550-600	Normal	180	AF4	Right	F	P01
0.320853	400-450	Mirror	0	AF4	Right	F	P02
-0.759002	400-450	Normal	0	AF4	Right	F	P02
3.03762	450-500	Mirror	0	AF4	Right	F	P02
2.02295	450-500	Normal	0	AF4	Right	F	P02
5.54773	500-550	Mirror	0	AF4	Right	F	P02
3.90328	500-550	Normal	0	AF4	Right	F	P02
3.08623	550-600	Mirror	0	AF4	Right	F	P02
1.35358	550-600	Normal	0	AF4	Right	F	P02
-8.43381	400-450	Mirror	60	AF4	Right	F	P02
-9.36412	400-450	Normal	60	AF4	Right	F	P02
-7.39223	450-500	Mirror	60	AF4	Right	F	P02
-10.3645	450-500	Normal	60	AF4	Right	F	P02
-2.67775	500-550	Mirror	60	AF4	Right	F	P02
-8.30718	500-550	Normal	60	AF4	Right	F	P02
1.15572	550-600	Mirror	60	AF4	Right	F	P02
-5.53508	550-600	Normal	60	AF4	Right	F	P02
-4.56775	400-450	Mirror	120	AF4	Right	F	P02
-11.3804	400-450	Normal	120	AF4	Right	F	P02
-3.36022	450-500	Mirror	120	AF4	Right	F	P02
-10.1147	450-500	Normal	120	AF4	Right	F	P02
-1.37907	500-550	Mirror	120	AF4	Right	F	P02
-2.70746	500-550	Normal	120	AF4	Right	F	P02
-1.83699	550-600	Mirror	120	AF4	Right	F	P02
-0.663228	550-600	Normal	120	AF4	Right	F	P02
-5.83322	400-450	Mirror	180	AF4	Right	F	P02
-2.66729	400-450	Normal	180	AF4	Right	F	P02
-5.63603	450-500	Mirror	180	AF4	Right	F	P02
2.44944	450-500	Normal	180	AF4	Right	F	P02
-4.73493	500-550	Mirror	180	AF4	Right	F	P02
2.93554	500-550	Normal	180	AF4	Right	F	P02
-2.78149	550-600	Mirror	180	AF4	Right	F	P02
2.52971	550-600	Normal	180	AF4	Right	F	P02
-7.51337	400-450	Mirror	0	AF4	Right	F	P03
-2.65647	400-450	Normal	0	AF4	Right	F	P03
-5.84504	450-500	Mirror	0	AF4	Right	F	P03
-5.11295	450-500	Normal	0	AF4	Right	F	P03
-3.57799	500-550	Mirror	0	AF4	Right	F	P03
-7.76086	500-550	Normal	0	AF4	Right	F	P03
-1.239	550-600	Mirror	0	AF4	Right	F	P03
-6.11626	550-600	Normal	0	AF4	Right	F	P03
-6.59575	400-450	Mirror	60	AF4	Right	F	P03
-8.13474	400-450	Normal	60	AF4	Right	F	P03
-8.64126	450-500	Mirror	60	AF4	Right	F	P03
-6.17695	450-500	Normal	60	AF4	Right	F	P03
-7.73279	500-550	Mirror	60	AF4	Right	F	P03
-7.56991	500-550	Normal	60	AF4	Right	F	P03
-3.72203	550-600	Mirror	60	AF4	Right	F	P03
-6.70169	550-600	Normal	60	AF4	Right	F	P03
-7.70389	400-450	Mirror	120	AF4	Right	F	P03
-3.77448	400-450	Normal	120	AF4	Right	F	P03
-11.7917	450-500	Mirror	120	AF4	Right	F	P03
-5.05247	450-500	Normal	120	AF4	Right	F	P03
-7.8719	500-550	Mirror	120	AF4	Right	F	P03
-4.99874	500-550	Normal	120	AF4	Right	F	P03
-2.87806	550-600	Mirror	120	AF4	Right	F	P03
-4.46653	550-600	Normal	120	AF4	Right	F	P03
-0.0338749	400-450	Mirror	180	AF4	Right	F	P03
-1.53279	400-450	Normal	180	AF4	Right	F	P03
-4.69387	450-500	Mirror	180	AF4	Right	F	P03
-7.93207	450-500	Normal	180	AF4	Right	F	P03
-4.57435	500-550	Mirror	180	AF4	Right	F	P03
-7.44011	500-550	Normal	180	AF4	Right	F	P03
2.1012	550-600	Mirror	180	AF4	Right	F	P03
-2.84385	550-600	Normal	180	AF4	Right	F	P03
-9.21828	400-450	Mirror	0	AF4	Right	F	P04
-11.9952	400-450	Normal	0	AF4	Right	F	P04
-9.30215	450-500	Mirror	0	AF4	Right	F	P04
-9.08822	450-500	Normal	0	AF4	Right	F	P04
-7.72199	500-550	Mirror	0	AF4	Right	F	P04
-9.93438	500-550	Normal	0	AF4	Right	F	P04
-6.22692	550-600	Mirror	0	AF4	Right	F	P04
-14.024	550-600	Normal	0	AF4	Right	F	P04
-7.40817	400-450	Mirror	60	AF4	Right	F	P04
-20.8863	400-450	Normal	60	AF4	Right	F	P04
-10.3796	450-500	Mirror	60	AF4	Right	F	P04
-23.7993	450-500	Normal	60	AF4	Right	F	P04
-11.5425	500-550	Mirror	60	AF4	Right	F	P04
-24.3129	500-550	Normal	60	AF4	Right	F	P04
-11.9231	550-600	Mirror	60	AF4	Right	F	P04
-25.1572	550-600	Normal	60	AF4	Right	F	P04
-15.0579	400-450	Mirror	120	AF4	Right	F	P04
-14.8709	400-450	Normal	120	AF4	Right	F	P04
-11.2901	450-500	Mirror	120	AF4	Right	F	P04
-15.441	450-500	Normal	120	AF4	Right	F	P04
-14.5005	500-550	Mirror	120	AF4	Right	F	P04
-13.3787	500-550	Normal	120	AF4	Right	F	P04
-13.2906	550-600	Mirror	120	AF4	Right	F	P04
-13.1524	550-600	Normal	120	AF4	Right	F	P04
-8.41117	400-450	Mirror	180	AF4	Right	F	P04
-0.0273454	400-450	Normal	180	AF4	Right	F	P04
-10.7272	450-500	Mirror	180	AF4	Right	F	P04
-1.58591	450-500	Normal	180	AF4	Right	F	P04
-10.1359	500-550	Mirror	180	AF4	Right	F	P04
-8.69205	500-550	Normal	180	AF4	Right	F	P04
-13.207	550-600	Mirror	180	AF4	Right	F	P04
-7.14743	550-600	Normal	180	AF4	Right	F	P04
-20.251	400-450	Mirror	0	AF4	Right	F	P05
-22.9041	400-450	Normal	0	AF4	Right	F	P05
-23.8186	450-500	Mirror	0	AF4	Right	F	P05
-24.0635	450-500	Normal	0	AF4	Right	F	P05
-25.2732	500-550	Mirror	0	AF4	Right	F	P05
-24.8597	500-550	Normal	0	AF4	Right	F	P05
-24.9992	550-600	Mirror	0	AF4	Right	F	P05
-20.4598	550-600	Normal	0	AF4	Right	F	P05
-19.7678	400-450	Mirror	60	AF4	Right	F	P05
-28.5405	400-450	Normal	60	AF4	Right	F	P05
-19.0558	450-500	Mirror	60	AF4	Right	F	P05
-32.536	450-500	Normal	60	AF4	Right	F	P05
-24.0948	500-550	Mirror	60	AF4	Right	F	P05
-31.4853	500-550	Normal	60	AF4	Right	F	P05
-23.929	550-600	Mirror	60	AF4	Right	F	P05
-32.6458	550-600	Normal	60	AF4	Right	F	P05
-14.3041	400-450	Mirror	120	AF4	Right	F	P05
-19.5994	400-450	Normal	120	AF4	Right	F	P05
-19.071	450-500	Mirror	120	AF4	Right	F	P05
-24.3507	450-500	Normal	120	AF4	Right	F	P05
-24.3657	500-550	Mirror	120	AF4	Right	F	P05
-21.9336	500-550	Normal	120	AF4	Right	F	P05
-23.8992	550-600	Mirror	120	AF4	Right	F	P05
-20.7425	550-600	Normal	120	AF4	Right	F	P05
-19.7016	400-450	Mirror	180	AF4	Right	F	P05
-15.9176	400-450	Normal	180	AF4	Right	F	P05
-16.9392	450-500	Mirror	180	AF4	Right	F	P05
-20.183	450-500	Normal	180	AF4	Right	F	P05
-21.3579	500-550	Mirror	180	AF4	Right	F	P05
-23.5001	500-550	Normal	180	AF4	Right	F	P05
-21.6697	550-600	Mirror	180	AF4	Right	F	P05
-21.6054	550-600	Normal	180	AF4	Right	F	P05
-9.39673	400-450	Mirror	0	AF4	Right	F	P07
-11.4517	400-450	Normal	0	AF4	Right	F	P07
-8.07542	450-500	Mirror	0	AF4	Right	F	P07
-7.80321	450-500	Normal	0	AF4	Right	F	P07
-10.7133	500-550	Mirror	0	AF4	Right	F	P07
-6.65492	500-550	Normal	0	AF4	Right	F	P07
-11.4813	550-600	Mirror	0	AF4	Right	F	P07
-7.84068	550-600	Normal	0	AF4	Right	F	P07
-12.1085	400-450	Mirror	60	AF4	Right	F	P07
-2.79083	400-450	Normal	60	AF4	Right	F	P07
-9.98358	450-500	Mirror	60	AF4	Right	F	P07
-2.69397	450-500	Normal	60	AF4	Right	F	P07
-10.1958	500-550	Mirror	60	AF4	Right	F	P07
-3.92307	500-550	Normal	60	AF4	Right	F	P07
-9.42319	550-600	Mirror	60	AF4	Right	F	P07
-4.83374	550-600	Normal	60	AF4	Right	F	P07
-5.76111	400-450	Mirror	120	AF4	Right	F	P07
-9.38807	400-450	Normal	120	AF4	Right	F	P07
-5.37462	450-500	Mirror	120	AF4	Right	F	P07
-8.16941	450-500	Normal	120	AF4	Right	F	P07
-5.57855	500-550	Mirror	120	AF4	Right	F	P07
-9.6143	500-550	Normal	120	AF4	Right	F	P07
-6.43662	550-600	Mirror	120	AF4	Right	F	P07
-9.86072	550-600	Normal	120	AF4	Right	F	P07
-5.98061	400-450	Mirror	180	AF4	Right	F	P07
-8.44703	400-450	Normal	180	AF4	Right	F	P07
-4.13922	450-500	Mirror	180	AF4	Right	F	P07
-6.74946	450-500	Normal	180	AF4	Right	F	P07
-5.28143	500-550	Mirror	180	AF4	Right	F	P07
-7.39769	500-550	Normal	180	AF4	Right	F	P07
-6.7955	550-600	Mirror	180	AF4	Right	F	P07
-6.80983	550-600	Normal	180	AF4	Right	F	P07
-13.4635	400-450	Mirror	0	AF4	Right	F	P08
-7.44207	400-450	Normal	0	AF4	Right	F	P08
-9.5702	450-500	Mirror	0	AF4	Right	F	P08
-6.9536	450-500	Normal	0	AF4	Right	F	P08
-7.98382	500-550	Mirror	0	AF4	Right	F	P08
-8.85599	500-550	Normal	0	AF4	Right	F	P08
-8.07026	550-600	Mirror	0	AF4	Right	F	P08
-11.1958	550-600	Normal	0	AF4	Right	F	P08
-9.18497	400-450	Mirror	60	AF4	Right	F	P08
-14.6218	400-450	Normal	60	AF4	Right	F	P08
-9.99959	450-500	Mirror	60	AF4	Right	F	P08
-12.6888	450-500	Normal	60	AF4	Right	F	P08
-8.87332	500-550	Mirror	60	AF4	Right	F	P08
-12.8078	500-550	Normal	60	AF4	Right	F	P08
-6.31904	550-600	Mirror	60	AF4	Right	F	P08
-14.9421	550-600	Normal	60	AF4	Right	F	P08
-13.2378	400-450	Mirror	120	AF4	Right	F	P08
-17.9507	400-450	Normal	120	AF4	Right	F	P08
-11.861	450-500	Mirror	120	AF4	Right	F	P08
-15.9157	450-500	Normal	120	AF4	Right	F	P08
-12.6243	500-550	Mirror	120	AF4	Right	F	P08
-18.1875	500-550	Normal	120	AF4	Right	F	P08
-10.599	550-600	Mirror	120	AF4	Right	F	P08
-15.5532	550-600	Normal	120	AF4	Right	F	P08
-12.2006	400-450	Mirror	180	AF4	Right	F	P08
-8.66056	400-450	Normal	180	AF4	Right	F	P08
-12.0423	450-500	Mirror	180	AF4	Right	F	P08
-7.21654	450-500	Normal	180	AF4	Right	F	P08
-9.11537	500-550	Mirror	180	AF4	Right	F	P08
-5.59972	500-550	Normal	180	AF4	Right	F	P08
-9.31886	550-600	Mirror	180	AF4	Right	F	P08
-2.90241	550-600	Normal	180	AF4	Right	F	P08
13.5429	400-450	Mirror	0	AF4	Right	F	P09
15.4425	400-450	Normal	0	AF4	Right	F	P09
28.4446	450-500	Mirror	0	AF4	Right	F	P09
6.87034	450-500	Normal	0	AF4	Right	F	P09
20.1203	500-550	Mirror	0	AF4	Right	F	P09
-2.7161	500-550	Normal	0	AF4	Right	F	P09
6.36292	550-600	Mirror	0	AF4	Right	F	P09
-5.91678	550-600	Normal	0	AF4	Right	F	P09
14.9652	400-450	Mirror	60	AF4	Right	F	P09
14.5858	400-450	Normal	60	AF4	Right	F	P09
-1.26164	450-500	Mirror	60	AF4	Right	F	P09
-0.407585	450-500	Normal	60	AF4	Right	F	P09
-7.37328	500-550	Mirror	60	AF4	Right	F	P09
-12.3663	500-550	Normal	60	AF4	Right	F	P09
-7.34618	550-600	Mirror	60	AF4	Right	F	P09
-16.0276	550-600	Normal	60	AF4	Right	F	P09
6.49537	400-450	Mirror	120	AF4	Right	F	P09
12.8702	400-450	Normal	120	AF4	Right	F	P09
-0.668081	450-500	Mirror	120	AF4	Right	F	P09
-3.12818	450-500	Normal	120	AF4	Right	F	P09
-5.84094	500-550	Mirror	120	AF4	Right	F	P09
-14.9298	500-550	Normal	120	AF4	Right	F	P09
-5.65839	550-600	Mirror	120	AF4	Right	F	P09
-15.3511	550-600	Normal	120	AF4	Right	F	P09
9.06002	400-450	Mirror	180	AF4	Right	F	P09
12.6076	400-450	Normal	180	AF4	Right	F	P09
-5.25604	450-500	Mirror	180	AF4	Right	F	P09
9.18309	450-500	Normal	180	AF4	Right	F	P09
-6.59942	500-550	Mirror	180	AF4	Right	F	P09
3.5478	500-550	Normal	180	AF4	Right	F	P09
-5.46511	550-600	Mirror	180	AF4	Right	F	P09
-3.13825	550-600	Normal	180	AF4	Right	F	P09
-4.12981	400-450	Mirror	0	AF4	Right	F	P10
-2.27808	400-450	Normal	0	AF4	Right	F	P10
-2.08597	450-500	Mirror	0	AF4	Right	F	P10
-3.56235	450-500	Normal	0	AF4	Right	F	P10
-0.845414	500-550	Mirror	0	AF4	Right	F	P10
-1.33011	500-550	Normal	0	AF4	Right	F	P10
-0.397611	550-600	Mirror	0	AF4	Right	F	P10
-5.10152	550-600	Normal	0	AF4	Right	F	P10
2.8709	400-450	Mirror	60	AF4	Right	F	P10
-2.49239	400-450	Normal	60	AF4	Right	F	P10
-3.0561	450-500	Mirror	60	AF4	Right	F	P10
-2.36567	450-500	Normal	60	AF4	Right	F	P10
-1.77708	500-550	Mirror	60	AF4	Right	F	P10
0.348307	500-550	Normal	60	AF4	Right	F	P10
-2.88096	550-600	Mirror	60	AF4	Right	F	P10
-3.58149	550-600	Normal	60	AF4	Right	F	P10
0.610184	400-450	Mirror	120	AF4	Right	F	P10
-0.298095	400-450	Normal	120	AF4	Right	F	P10
-0.51554	450-500	Mirror	120	AF4	Right	F	P10
-3.26559	450-500	Normal	120	AF4	Right	F	P10
0.627795	500-550	Mirror	120	AF4	Right	F	P10
-1.62346	500-550	Normal	120	AF4	Right	F	P10
1.34593	550-600	Mirror	120	AF4	Right	F	P10
-3.38511	550-600	Normal	120	AF4	Right	F	P10
-0.823256	400-450	Mirror	180	AF4	Right	F	P10
0.0318753	400-450	Normal	180	AF4	Right	F	P10
3.20916	450-500	Mirror	180	AF4	Right	F	P10
-0.541107	450-500	Normal	180	AF4	Right	F	P10
2.38589	500-550	Mirror	180	AF4	Right	F	P10
-1.15277	500-550	Normal	180	AF4	Right	F	P10
0.318704	550-600	Mirror	180	AF4	Right	F	P10
1.72761	550-600	Normal	180	AF4	Right	F	P10
-2.48726	400-450	Mirror	0	AF4	Right	F	P12
-4.32856	400-450	Normal	0	AF4	Right	F	P12
-2.77776	450-500	Mirror	0	AF4	Right	F	P12
-1.41196	450-500	Normal	0	AF4	Right	F	P12
1.57624	500-550	Mirror	0	AF4	Right	F	P12
-0.0293232	500-550	Normal	0	AF4	Right	F	P12
1.39084	550-600	Mirror	0	AF4	Right	F	P12
2.82689	550-600	Normal	0	AF4	Right	F	P12
-4.54023	400-450	Mirror	60	AF4	Right	F	P12
-1.76571	400-450	Normal	60	AF4	Right	F	P12
-3.1044	450-500	Mirror	60	AF4	Right	F	P12
-4.00306	450-500	Normal	60	AF4	Right	F	P12
-6.09599	500-550	Mirror	60	AF4	Right	F	P12
0.876823	500-550	Normal	60	AF4	Right	F	P12
-1.81439	550-600	Mirror	60	AF4	Right	F	P12
5.31211	550-600	Normal	60	AF4	Right	F	P12
-6.79036	400-450	Mirror	120	AF4	Right	F	P12
-2.43118	400-450	Normal	120	AF4	Right	F	P12
-4.31915	450-500	Mirror	120	AF4	Right	F	P12
-2.57037	450-500	Normal	120	AF4	Right	F	P12
-1.24619	500-550	Mirror	120	AF4	Right	F	P12
0.452529	500-550	Normal	120	AF4	Right	F	P12
-0.776592	550-600	Mirror	120	AF4	Right	F	P12
-0.741122	550-600	Normal	120	AF4	Right	F	P12
-3.8748	400-450	Mirror	180	AF4	Right	F	P12
-5.20859	400-450	Normal	180	AF4	Right	F	P12
-1.94578	450-500	Mirror	180	AF4	Right	F	P12
-2.37367	450-500	Normal	180	AF4	Right	F	P12
-3.19697	500-550	Mirror	180	AF4	Right	F	P12
-2.93419	500-550	Normal	180	AF4	Right	F	P12
-1.23452	550-600	Mirror	180	AF4	Right	F	P12
-0.570568	550-600	Normal	180	AF4	Right	F	P12
-2.1623	400-450	Mirror	0	AF4	Right	F	P13
-0.0999707	400-450	Normal	0	AF4	Right	F	P13
-2.66416	450-500	Mirror	0	AF4	Right	F	P13
-1.12358	450-500	Normal	0	AF4	Right	F	P13
0.00442543	500-550	Mirror	0	AF4	Right	F	P13
2.33766	500-550	Normal	0	AF4	Right	F	P13
1.32233	550-600	Mirror	0	AF4	Right	F	P13
-0.401646	550-600	Normal	0	AF4	Right	F	P13
2.95303	400-450	Mirror	60	AF4	Right	F	P13
-2.55159	400-450	Normal	60	AF4	Right	F	P13
2.04378	450-500	Mirror	60	AF4	Right	F	P13
-4.11834	450-500	Normal	60	AF4	Right	F	P13
3.30926	500-550	Mirror	60	AF4	Right	F	P13
-3.07716	500-550	Normal	60	AF4	Right	F	P13
4.04038	550-600	Mirror	60	AF4	Right	F	P13
3.02099	550-600	Normal	60	AF4	Right	F	P13
-1.82235	400-450	Mirror	120	AF4	Right	F	P13
-1.05737	400-450	Normal	120	AF4	Right	F	P13
-2.64799	450-500	Mirror	120	AF4	Right	F	P13
-2.46991	450-500	Normal	120	AF4	Right	F	P13
0.166593	500-550	Mirror	120	AF4	Right	F	P13
1.27895	500-550	Normal	120	AF4	Right	F	P13
1.95342	550-600	Mirror	120	AF4	Right	F	P13
0.862074	550-600	Normal	120	AF4	Right	F	P13
2.4881	400-450	Mirror	180	AF4	Right	F	P13
0.851015	400-450	Normal	180	AF4	Right	F	P13
0.731595	450-500	Mirror	180	AF4	Right	F	P13
1.75359	450-500	Normal	180	AF4	Right	F	P13
1.99559	500-550	Mirror	180	AF4	Right	F	P13
0.98772	500-550	Normal	180	AF4	Right	F	P13
-1.01775	550-600	Mirror	180	AF4	Right	F	P13
2.14802	550-600	Normal	180	AF4	Right	F	P13
-3.22569	400-450	Mirror	0	AF4	Right	F	P14
-6.5023	400-450	Normal	0	AF4	Right	F	P14
-6.13709	450-500	Mirror	0	AF4	Right	F	P14
-6.167	450-500	Normal	0	AF4	Right	F	P14
-4.23731	500-550	Mirror	0	AF4	Right	F	P14
-4.20344	500-550	Normal	0	AF4	Right	F	P14
-3.18424	550-600	Mirror	0	AF4	Right	F	P14
-1.38202	550-600	Normal	0	AF4	Right	F	P14
0.738045	400-450	Mirror	60	AF4	Right	F	P14
-4.14593	400-450	Normal	60	AF4	Right	F	P14
2.30815	450-500	Mirror	60	AF4	Right	F	P14
-4.92699	450-500	Normal	60	AF4	Right	F	P14
4.3948	500-550	Mirror	60	AF4	Right	F	P14
-4.24284	500-550	Normal	60	AF4	Right	F	P14
3.57464	550-600	Mirror	60	AF4	Right	F	P14
-3.22652	550-600	Normal	60	AF4	Right	F	P14
-0.471288	400-450	Mirror	120	AF4	Right	F	P14
-1.58167	400-450	Normal	120	AF4	Right	F	P14
-3.01326	450-500	Mirror	120	AF4	Right	F	P14
-1.19911	450-500	Normal	120	AF4	Right	F	P14
-2.36505	500-550	Mirror	120	AF4	Right	F	P14
-2.82649	500-550	Normal	120	AF4	Right	F	P14
-3.4112	550-600	Mirror	120	AF4	Right	F	P14
-2.58186	550-600	Normal	120	AF4	Right	F	P14
-1.42728	400-450	Mirror	180	AF4	Right	F	P14
-4.29126	400-450	Normal	180	AF4	Right	F	P14
-2.52171	450-500	Mirror	180	AF4	Right	F	P14
-3.51558	450-500	Normal	180	AF4	Right	F	P14
-2.1974	500-550	Mirror	180	AF4	Right	F	P14
-5.95448	500-550	Normal	180	AF4	Right	F	P14
0.129886	550-600	Mirror	180	AF4	Right	F	P14
-5.09362	550-600	Normal	180	AF4	Right	F	P14
-4.68453	400-450	Mirror	0	AF4	Right	F	P15
-13.5022	400-450	Normal	0	AF4	Right	F	P15
-6.95952	450-500	Mirror	0	AF4	Right	F	P15
-7.76962	450-500	Normal	0	AF4	Right	F	P15
-9.19846	500-550	Mirror	0	AF4	Right	F	P15
-5.63132	500-550	Normal	0	AF4	Right	F	P15
-8.18095	550-600	Mirror	0	AF4	Right	F	P15
-8.15307	550-600	Normal	0	AF4	Right	F	P15
-10.3404	400-450	Mirror	60	AF4	Right	F	P15
-7.10207	400-450	Normal	60	AF4	Right	F	P15
-9.12722	450-500	Mirror	60	AF4	Right	F	P15
-3.94155	450-500	Normal	60	AF4	Right	F	P15
-10.0332	500-550	Mirror	60	AF4	Right	F	P15
-7.36958	500-550	Normal	60	AF4	Right	F	P15
-11.7069	550-600	Mirror	60	AF4	Right	F	P15
-2.3971	550-600	Normal	60	AF4	Right	F	P15
-14.5393	400-450	Mirror	120	AF4	Right	F	P15
-10.8356	400-450	Normal	120	AF4	Right	F	P15
-11.1192	450-500	Mirror	120	AF4	Right	F	P15
-9.29305	450-500	Normal	120	AF4	Right	F	P15
-8.0366	500-550	Mirror	120	AF4	Right	F	P15
-9.40623	500-550	Normal	120	AF4	Right	F	P15
-7.36549	550-600	Mirror	120	AF4	Right	F	P15
-6.96524	550-600	Normal	120	AF4	Right	F	P15
-7.33942	400-450	Mirror	180	AF4	Right	F	P15
-8.87936	400-450	Normal	180	AF4	Right	F	P15
-4.23602	450-500	Mirror	180	AF4	Right	F	P15
-8.7822	450-500	Normal	180	AF4	Right	F	P15
-9.27005	500-550	Mirror	180	AF4	Right	F	P15
-5.99237	500-550	Normal	180	AF4	Right	F	P15
-9.74566	550-600	Mirror	180	AF4	Right	F	P15
-8.56767	550-600	Normal	180	AF4	Right	F	P15
-1.19108	400-450	Mirror	0	AF4	Right	F	P16
-6.60494	400-450	Normal	0	AF4	Right	F	P16
2.74885	450-500	Mirror	0	AF4	Right	F	P16
-2.37795	450-500	Normal	0	AF4	Right	F	P16
-0.825687	500-550	Mirror	0	AF4	Right	F	P16
-2.91798	500-550	Normal	0	AF4	Right	F	P16
-0.396133	550-600	Mirror	0	AF4	Right	F	P16
-3.64883	550-600	Normal	0	AF4	Right	F	P16
-1.18157	400-450	Mirror	60	AF4	Right	F	P16
-5.25354	400-450	Normal	60	AF4	Right	F	P16
-0.818879	450-500	Mirror	60	AF4	Right	F	P16
-1.44373	450-500	Normal	60	AF4	Right	F	P16
1.21357	500-550	Mirror	60	AF4	Right	F	P16
0.104622	500-550	Normal	60	AF4	Right	F	P16
0.319084	550-600	Mirror	60	AF4	Right	F	P16
1.44483	550-600	Normal	60	AF4	Right	F	P16
-0.675372	400-450	Mirror	120	AF4	Right	F	P16
3.1906	400-450	Normal	120	AF4	Right	F	P16
0.998359	450-500	Mirror	120	AF4	Right	F	P16
4.60839	450-500	Normal	120	AF4	Right	F	P16
2.44536	500-550	Mirror	120	AF4	Right	F	P16
1.21024	500-550	Normal	120	AF4	Right	F	P16
2.35118	550-600	Mirror	120	AF4	Right	F	P16
-0.471766	550-600	Normal	120	AF4	Right	F	P16
-1.05169	400-450	Mirror	180	AF4	Right	F	P16
-0.585675	400-450	Normal	180	AF4	Right	F	P16
0.245485	450-500	Mirror	180	AF4	Right	F	P16
1.2674	450-500	Normal	180	AF4	Right	F	P16
-3.67938	500-550	Mirror	180	AF4	Right	F	P16
2.22857	500-550	Normal	180	AF4	Right	F	P16
-2.99853	550-600	Mirror	180	AF4	Right	F	P16
4.97142	550-600	Normal	180	AF4	Right	F	P16
-14.9802	400-450	Mirror	0	AF4	Right	F	P17
-23.5463	400-450	Normal	0	AF4	Right	F	P17
-13.5886	450-500	Mirror	0	AF4	Right	F	P17
-25.9937	450-500	Normal	0	AF4	Right	F	P17
-12.9033	500-550	Mirror	0	AF4	Right	F	P17
-20.6644	500-550	Normal	0	AF4	Right	F	P17
-12.665	550-600	Mirror	0	AF4	Right	F	P17
-21.3949	550-600	Normal	0	AF4	Right	F	P17
-12.0931	400-450	Mirror	60	AF4	Right	F	P17
-11.5434	400-450	Normal	60	AF4	Right	F	P17
-11.0343	450-500	Mirror	60	AF4	Right	F	P17
-16.2366	450-500	Normal	60	AF4	Right	F	P17
-10.3208	500-550	Mirror	60	AF4	Right	F	P17
-17.3037	500-550	Normal	60	AF4	Right	F	P17
-12.2059	550-600	Mirror	60	AF4	Right	F	P17
-19.9449	550-600	Normal	60	AF4	Right	F	P17
-7.61062	400-450	Mirror	120	AF4	Right	F	P17
-6.92603	400-450	Normal	120	AF4	Right	F	P17
-7.65068	450-500	Mirror	120	AF4	Right	F	P17
-10.7743	450-500	Normal	120	AF4	Right	F	P17
-8.2575	500-550	Mirror	120	AF4	Right	F	P17
-9.40746	500-550	Normal	120	AF4	Right	F	P17
-12.1368	550-600	Mirror	120	AF4	Right	F	P17
-12.2109	550-600	Normal	120	AF4	Right	F	P17
-11.4169	400-450	Mirror	180	AF4	Right	F	P17
-11.2888	400-450	Normal	180	AF4	Right	F	P17
-14.5456	450-500	Mirror	180	AF4	Right	F	P17
-13.4748	450-500	Normal	180	AF4	Right	F	P17
-14.5582	500-550	Mirror	180	AF4	Right	F	P17
-11.5662	500-550	Normal	180	AF4	Right	F	P17
-15.3357	550-600	Mirror	180	AF4	Right	F	P17
-10.7227	550-600	Normal	180	AF4	Right	F	P17
1.93646	400-450	Mirror	0	AF4	Right	F	P18
3.1704	400-450	Normal	0	AF4	Right	F	P18
2.42409	450-500	Mirror	0	AF4	Right	F	P18
4.0284	450-500	Normal	0	AF4	Right	F	P18
4.595	500-550	Mirror	0	AF4	Right	F	P18
3.9002	500-550	Normal	0	AF4	Right	F	P18
1.75753	550-600	Mirror	0	AF4	Right	F	P18
3.92304	550-600	Normal	0	AF4	Right	F	P18
-0.746561	400-450	Mirror	60	AF4	Right	F	P18
2.95045	400-450	Normal	60	AF4	Right	F	P18
-2.56777	450-500	Mirror	60	AF4	Right	F	P18
0.0213307	450-500	Normal	60	AF4	Right	F	P18
-1.19791	500-550	Mirror	60	AF4	Right	F	P18
2.68028	500-550	Normal	60	AF4	Right	F	P18
-1.08957	550-600	Mirror	60	AF4	Right	F	P18
3.86023	550-600	Normal	60	AF4	Right	F	P18
5.0061	400-450	Mirror	120	AF4	Right	F	P18
-0.193431	400-450	Normal	120	AF4	Right	F	P18
3.31809	450-500	Mirror	120	AF4	Right	F	P18
2.98987	450-500	Normal	120	AF4	Right	F	P18
4.88563	500-550	Mirror	120	AF4	Right	F	P18
4.03288	500-550	Normal	120	AF4	Right	F	P18
4.31161	550-600	Mirror	120	AF4	Right	F	P18
3.3905	550-600	Normal	120	AF4	Right	F	P18
1.68953	400-450	Mirror	180	AF4	Right	F	P18
1.50552	400-450	Normal	180	AF4	Right	F	P18
1.64879	450-500	Mirror	180	AF4	Right	F	P18
3.11888	450-500	Normal	180	AF4	Right	F	P18
3.1486	500-550	Mirror	180	AF4	Right	F	P18
3.22245	500-550	Normal	180	AF4	Right	F	P18
4.00346	550-600	Mirror	180	AF4	Right	F	P18
1.9569	550-600	Normal	180	AF4	Right	F	P18
-8.86937	400-450	Mirror	0	AF4	Right	F	P19
-9.82084	400-450	Normal	0	AF4	Right	F	P19
-8.11186	450-500	Mirror	0	AF4	Right	F	P19
-9.34653	450-500	Normal	0	AF4	Right	F	P19
-7.53591	500-550	Mirror	0	AF4	Right	F	P19
-7.2902	500-550	Normal	0	AF4	Right	F	P19
-5.02057	550-600	Mirror	0	AF4	Right	F	P19
-8.699	550-600	Normal	0	AF4	Right	F	P19
-7.66555	400-450	Mirror	60	AF4	Right	F	P19
-10.0734	400-450	Normal	60	AF4	Right	F	P19
-4.09402	450-500	Mirror	60	AF4	Right	F	P19
-8.80426	450-500	Normal	60	AF4	Right	F	P19
-3.91057	500-550	Mirror	60	AF4	Right	F	P19
-8.19057	500-550	Normal	60	AF4	Right	F	P19
-2.68625	550-600	Mirror	60	AF4	Right	F	P19
-9.69112	550-600	Normal	60	AF4	Right	F	P19
-5.91816	400-450	Mirror	120	AF4	Right	F	P19
-4.28641	400-450	Normal	120	AF4	Right	F	P19
-7.61234	450-500	Mirror	120	AF4	Right	F	P19
-7.80384	450-500	Normal	120	AF4	Right	F	P19
-2.96379	500-550	Mirror	120	AF4	Right	F	P19
-6.49924	500-550	Normal	120	AF4	Right	F	P19
1.28434	550-600	Mirror	120	AF4	Right	F	P19
-4.15617	550-600	Normal	120	AF4	Right	F	P19
-10.0196	400-450	Mirror	180	AF4	Right	F	P19
-9.60247	400-450	Normal	180	AF4	Right	F	P19
-4.47518	450-500	Mirror	180	AF4	Right	F	P19
-4.57533	450-500	Normal	180	AF4	Right	F	P19
-1.76557	500-550	Mirror	180	AF4	Right	F	P19
-5.48395	500-550	Normal	180	AF4	Right	F	P19
-3.77506	550-600	Mirror	180	AF4	Right	F	P19
-7.00071	550-600	Normal	180	AF4	Right	F	P19
-9.53065	400-450	Mirror	0	AF4	Right	F	P20
-10.7274	400-450	Normal	0	AF4	Right	F	P20
-5.57858	450-500	Mirror	0	AF4	Right	F	P20
-7.88492	450-500	Normal	0	AF4	Right	F	P20
-4.44442	500-550	Mirror	0	AF4	Right	F	P20
-11.7912	500-550	Normal	0	AF4	Right	F	P20
-5.18877	550-600	Mirror	0	AF4	Right	F	P20
-9.21503	550-600	Normal	0	AF4	Right	F	P20
-4.24139	400-450	Mirror	60	AF4	Right	F	P20
-12.5526	400-450	Normal	60	AF4	Right	F	P20
-4.5392	450-500	Mirror	60	AF4	Right	F	P20
-12.226	450-500	Normal	60	AF4	Right	F	P20
-6.51056	500-550	Mirror	60	AF4	Right	F	P20
-16.4549	500-550	Normal	60	AF4	Right	F	P20
-6.42521	550-600	Mirror	60	AF4	Right	F	P20
-14.8677	550-600	Normal	60	AF4	Right	F	P20
-6.32956	400-450	Mirror	120	AF4	Right	F	P20
-8.22909	400-450	Normal	120	AF4	Right	F	P20
-11.0433	450-500	Mirror	120	AF4	Right	F	P20
-9.5315	450-500	Normal	120	AF4	Right	F	P20
-9.9682	500-550	Mirror	120	AF4	Right	F	P20
-7.98231	500-550	Normal	120	AF4	Right	F	P20
-10.1023	550-600	Mirror	120	AF4	Right	F	P20
-9.68084	550-600	Normal	120	AF4	Right	F	P20
-9.59408	400-450	Mirror	180	AF4	Right	F	P20
-3.31358	400-450	Normal	180	AF4	Right	F	P20
-9.68705	450-500	Mirror	180	AF4	Right	F	P20
-3.06277	450-500	Normal	180	AF4	Right	F	P20
-6.38571	500-550	Mirror	180	AF4	Right	F	P20
-0.770211	500-550	Normal	180	AF4	Right	F	P20
-4.77421	550-600	Mirror	180	AF4	Right	F	P20
0.158765	550-600	Normal	180	AF4	Right	F	P20
-8.04173	400-450	Mirror	0	AF4	Right	F	P21
-6.16582	400-450	Normal	0	AF4	Right	F	P21
-5.26238	450-500	Mirror	0	AF4	Right	F	P21
-4.78151	450-500	Normal	0	AF4	Right	F	P21
-2.37767	500-550	Mirror	0	AF4	Right	F	P21
-1.16216	500-550	Normal	0	AF4	Right	F	P21
-4.68352	550-600	Mirror	0	AF4	Right	F	P21
-3.47077	550-600	Normal	0	AF4	Right	F	P21
-11.1291	400-450	Mirror	60	AF4	Right	F	P21
-7.26134	400-450	Normal	60	AF4	Right	F	P21
-10.9029	450-500	Mirror	60	AF4	Right	F	P21
-4.63632	450-500	Normal	60	AF4	Right	F	P21
-7.51251	500-550	Mirror	60	AF4	Right	F	P21
-3.43226	500-550	Normal	60	AF4	Right	F	P21
-2.96873	550-600	Mirror	60	AF4	Right	F	P21
-4.33435	550-600	Normal	60	AF4	Right	F	P21
-6.50203	400-450	Mirror	120	AF4	Right	F	P21
-7.09765	400-450	Normal	120	AF4	Right	F	P21
-6.62318	450-500	Mirror	120	AF4	Right	F	P21
-6.59482	450-500	Normal	120	AF4	Right	F	P21
-3.68015	500-550	Mirror	120	AF4	Right	F	P21
-5.7942	500-550	Normal	120	AF4	Right	F	P21
-1.52206	550-600	Mirror	120	AF4	Right	F	P21
-4.23599	550-600	Normal	120	AF4	Right	F	P21
-5.39518	400-450	Mirror	180	AF4	Right	F	P21
-0.621726	400-450	Normal	180	AF4	Right	F	P21
-6.83584	450-500	Mirror	180	AF4	Right	F	P21
0.285165	450-500	Normal	180	AF4	Right	F	P21
-2.30145	500-550	Mirror	180	AF4	Right	F	P21
2.13979	500-550	Normal	180	AF4	Right	F	P21
0.862964	550-600	Mirror	180	AF4	Right	F	P21
1.23097	550-600	Normal	180	AF4	Right	F	P21
-2.5932	400-450	Mirror	0	AF4	Right	F	P22
-4.34099	400-450	Normal	0	AF4	Right	F	P22
-1.30862	450-500	Mirror	0	AF4	Right	F	P22
-3.88183	450-500	Normal	0	AF4	Right	F	P22
-1.30766	500-550	Mirror	0	AF4	Right	F	P22
-2.46093	500-550	Normal	0	AF4	Right	F	P22
-0.380332	550-600	Mirror	0	AF4	Right	F	P22
-0.801832	550-600	Normal	0	AF4	Right	F	P22
-1.17144	400-450	Mirror	60	AF4	Right	F	P22
-4.53929	400-450	Normal	60	AF4	Right	F	P22
-3.69381	450-500	Mirror	60	AF4	Right	F	P22
-4.73257	450-500	Normal	60	AF4	Right	F	P22
-0.994507	500-550	Mirror	60	AF4	Right	F	P22
-2.36871	500-550	Normal	60	AF4	Right	F	P22
-1.53955	550-600	Mirror	60	AF4	Right	F	P22
-1.45103	550-600	Normal	60	AF4	Right	F	P22
-1.30781	400-450	Mirror	120	AF4	Right	F	P22
-5.70659	400-450	Normal	120	AF4	Right	F	P22
-3.04739	450-500	Mirror	120	AF4	Right	F	P22
-2.01379	450-500	Normal	120	AF4	Right	F	P22
-2.29208	500-550	Mirror	120	AF4	Right	F	P22
-0.573687	500-550	Normal	120	AF4	Right	F	P22
-0.813592	550-600	Mirror	120	AF4	Right	F	P22
-0.871687	550-600	Normal	120	AF4	Right	F	P22
-2.08711	400-450	Mirror	180	AF4	Right	F	P22
-4.78751	400-450	Normal	180	AF4	Right	F	P22
-2.34824	450-500	Mirror	180	AF4	Right	F	P22
-3.8163	450-500	Normal	180	AF4	Right	F	P22
-2.24155	500-550	Mirror	180	AF4	Right	F	P22
-0.767048	500-550	Normal	180	AF4	Right	F	P22
-3.1874	550-600	Mirror	180	AF4	Right	F	P22
2.39042	550-600	Normal	180	AF4	Right	F	P22
-2.81018	400-450	Mirror	0	AF4	Right	F	P24
-6.8192	400-450	Normal	0	AF4	Right	F	P24
4.38821	450-500	Mirror	0	AF4	Right	F	P24
-4.07561	450-500	Normal	0	AF4	Right	F	P24
-0.933153	500-550	Mirror	0	AF4	Right	F	P24
-2.0551	500-550	Normal	0	AF4	Right	F	P24
-3.54837	550-600	Mirror	0	AF4	Right	F	P24
-4.08321	550-600	Normal	0	AF4	Right	F	P24
-4.71305	400-450	Mirror	60	AF4	Right	F	P24
-4.96505	400-450	Normal	60	AF4	Right	F	P24
-3.10572	450-500	Mirror	60	AF4	Right	F	P24
-1.41624	450-500	Normal	60	AF4	Right	F	P24
-3.12478	500-550	Mirror	60	AF4	Right	F	P24
-2.24331	500-550	Normal	60	AF4	Right	F	P24
-3.63334	550-600	Mirror	60	AF4	Right	F	P24
-1.46349	550-600	Normal	60	AF4	Right	F	P24
-1.17372	400-450	Mirror	120	AF4	Right	F	P24
-2.45625	400-450	Normal	120	AF4	Right	F	P24
3.26043	450-500	Mirror	120	AF4	Right	F	P24
3.3704	450-500	Normal	120	AF4	Right	F	P24
-1.30442	500-550	Mirror	120	AF4	Right	F	P24
-2.58124	500-550	Normal	120	AF4	Right	F	P24
-3.61627	550-600	Mirror	120	AF4	Right	F	P24
-3.65838	550-600	Normal	120	AF4	Right	F	P24
-3.06306	400-450	Mirror	180	AF4	Right	F	P24
-4.97093	400-450	Normal	180	AF4	Right	F	P24
2.70698	450-500	Mirror	180	AF4	Right	F	P24
0.719529	450-500	Normal	180	AF4	Right	F	P24
-4.07433	500-550	Mirror	180	AF4	Right	F	P24
-1.24438	500-550	Normal	180	AF4	Right	F	P24
-2.47423	550-600	Mirror	180	AF4	Right	F	P24
-2.56447	550-600	Normal	180	AF4	Right	F	P24
-3.43902	400-450	Mirror	0	AF4	Right	F	P25
-8.20396	400-450	Normal	0	AF4	Right	F	P25
-3.35194	450-500	Mirror	0	AF4	Right	F	P25
-1.09355	450-500	Normal	0	AF4	Right	F	P25
1.55703	500-550	Mirror	0	AF4	Right	F	P25
0.438785	500-550	Normal	0	AF4	Right	F	P25
1.51188	550-600	Mirror	0	AF4	Right	F	P25
2.4463	550-600	Normal	0	AF4	Right	F	P25
-12.829	400-450	Mirror	60	AF4	Right	F	P25
-6.01403	400-450	Normal	60	AF4	Right	F	P25
-12.808	450-500	Mirror	60	AF4	Right	F	P25
-4.38417	450-500	Normal	60	AF4	Right	F	P25
-6.89993	500-550	Mirror	60	AF4	Right	F	P25
-2.69474	500-550	Normal	60	AF4	Right	F	P25
-5.37387	550-600	Mirror	60	AF4	Right	F	P25
-4.93139	550-600	Normal	60	AF4	Right	F	P25
-7.23718	400-450	Mirror	120	AF4	Right	F	P25
-7.69479	400-450	Normal	120	AF4	Right	F	P25
-5.80083	450-500	Mirror	120	AF4	Right	F	P25
-4.33864	450-500	Normal	120	AF4	Right	F	P25
-2.64633	500-550	Mirror	120	AF4	Right	F	P25
-2.33784	500-550	Normal	120	AF4	Right	F	P25
-2.12174	550-600	Mirror	120	AF4	Right	F	P25
-5.99028	550-600	Normal	120	AF4	Right	F	P25
-2.48446	400-450	Mirror	180	AF4	Right	F	P25
-6.70012	400-450	Normal	180	AF4	Right	F	P25
-1.87637	450-500	Mirror	180	AF4	Right	F	P25
-4.26274	450-500	Normal	180	AF4	Right	F	P25
-0.636715	500-550	Mirror	180	AF4	Right	F	P25
-2.37049	500-550	Normal	180	AF4	Right	F	P25
-3.11598	550-600	Mirror	180	AF4	Right	F	P25
-1.3458	550-600	Normal	180	AF4	Right	F	P25
-1.00917	400-450	Mirror	0	AF4	Right	F	P26
1.77246	400-450	Normal	0	AF4	Right	F	P26
-1.81188	450-500	Mirror	0	AF4	Right	F	P26
-0.117352	450-500	Normal	0	AF4	Right	F	P26
-1.75364	500-550	Mirror	0	AF4	Right	F	P26
1.55159	500-550	Normal	0	AF4	Right	F	P26
-3.54703	550-600	Mirror	0	AF4	Right	F	P26
3.07841	550-600	Normal	0	AF4	Right	F	P26
0.0606429	400-450	Mirror	60	AF4	Right	F	P26
0.489528	400-450	Normal	60	AF4	Right	F	P26
0.695393	450-500	Mirror	60	AF4	Right	F	P26
1.55832	450-500	Normal	60	AF4	Right	F	P26
0.671191	500-550	Mirror	60	AF4	Right	F	P26
2.56	500-550	Normal	60	AF4	Right	F	P26
-0.799259	550-600	Mirror	60	AF4	Right	F	P26
2.55877	550-600	Normal	60	AF4	Right	F	P26
0.509058	400-450	Mirror	120	AF4	Right	F	P26
-0.184095	400-450	Normal	120	AF4	Right	F	P26
1.02559	450-500	Mirror	120	AF4	Right	F	P26
0.267932	450-500	Normal	120	AF4	Right	F	P26
2.56934	500-550	Mirror	120	AF4	Right	F	P26
1.76963	500-550	Normal	120	AF4	Right	F	P26
-0.20872	550-600	Mirror	120	AF4	Right	F	P26
0.765362	550-600	Normal	120	AF4	Right	F	P26
0.101708	400-450	Mirror	180	AF4	Right	F	P26
0.0241557	400-450	Normal	180	AF4	Right	F	P26
1.15591	450-500	Mirror	180	AF4	Right	F	P26
-1.65287	450-500	Normal	180	AF4	Right	F	P26
0.131038	500-550	Mirror	180	AF4	Right	F	P26
-1.19398	500-550	Normal	180	AF4	Right	F	P26
-0.996087	550-600	Mirror	180	AF4	Right	F	P26
0.300318	550-600	Normal	180	AF4	Right	F	P26
-6.2526	400-450	Mirror	0	AF4	Right	F	P27
-6.53745	400-450	Normal	0	AF4	Right	F	P27
-10.916	450-500	Mirror	0	AF4	Right	F	P27
-10.7917	450-500	Normal	0	AF4	Right	F	P27
-14.6584	500-550	Mirror	0	AF4	Right	F	P27
-12.278	500-550	Normal	0	AF4	Right	F	P27
-16.3409	550-600	Mirror	0	AF4	Right	F	P27
-12.9124	550-600	Normal	0	AF4	Right	F	P27
-6.5618	400-450	Mirror	60	AF4	Right	F	P27
-1.11044	400-450	Normal	60	AF4	Right	F	P27
-7.74434	450-500	Mirror	60	AF4	Right	F	P27
-5.25153	450-500	Normal	60	AF4	Right	F	P27
-8.83257	500-550	Mirror	60	AF4	Right	F	P27
-8.28941	500-550	Normal	60	AF4	Right	F	P27
-9.12432	550-600	Mirror	60	AF4	Right	F	P27
-9.83027	550-600	Normal	60	AF4	Right	F	P27
-6.2723	400-450	Mirror	120	AF4	Right	F	P27
-3.09181	400-450	Normal	120	AF4	Right	F	P27
-11.9761	450-500	Mirror	120	AF4	Right	F	P27
-6.25737	450-500	Normal	120	AF4	Right	F	P27
-6.44956	500-550	Mirror	120	AF4	Right	F	P27
-3.24093	500-550	Normal	120	AF4	Right	F	P27
-5.95652	550-600	Mirror	120	AF4	Right	F	P27
-7.49825	550-600	Normal	120	AF4	Right	F	P27
-6.45929	400-450	Mirror	180	AF4	Right	F	P27
-3.17025	400-450	Normal	180	AF4	Right	F	P27
-6.21725	450-500	Mirror	180	AF4	Right	F	P27
-7.52335	450-500	Normal	180	AF4	Right	F	P27
-6.22231	500-550	Mirror	180	AF4	Right	F	P27
-10.1593	500-550	Normal	180	AF4	Right	F	P27
-7.54124	550-600	Mirror	180	AF4	Right	F	P27
-10.6632	550-600	Normal	180	AF4	Right	F	P27
-0.813773	400-450	Mirror	0	F5	Left	F	P01
-6.36699	400-450	Normal	0	F5	Left	F	P01
-0.883578	450-500	Mirror	0	F5	Left	F	P01
-8.3043	450-500	Normal	0	F5	Left	F	P01
-3.33402	500-550	Mirror	0	F5	Left	F	P01
-9.72481	500-550	Normal	0	F5	Left	F	P01
-4.86294	550-600	Mirror	0	F5	Left	F	P01
-7.37328	550-600	Normal	0	F5	Left	F	P01
1.04299	400-450	Mirror	60	F5	Left	F	P01
-6.63128	400-450	Normal	60	F5	Left	F	P01
0.355808	450-500	Mirror	60	F5	Left	F	P01
-6.99662	450-500	Normal	60	F5	Left	F	P01
1.32607	500-550	Mirror	60	F5	Left	F	P01
-1.19017	500-550	Normal	60	F5	Left	F	P01
1.31842	550-600	Mirror	60	F5	Left	F	P01
-4.33391	550-600	Normal	60	F5	Left	F	P01
-3.76484	400-450	Mirror	120	F5	Left	F	P01
-4.25694	400-450	Normal	120	F5	Left	F	P01
-0.762782	450-500	Mirror	120	F5	Left	F	P01
0.656416	450-500	Normal	120	F5	Left	F	P01
1.45156	500-550	Mirror	120	F5	Left	F	P01
-0.487519	500-550	Normal	120	F5	Left	F	P01
-1.37465	550-600	Mirror	120	F5	Left	F	P01
-0.916785	550-600	Normal	120	F5	Left	F	P01
-7.84596	400-450	Mirror	180	F5	Left	F	P01
-2.1569	400-450	Normal	180	F5	Left	F	P01
-2.07456	450-500	Mirror	180	F5	Left	F	P01
-3.74313	450-500	Normal	180	F5	Left	F	P01
2.10644	500-550	Mirror	180	F5	Left	F	P01
-1.43903	500-550	Normal	180	F5	Left	F	P01
0.782481	550-600	Mirror	180	F5	Left	F	P01
0.428577	550-600	Normal	180	F5	Left	F	P01
2.35399	400-450	Mirror	0	F5	Left	F	P02
-0.110444	400-450	Normal	0	F5	Left	F	P02
1.94869	450-500	Mirror	0	F5	Left	F	P02
3.58895	450-500	Normal	0	F5	Left	F	P02
4.49185	500-550	Mirror	0	F5	Left	F	P02
-4.60409	500-550	Normal	0	F5	Left	F	P02
3.5224	550-600	Mirror	0	F5	Left	F	P02
-1.76703	550-600	Normal	0	F5	Left	F	P02
-3.45879	400-450	Mirror	60	F5	Left	F	P02
-5.99147	400-450	Normal	60	F5	Left	F	P02
-2.9954	450-500	Mirror	60	F5	Left	F	P02
-8.96384	450-500	Normal	60	F5	Left	F	P02
0.551895	500-550	Mirror	60	F5	Left	F	P02
-6.28013	500-550	Normal	60	F5	Left	F	P02
0.629121	550-600	Mirror	60	F5	Left	F	P02
-6.04026	550-600	Normal	60	F5	Left	F	P02
-6.20041	400-450	Mirror	120	F5	Left	F	P02
-2.71608	400-450	Normal	120	F5	Left	F	P02
-3.22473	450-500	Mirror	120	F5	Left	F	P02
-6.24193	450-500	Normal	120	F5	Left	F	P02
0.370279	500-550	Mirror	120	F5	Left	F	P02
-4.15183	500-550	Normal	120	F5	Left	F	P02
-4.98435	550-600	Mirror	120	F5	Left	F	P02
-5.47244	550-600	Normal	120	F5	Left	F	P02
-3.97806	400-450	Mirror	180	F5	Left	F	P02
-1.98866	400-450	Normal	180	F5	Left	F	P02
-1.87266	450-500	Mirror	180	F5	Left	F	P02
2.3368	450-500	Normal	180	F5	Left	F	P02
-2.46239	500-550	Mirror	180	F5	Left	F	P02
4.19917	500-550	Normal	180	F5	Left	F	P02
-2.19508	550-600	Mirror	180	F5	Left	F	P02
3.89217	550-600	Normal	180	F5	Left	F	P02
-7.64286	400-450	Mirror	0	F5	Left	F	P03
-5.16642	400-450	Normal	0	F5	Left	F	P03
-6.20753	450-500	Mirror	0	F5	Left	F	P03
-1.94798	450-500	Normal	0	F5	Left	F	P03
-6.01966	500-550	Mirror	0	F5	Left	F	P03
-4.28595	500-550	Normal	0	F5	Left	F	P03
-3.01639	550-600	Mirror	0	F5	Left	F	P03
-3.20674	550-600	Normal	0	F5	Left	F	P03
-6.61827	400-450	Mirror	60	F5	Left	F	P03
-4.9841	400-450	Normal	60	F5	Left	F	P03
-6.1846	450-500	Mirror	60	F5	Left	F	P03
-4.7501	450-500	Normal	60	F5	Left	F	P03
-4.03207	500-550	Mirror	60	F5	Left	F	P03
-4.69012	500-550	Normal	60	F5	Left	F	P03
-0.749417	550-600	Mirror	60	F5	Left	F	P03
-5.76022	550-600	Normal	60	F5	Left	F	P03
-6.54961	400-450	Mirror	120	F5	Left	F	P03
-2.66079	400-450	Normal	120	F5	Left	F	P03
-6.90978	450-500	Mirror	120	F5	Left	F	P03
-5.09004	450-500	Normal	120	F5	Left	F	P03
-4.72362	500-550	Mirror	120	F5	Left	F	P03
-5.0303	500-550	Normal	120	F5	Left	F	P03
-0.156135	550-600	Mirror	120	F5	Left	F	P03
-2.48871	550-600	Normal	120	F5	Left	F	P03
-4.65555	400-450	Mirror	180	F5	Left	F	P03
-3.56398	400-450	Normal	180	F5	Left	F	P03
-2.54229	450-500	Mirror	180	F5	Left	F	P03
-4.75457	450-500	Normal	180	F5	Left	F	P03
-2.60892	500-550	Mirror	180	F5	Left	F	P03
-4.11577	500-550	Normal	180	F5	Left	F	P03
0.76329	550-600	Mirror	180	F5	Left	F	P03
-0.934895	550-600	Normal	180	F5	Left	F	P03
3.44934	400-450	Mirror	0	F5	Left	F	P04
-6.05125	400-450	Normal	0	F5	Left	F	P04
3.9377	450-500	Mirror	0	F5	Left	F	P04
-3.06109	450-500	Normal	0	F5	Left	F	P04
4.49265	500-550	Mirror	0	F5	Left	F	P04
-4.19136	500-550	Normal	0	F5	Left	F	P04
1.8377	550-600	Mirror	0	F5	Left	F	P04
-2.37615	550-600	Normal	0	F5	Left	F	P04
4.39624	400-450	Mirror	60	F5	Left	F	P04
-2.72022	400-450	Normal	60	F5	Left	F	P04
2.78087	450-500	Mirror	60	F5	Left	F	P04
-3.66383	450-500	Normal	60	F5	Left	F	P04
-1.19288	500-550	Mirror	60	F5	Left	F	P04
-3.52567	500-550	Normal	60	F5	Left	F	P04
-0.443394	550-600	Mirror	60	F5	Left	F	P04
-5.29589	550-600	Normal	60	F5	Left	F	P04
-4.33802	400-450	Mirror	120	F5	Left	F	P04
-1.06478	400-450	Normal	120	F5	Left	F	P04
-3.72765	450-500	Mirror	120	F5	Left	F	P04
-4.54124	450-500	Normal	120	F5	Left	F	P04
-5.41955	500-550	Mirror	120	F5	Left	F	P04
-4.99766	500-550	Normal	120	F5	Left	F	P04
-1.8006	550-600	Mirror	120	F5	Left	F	P04
-4.00857	550-600	Normal	120	F5	Left	F	P04
-3.65727	400-450	Mirror	180	F5	Left	F	P04
0.982329	400-450	Normal	180	F5	Left	F	P04
-2.83654	450-500	Mirror	180	F5	Left	F	P04
4.91378	450-500	Normal	180	F5	Left	F	P04
-1.74876	500-550	Mirror	180	F5	Left	F	P04
1.56568	500-550	Normal	180	F5	Left	F	P04
-2.55682	550-600	Mirror	180	F5	Left	F	P04
0.846707	550-600	Normal	180	F5	Left	F	P04
-9.31117	400-450	Mirror	0	F5	Left	F	P05
-11.092	400-450	Normal	0	F5	Left	F	P05
-12.1584	450-500	Mirror	0	F5	Left	F	P05
-10.657	450-500	Normal	0	F5	Left	F	P05
-10.7338	500-550	Mirror	0	F5	Left	F	P05
-13.4057	500-550	Normal	0	F5	Left	F	P05
-17.3766	550-600	Mirror	0	F5	Left	F	P05
-8.39182	550-600	Normal	0	F5	Left	F	P05
-7.15649	400-450	Mirror	60	F5	Left	F	P05
-11.587	400-450	Normal	60	F5	Left	F	P05
-7.86014	450-500	Mirror	60	F5	Left	F	P05
-9.41744	450-500	Normal	60	F5	Left	F	P05
-11.3391	500-550	Mirror	60	F5	Left	F	P05
-14.6269	500-550	Normal	60	F5	Left	F	P05
-11.6648	550-600	Mirror	60	F5	Left	F	P05
-16.3227	550-600	Normal	60	F5	Left	F	P05
-7.30964	400-450	Mirror	120	F5	Left	F	P05
-6.14744	400-450	Normal	120	F5	Left	F	P05
-7.00819	450-500	Mirror	120	F5	Left	F	P05
-10.9619	450-500	Normal	120	F5	Left	F	P05
-14.4753	500-550	Mirror	120	F5	Left	F	P05
-7.58494	500-550	Normal	120	F5	Left	F	P05
-17.1512	550-600	Mirror	120	F5	Left	F	P05
-6.16587	550-600	Normal	120	F5	Left	F	P05
-9.44702	400-450	Mirror	180	F5	Left	F	P05
-8.32868	400-450	Normal	180	F5	Left	F	P05
-6.7139	450-500	Mirror	180	F5	Left	F	P05
-8.02498	450-500	Normal	180	F5	Left	F	P05
-6.96918	500-550	Mirror	180	F5	Left	F	P05
-9.48095	500-550	Normal	180	F5	Left	F	P05
-8.69662	550-600	Mirror	180	F5	Left	F	P05
-10.3382	550-600	Normal	180	F5	Left	F	P05
-1.90523	400-450	Mirror	0	F5	Left	F	P07
1.30941	400-450	Normal	0	F5	Left	F	P07
-1.02463	450-500	Mirror	0	F5	Left	F	P07
0.725995	450-500	Normal	0	F5	Left	F	P07
-2.89319	500-550	Mirror	0	F5	Left	F	P07
-3.50998	500-550	Normal	0	F5	Left	F	P07
-6.2294	550-600	Mirror	0	F5	Left	F	P07
-5.1942	550-600	Normal	0	F5	Left	F	P07
-1.53458	400-450	Mirror	60	F5	Left	F	P07
0.0551833	400-450	Normal	60	F5	Left	F	P07
-2.30056	450-500	Mirror	60	F5	Left	F	P07
-1.80356	450-500	Normal	60	F5	Left	F	P07
-0.920113	500-550	Mirror	60	F5	Left	F	P07
-1.48294	500-550	Normal	60	F5	Left	F	P07
0.399847	550-600	Mirror	60	F5	Left	F	P07
-2.21728	550-600	Normal	60	F5	Left	F	P07
1.89709	400-450	Mirror	120	F5	Left	F	P07
0.968426	400-450	Normal	120	F5	Left	F	P07
0.244436	450-500	Mirror	120	F5	Left	F	P07
-0.567569	450-500	Normal	120	F5	Left	F	P07
-1.74323	500-550	Mirror	120	F5	Left	F	P07
-6.99933	500-550	Normal	120	F5	Left	F	P07
-4.28358	550-600	Mirror	120	F5	Left	F	P07
-5.87028	550-600	Normal	120	F5	Left	F	P07
-0.701808	400-450	Mirror	180	F5	Left	F	P07
-3.08031	400-450	Normal	180	F5	Left	F	P07
2.66461	450-500	Mirror	180	F5	Left	F	P07
-1.36088	450-500	Normal	180	F5	Left	F	P07
-2.33977	500-550	Mirror	180	F5	Left	F	P07
-3.27654	500-550	Normal	180	F5	Left	F	P07
-2.74423	550-600	Mirror	180	F5	Left	F	P07
-2.31825	550-600	Normal	180	F5	Left	F	P07
-8.23518	400-450	Mirror	0	F5	Left	F	P08
-6.08476	400-450	Normal	0	F5	Left	F	P08
-4.79141	450-500	Mirror	0	F5	Left	F	P08
-8.96556	450-500	Normal	0	F5	Left	F	P08
-7.96376	500-550	Mirror	0	F5	Left	F	P08
-9.27309	500-550	Normal	0	F5	Left	F	P08
-6.76774	550-600	Mirror	0	F5	Left	F	P08
-6.56987	550-600	Normal	0	F5	Left	F	P08
-6.90808	400-450	Mirror	60	F5	Left	F	P08
-8.83555	400-450	Normal	60	F5	Left	F	P08
-9.51698	450-500	Mirror	60	F5	Left	F	P08
-10.9204	450-500	Normal	60	F5	Left	F	P08
-7.12966	500-550	Mirror	60	F5	Left	F	P08
-6.80232	500-550	Normal	60	F5	Left	F	P08
-2.35393	550-600	Mirror	60	F5	Left	F	P08
-8.86784	550-600	Normal	60	F5	Left	F	P08
-5.37919	400-450	Mirror	120	F5	Left	F	P08
-9.86254	400-450	Normal	120	F5	Left	F	P08
-8.10353	450-500	Mirror	120	F5	Left	F	P08
-10.2208	450-500	Normal	120	F5	Left	F	P08
-6.57562	500-550	Mirror	120	F5	Left	F	P08
-9.54258	500-550	Normal	120	F5	Left	F	P08
-6.46886	550-600	Mirror	120	F5	Left	F	P08
-7.58854	550-600	Normal	120	F5	Left	F	P08
-5.19845	400-450	Mirror	180	F5	Left	F	P08
-5.19814	400-450	Normal	180	F5	Left	F	P08
-7.33805	450-500	Mirror	180	F5	Left	F	P08
-3.55649	450-500	Normal	180	F5	Left	F	P08
-6.36869	500-550	Mirror	180	F5	Left	F	P08
-1.74977	500-550	Normal	180	F5	Left	F	P08
-5.62098	550-600	Mirror	180	F5	Left	F	P08
0.210942	550-600	Normal	180	F5	Left	F	P08
3.60198	400-450	Mirror	0	F5	Left	F	P09
6.04417	400-450	Normal	0	F5	Left	F	P09
7.15535	450-500	Mirror	0	F5	Left	F	P09
-0.328578	450-500	Normal	0	F5	Left	F	P09
2.12235	500-550	Mirror	0	F5	Left	F	P09
-2.19068	500-550	Normal	0	F5	Left	F	P09
0.778035	550-600	Mirror	0	F5	Left	F	P09
-2.54982	550-600	Normal	0	F5	Left	F	P09
0.833921	400-450	Mirror	60	F5	Left	F	P09
3.27146	400-450	Normal	60	F5	Left	F	P09
-4.67436	450-500	Mirror	60	F5	Left	F	P09
-2.52017	450-500	Normal	60	F5	Left	F	P09
-5.77026	500-550	Mirror	60	F5	Left	F	P09
-4.59141	500-550	Normal	60	F5	Left	F	P09
-6.38308	550-600	Mirror	60	F5	Left	F	P09
-5.49813	550-600	Normal	60	F5	Left	F	P09
2.70699	400-450	Mirror	120	F5	Left	F	P09
5.29349	400-450	Normal	120	F5	Left	F	P09
-1.04904	450-500	Mirror	120	F5	Left	F	P09
-3.86924	450-500	Normal	120	F5	Left	F	P09
-5.71689	500-550	Mirror	120	F5	Left	F	P09
-8.27179	500-550	Normal	120	F5	Left	F	P09
-5.68392	550-600	Mirror	120	F5	Left	F	P09
-4.74135	550-600	Normal	120	F5	Left	F	P09
-0.720015	400-450	Mirror	180	F5	Left	F	P09
3.43622	400-450	Normal	180	F5	Left	F	P09
-6.24976	450-500	Mirror	180	F5	Left	F	P09
-2.42981	450-500	Normal	180	F5	Left	F	P09
-5.16732	500-550	Mirror	180	F5	Left	F	P09
-3.94321	500-550	Normal	180	F5	Left	F	P09
-5.29827	550-600	Mirror	180	F5	Left	F	P09
-4.36994	550-600	Normal	180	F5	Left	F	P09
-2.25292	400-450	Mirror	0	F5	Left	F	P10
-0.686024	400-450	Normal	0	F5	Left	F	P10
-3.45366	450-500	Mirror	0	F5	Left	F	P10
-3.08479	450-500	Normal	0	F5	Left	F	P10
-4.11808	500-550	Mirror	0	F5	Left	F	P10
0.0302311	500-550	Normal	0	F5	Left	F	P10
-7.41131	550-600	Mirror	0	F5	Left	F	P10
-9.04095	550-600	Normal	0	F5	Left	F	P10
-0.982841	400-450	Mirror	60	F5	Left	F	P10
-5.43604	400-450	Normal	60	F5	Left	F	P10
-4.0202	450-500	Mirror	60	F5	Left	F	P10
-3.48556	450-500	Normal	60	F5	Left	F	P10
-7.35649	500-550	Mirror	60	F5	Left	F	P10
-5.68619	500-550	Normal	60	F5	Left	F	P10
-9.42016	550-600	Mirror	60	F5	Left	F	P10
-7.15847	550-600	Normal	60	F5	Left	F	P10
-2.75828	400-450	Mirror	120	F5	Left	F	P10
1.80907	400-450	Normal	120	F5	Left	F	P10
-1.05888	450-500	Mirror	120	F5	Left	F	P10
-4.54423	450-500	Normal	120	F5	Left	F	P10
-2.69233	500-550	Mirror	120	F5	Left	F	P10
-3.04778	500-550	Normal	120	F5	Left	F	P10
2.31177	550-600	Mirror	120	F5	Left	F	P10
-8.69416	550-600	Normal	120	F5	Left	F	P10
2.16658	400-450	Mirror	180	F5	Left	F	P10
4.27494	400-450	Normal	180	F5	Left	F	P10
3.6248	450-500	Mirror	180	F5	Left	F	P10
-1.54438	450-500	Normal	180	F5	Left	F	P10
-1.91567	500-550	Mirror	180	F5	Left	F	P10
-3.68662	500-550	Normal	180	F5	Left	F	P10
-0.826169	550-600	Mirror	180	F5	Left	F	P10
-6.72558	550-600	Normal	180	F5	Left	F	P10
-2.24079	400-450	Mirror	0	F5	Left	F	P12
-2.07235	400-450	Normal	0	F5	Left	F	P12
-1.46962	450-500	Mirror	0	F5	Left	F	P12
-0.226441	450-500	Normal	0	F5	Left	F	P12
1.27632	500-550	Mirror	0	F5	Left	F	P12
2.71893	500-550	Normal	0	F5	Left	F	P12
1.24706	550-600	Mirror	0	F5	Left	F	P12
0.570834	550-600	Normal	0	F5	Left	F	P12
-0.914809	400-450	Mirror	60	F5	Left	F	P12
0.607145	400-450	Normal	60	F5	Left	F	P12
-0.105531	450-500	Mirror	60	F5	Left	F	P12
0.106999	450-500	Normal	60	F5	Left	F	P12
-0.316881	500-550	Mirror	60	F5	Left	F	P12
3.58756	500-550	Normal	60	F5	Left	F	P12
4.61115	550-600	Mirror	60	F5	Left	F	P12
7.38878	550-600	Normal	60	F5	Left	F	P12
-5.0974	400-450	Mirror	120	F5	Left	F	P12
-3.59572	400-450	Normal	120	F5	Left	F	P12
-0.556096	450-500	Mirror	120	F5	Left	F	P12
-1.37793	450-500	Normal	120	F5	Left	F	P12
3.53841	500-550	Mirror	120	F5	Left	F	P12
3.09352	500-550	Normal	120	F5	Left	F	P12
3.82236	550-600	Mirror	120	F5	Left	F	P12
1.91962	550-600	Normal	120	F5	Left	F	P12
-0.761689	400-450	Mirror	180	F5	Left	F	P12
1.46671	400-450	Normal	180	F5	Left	F	P12
-0.483407	450-500	Mirror	180	F5	Left	F	P12
2.02867	450-500	Normal	180	F5	Left	F	P12
0.0200116	500-550	Mirror	180	F5	Left	F	P12
2.91794	500-550	Normal	180	F5	Left	F	P12
1.16375	550-600	Mirror	180	F5	Left	F	P12
2.49442	550-600	Normal	180	F5	Left	F	P12
-0.711658	400-450	Mirror	0	F5	Left	F	P13
-4.08357	400-450	Normal	0	F5	Left	F	P13
-0.783252	450-500	Mirror	0	F5	Left	F	P13
-4.0886	450-500	Normal	0	F5	Left	F	P13
2.13996	500-550	Mirror	0	F5	Left	F	P13
-0.451241	500-550	Normal	0	F5	Left	F	P13
2.73222	550-600	Mirror	0	F5	Left	F	P13
2.8791	550-600	Normal	0	F5	Left	F	P13
-2.71121	400-450	Mirror	60	F5	Left	F	P13
-3.52582	400-450	Normal	60	F5	Left	F	P13
-2.44225	450-500	Mirror	60	F5	Left	F	P13
-1.69014	450-500	Normal	60	F5	Left	F	P13
-2.50941	500-550	Mirror	60	F5	Left	F	P13
-1.58074	500-550	Normal	60	F5	Left	F	P13
0.908125	550-600	Mirror	60	F5	Left	F	P13
1.94574	550-600	Normal	60	F5	Left	F	P13
-3.71574	400-450	Mirror	120	F5	Left	F	P13
-0.446852	400-450	Normal	120	F5	Left	F	P13
-2.01534	450-500	Mirror	120	F5	Left	F	P13
-2.40833	450-500	Normal	120	F5	Left	F	P13
2.60912	500-550	Mirror	120	F5	Left	F	P13
0.111681	500-550	Normal	120	F5	Left	F	P13
3.86391	550-600	Mirror	120	F5	Left	F	P13
2.88697	550-600	Normal	120	F5	Left	F	P13
-3.57489	400-450	Mirror	180	F5	Left	F	P13
-5.24265	400-450	Normal	180	F5	Left	F	P13
-4.3443	450-500	Mirror	180	F5	Left	F	P13
-4.0435	450-500	Normal	180	F5	Left	F	P13
-0.413357	500-550	Mirror	180	F5	Left	F	P13
-1.52859	500-550	Normal	180	F5	Left	F	P13
-2.71459	550-600	Mirror	180	F5	Left	F	P13
-0.675077	550-600	Normal	180	F5	Left	F	P13
-6.16559	400-450	Mirror	0	F5	Left	F	P14
-1.94957	400-450	Normal	0	F5	Left	F	P14
-8.19707	450-500	Mirror	0	F5	Left	F	P14
-0.760501	450-500	Normal	0	F5	Left	F	P14
-8.63127	500-550	Mirror	0	F5	Left	F	P14
-2.18256	500-550	Normal	0	F5	Left	F	P14
-7.31994	550-600	Mirror	0	F5	Left	F	P14
-2.15094	550-600	Normal	0	F5	Left	F	P14
-2.69363	400-450	Mirror	60	F5	Left	F	P14
-4.48649	400-450	Normal	60	F5	Left	F	P14
-6.07941	450-500	Mirror	60	F5	Left	F	P14
-4.13347	450-500	Normal	60	F5	Left	F	P14
-3.90318	500-550	Mirror	60	F5	Left	F	P14
-5.92003	500-550	Normal	60	F5	Left	F	P14
-2.64452	550-600	Mirror	60	F5	Left	F	P14
-6.72561	550-600	Normal	60	F5	Left	F	P14
-1.83044	400-450	Mirror	120	F5	Left	F	P14
-7.08622	400-450	Normal	120	F5	Left	F	P14
-2.10193	450-500	Mirror	120	F5	Left	F	P14
-8.90512	450-500	Normal	120	F5	Left	F	P14
-2.75727	500-550	Mirror	120	F5	Left	F	P14
-4.74094	500-550	Normal	120	F5	Left	F	P14
-1.86384	550-600	Mirror	120	F5	Left	F	P14
-6.50431	550-600	Normal	120	F5	Left	F	P14
1.58791	400-450	Mirror	180	F5	Left	F	P14
-6.16065	400-450	Normal	180	F5	Left	F	P14
-0.345957	450-500	Mirror	180	F5	Left	F	P14
-9.55403	450-500	Normal	180	F5	Left	F	P14
0.448794	500-550	Mirror	180	F5	Left	F	P14
-8.11161	500-550	Normal	180	F5	Left	F	P14
1.93878	550-600	Mirror	180	F5	Left	F	P14
-7.01184	550-600	Normal	180	F5	Left	F	P14
-3.1294	400-450	Mirror	0	F5	Left	F	P15
-4.09944	400-450	Normal	0	F5	Left	F	P15
-2.45104	450-500	Mirror	0	F5	Left	F	P15
-4.37619	450-500	Normal	0	F5	Left	F	P15
-5.50685	500-550	Mirror	0	F5	Left	F	P15
-4.44199	500-550	Normal	0	F5	Left	F	P15
-4.78895	550-600	Mirror	0	F5	Left	F	P15
-6.78066	550-600	Normal	0	F5	Left	F	P15
-4.23004	400-450	Mirror	60	F5	Left	F	P15
-3.40577	400-450	Normal	60	F5	Left	F	P15
-5.85642	450-500	Mirror	60	F5	Left	F	P15
-2.38609	450-500	Normal	60	F5	Left	F	P15
-5.52933	500-550	Mirror	60	F5	Left	F	P15
-2.08838	500-550	Normal	60	F5	Left	F	P15
-5.43926	550-600	Mirror	60	F5	Left	F	P15
1.12757	550-600	Normal	60	F5	Left	F	P15
-11.035	400-450	Mirror	120	F5	Left	F	P15
-4.65231	400-450	Normal	120	F5	Left	F	P15
-11.0118	450-500	Mirror	120	F5	Left	F	P15
-3.63173	450-500	Normal	120	F5	Left	F	P15
-9.64653	500-550	Mirror	120	F5	Left	F	P15
-2.94729	500-550	Normal	120	F5	Left	F	P15
-7.05545	550-600	Mirror	120	F5	Left	F	P15
-0.151212	550-600	Normal	120	F5	Left	F	P15
-5.0444	400-450	Mirror	180	F5	Left	F	P15
-6.79816	400-450	Normal	180	F5	Left	F	P15
-2.14197	450-500	Mirror	180	F5	Left	F	P15
-5.41969	450-500	Normal	180	F5	Left	F	P15
-5.97158	500-550	Mirror	180	F5	Left	F	P15
-1.99319	500-550	Normal	180	F5	Left	F	P15
-5.95127	550-600	Mirror	180	F5	Left	F	P15
-5.48021	550-600	Normal	180	F5	Left	F	P15
-3.51149	400-450	Mirror	0	F5	Left	F	P16
-5.80887	400-450	Normal	0	F5	Left	F	P16
0.64186	450-500	Mirror	0	F5	Left	F	P16
-3.62145	450-500	Normal	0	F5	Left	F	P16
1.91047	500-550	Mirror	0	F5	Left	F	P16
-1.50408	500-550	Normal	0	F5	Left	F	P16
-0.0636028	550-600	Mirror	0	F5	Left	F	P16
-6.56275	550-600	Normal	0	F5	Left	F	P16
-3.68807	400-450	Mirror	60	F5	Left	F	P16
-4.7877	400-450	Normal	60	F5	Left	F	P16
0.0460016	450-500	Mirror	60	F5	Left	F	P16
-4.12159	450-500	Normal	60	F5	Left	F	P16
-1.23031	500-550	Mirror	60	F5	Left	F	P16
0.461189	500-550	Normal	60	F5	Left	F	P16
-0.683237	550-600	Mirror	60	F5	Left	F	P16
-0.183496	550-600	Normal	60	F5	Left	F	P16
-2.69238	400-450	Mirror	120	F5	Left	F	P16
1.22039	400-450	Normal	120	F5	Left	F	P16
0.120347	450-500	Mirror	120	F5	Left	F	P16
1.22646	450-500	Normal	120	F5	Left	F	P16
0.969312	500-550	Mirror	120	F5	Left	F	P16
-1.08436	500-550	Normal	120	F5	Left	F	P16
-1.23343	550-600	Mirror	120	F5	Left	F	P16
-0.878613	550-600	Normal	120	F5	Left	F	P16
-4.79665	400-450	Mirror	180	F5	Left	F	P16
-2.65209	400-450	Normal	180	F5	Left	F	P16
-1.39443	450-500	Mirror	180	F5	Left	F	P16
0.519196	450-500	Normal	180	F5	Left	F	P16
-2.84806	500-550	Mirror	180	F5	Left	F	P16
2.15271	500-550	Normal	180	F5	Left	F	P16
-2.54103	550-600	Mirror	180	F5	Left	F	P16
0.362921	550-600	Normal	180	F5	Left	F	P16
-18.0865	400-450	Mirror	0	F5	Left	F	P17
-24.3746	400-450	Normal	0	F5	Left	F	P17
-17.8739	450-500	Mirror	0	F5	Left	F	P17
-27.445	450-500	Normal	0	F5	Left	F	P17
-18.0385	500-550	Mirror	0	F5	Left	F	P17
-24.9522	500-550	Normal	0	F5	Left	F	P17
-15.1724	550-600	Mirror	0	F5	Left	F	P17
-25.0405	550-600	Normal	0	F5	Left	F	P17
-16.0135	400-450	Mirror	60	F5	Left	F	P17
-16.1382	400-450	Normal	60	F5	Left	F	P17
-16.1223	450-500	Mirror	60	F5	Left	F	P17
-18.3125	450-500	Normal	60	F5	Left	F	P17
-10.0097	500-550	Mirror	60	F5	Left	F	P17
-18.8271	500-550	Normal	60	F5	Left	F	P17
-10.7849	550-600	Mirror	60	F5	Left	F	P17
[truncated: 32,561 more rows]
