# Supplementary material for: Mirror-normal difference in the late phase of mental rotation: An ERP study
Source: PLoS One. 2017 Sep 15;12(9):e0184963. doi: 10.1371/journal.pone.0184963 (PMC5600392; doi:10.1371/journal.pone.0184963)
Supplement: S1 File — (ZIP) [file pone.0184963.s001.zip › ERP_RT.xlsx]

## Sheet: sheet1
Voltage	Version	Orientation	Channel	Laterality	District	Subject
-4.03569	Mirror	0	AF3	Left	F	P01
1.65896	Normal	0	AF3	Left	F	P01
-3.7859	Mirror	60	AF3	Left	F	P01
0.461046	Normal	60	AF3	Left	F	P01
-4.7126	Mirror	120	AF3	Left	F	P01
-3.94117	Normal	120	AF3	Left	F	P01
-1.17797	Mirror	180	AF3	Left	F	P01
-2.04757	Normal	180	AF3	Left	F	P01
2.79952	Mirror	0	AF3	Left	F	P02
1.03708	Normal	0	AF3	Left	F	P02
-1.45532	Mirror	60	AF3	Left	F	P02
-2.72911	Normal	60	AF3	Left	F	P02
1.38006	Mirror	120	AF3	Left	F	P02
1.64305	Normal	120	AF3	Left	F	P02
-4.04427	Mirror	180	AF3	Left	F	P02
1.51918	Normal	180	AF3	Left	F	P02
-3.68919	Mirror	0	AF3	Left	F	P03
-0.877523	Normal	0	AF3	Left	F	P03
-2.70959	Mirror	60	AF3	Left	F	P03
-1.85086	Normal	60	AF3	Left	F	P03
1.8167	Mirror	120	AF3	Left	F	P03
-0.186351	Normal	120	AF3	Left	F	P03
0.763625	Mirror	180	AF3	Left	F	P03
2.07869	Normal	180	AF3	Left	F	P03
-2.6824	Mirror	0	AF3	Left	F	P04
-0.46634	Normal	0	AF3	Left	F	P04
-1.01024	Mirror	60	AF3	Left	F	P04
-2.54494	Normal	60	AF3	Left	F	P04
1.1165	Mirror	120	AF3	Left	F	P04
-2.65258	Normal	120	AF3	Left	F	P04
-1.76922	Mirror	180	AF3	Left	F	P04
0.20883	Normal	180	AF3	Left	F	P04
-8.92619	Mirror	0	AF3	Left	F	P05
-6.32257	Normal	0	AF3	Left	F	P05
-7.95849	Mirror	60	AF3	Left	F	P05
-9.74827	Normal	60	AF3	Left	F	P05
-10.4642	Mirror	120	AF3	Left	F	P05
-9.46725	Normal	120	AF3	Left	F	P05
-6.78744	Mirror	180	AF3	Left	F	P05
-5.70336	Normal	180	AF3	Left	F	P05
-0.206369	Mirror	0	AF3	Left	F	P07
-3.15774	Normal	0	AF3	Left	F	P07
-1.14847	Mirror	60	AF3	Left	F	P07
-1.84586	Normal	60	AF3	Left	F	P07
-2.53679	Mirror	120	AF3	Left	F	P07
0.677522	Normal	120	AF3	Left	F	P07
-0.200058	Mirror	180	AF3	Left	F	P07
0.458476	Normal	180	AF3	Left	F	P07
-4.79724	Mirror	0	AF3	Left	F	P08
-3.86241	Normal	0	AF3	Left	F	P08
-1.78503	Mirror	60	AF3	Left	F	P08
-4.15549	Normal	60	AF3	Left	F	P08
-3.51884	Mirror	120	AF3	Left	F	P08
-4.41993	Normal	120	AF3	Left	F	P08
-4.18171	Mirror	180	AF3	Left	F	P08
-0.755408	Normal	180	AF3	Left	F	P08
-3.14503	Mirror	0	AF3	Left	F	P10
-0.963091	Normal	0	AF3	Left	F	P10
-2.27002	Mirror	60	AF3	Left	F	P10
-1.90183	Normal	60	AF3	Left	F	P10
-1.51747	Mirror	120	AF3	Left	F	P10
-0.785046	Normal	120	AF3	Left	F	P10
1.11769	Mirror	180	AF3	Left	F	P10
-2.07171	Normal	180	AF3	Left	F	P10
2.04393	Mirror	0	AF3	Left	F	P12
0.563446	Normal	0	AF3	Left	F	P12
2.81811	Mirror	60	AF3	Left	F	P12
2.11229	Normal	60	AF3	Left	F	P12
0.351567	Mirror	120	AF3	Left	F	P12
1.313	Normal	120	AF3	Left	F	P12
0.5681	Mirror	180	AF3	Left	F	P12
0.204915	Normal	180	AF3	Left	F	P12
0.533253	Mirror	0	AF3	Left	F	P13
-1.69374	Normal	0	AF3	Left	F	P13
0.288656	Mirror	60	AF3	Left	F	P13
-1.92332	Normal	60	AF3	Left	F	P13
0.253104	Mirror	120	AF3	Left	F	P13
0.265781	Normal	120	AF3	Left	F	P13
-2.45863	Mirror	180	AF3	Left	F	P13
-0.486944	Normal	180	AF3	Left	F	P13
-1.28024	Mirror	0	AF3	Left	F	P14
-1.29612	Normal	0	AF3	Left	F	P14
0.347551	Mirror	60	AF3	Left	F	P14
-0.244976	Normal	60	AF3	Left	F	P14
-0.551006	Mirror	120	AF3	Left	F	P14
-2.30492	Normal	120	AF3	Left	F	P14
0.118914	Mirror	180	AF3	Left	F	P14
-1.16798	Normal	180	AF3	Left	F	P14
-1.928	Mirror	0	AF3	Left	F	P15
-1.67326	Normal	0	AF3	Left	F	P15
-0.63438	Mirror	60	AF3	Left	F	P15
-1.4961	Normal	60	AF3	Left	F	P15
-0.80085	Mirror	120	AF3	Left	F	P15
1.07755	Normal	120	AF3	Left	F	P15
-0.294764	Mirror	180	AF3	Left	F	P15
-1.23988	Normal	180	AF3	Left	F	P15
0.242605	Mirror	0	AF3	Left	F	P16
-0.258146	Normal	0	AF3	Left	F	P16
3.47793	Mirror	60	AF3	Left	F	P16
0.650459	Normal	60	AF3	Left	F	P16
-1.1609	Mirror	120	AF3	Left	F	P16
-0.747852	Normal	120	AF3	Left	F	P16
1.14745	Mirror	180	AF3	Left	F	P16
0.564799	Normal	180	AF3	Left	F	P16
2.04746	Mirror	0	AF3	Left	F	P18
2.39197	Normal	0	AF3	Left	F	P18
3.51092	Mirror	60	AF3	Left	F	P18
3.87792	Normal	60	AF3	Left	F	P18
6.3412	Mirror	120	AF3	Left	F	P18
3.39357	Normal	120	AF3	Left	F	P18
4.65404	Mirror	180	AF3	Left	F	P18
4.25142	Normal	180	AF3	Left	F	P18
-11.0946	Mirror	0	AF3	Left	F	P19
-11.919	Normal	0	AF3	Left	F	P19
-9.77185	Mirror	60	AF3	Left	F	P19
-10.7668	Normal	60	AF3	Left	F	P19
-4.44365	Mirror	120	AF3	Left	F	P19
-10.3526	Normal	120	AF3	Left	F	P19
-5.17205	Mirror	180	AF3	Left	F	P19
-6.24826	Normal	180	AF3	Left	F	P19
-2.62327	Mirror	0	AF3	Left	F	P20
0.49666	Normal	0	AF3	Left	F	P20
-0.505046	Mirror	60	AF3	Left	F	P20
0.343629	Normal	60	AF3	Left	F	P20
-2.46598	Mirror	120	AF3	Left	F	P20
-1.36091	Normal	120	AF3	Left	F	P20
-1.74067	Mirror	180	AF3	Left	F	P20
-0.433887	Normal	180	AF3	Left	F	P20
-3.49104	Mirror	0	AF3	Left	F	P21
-1.87879	Normal	0	AF3	Left	F	P21
-1.74357	Mirror	60	AF3	Left	F	P21
-1.16286	Normal	60	AF3	Left	F	P21
-1.26466	Mirror	120	AF3	Left	F	P21
-1.94007	Normal	120	AF3	Left	F	P21
-3.73701	Mirror	180	AF3	Left	F	P21
1.11496	Normal	180	AF3	Left	F	P21
0.741241	Mirror	0	AF3	Left	F	P22
-2.312	Normal	0	AF3	Left	F	P22
-0.439136	Mirror	60	AF3	Left	F	P22
0.42854	Normal	60	AF3	Left	F	P22
2.72373	Mirror	120	AF3	Left	F	P22
0.309609	Normal	120	AF3	Left	F	P22
0.109136	Mirror	180	AF3	Left	F	P22
1.13441	Normal	180	AF3	Left	F	P22
1.42804	Mirror	0	AF3	Left	F	P24
-0.938506	Normal	0	AF3	Left	F	P24
0.0274475	Mirror	60	AF3	Left	F	P24
1.90638	Normal	60	AF3	Left	F	P24
-0.272043	Mirror	120	AF3	Left	F	P24
3.71439	Normal	120	AF3	Left	F	P24
-2.52566	Mirror	180	AF3	Left	F	P24
-0.449389	Normal	180	AF3	Left	F	P24
-4.79925	Mirror	0	AF3	Left	F	P25
-1.40238	Normal	0	AF3	Left	F	P25
-12.3381	Mirror	60	AF3	Left	F	P25
-7.54463	Normal	60	AF3	Left	F	P25
-9.85811	Mirror	120	AF3	Left	F	P25
-8.85836	Normal	120	AF3	Left	F	P25
-9.16449	Mirror	180	AF3	Left	F	P25
-7.06556	Normal	180	AF3	Left	F	P25
0.319074	Mirror	0	AF3	Left	F	P26
2.25024	Normal	0	AF3	Left	F	P26
-0.788481	Mirror	60	AF3	Left	F	P26
1.96526	Normal	60	AF3	Left	F	P26
0.818344	Mirror	120	AF3	Left	F	P26
1.73111	Normal	120	AF3	Left	F	P26
1.49174	Mirror	180	AF3	Left	F	P26
2.53016	Normal	180	AF3	Left	F	P26
-5.36327	Mirror	0	AF3	Left	F	P27
-0.625961	Normal	0	AF3	Left	F	P27
-3.37929	Mirror	60	AF3	Left	F	P27
2.20913	Normal	60	AF3	Left	F	P27
-9.22544	Mirror	120	AF3	Left	F	P27
1.11027	Normal	120	AF3	Left	F	P27
-2.22298	Mirror	180	AF3	Left	F	P27
-0.191053	Normal	180	AF3	Left	F	P27
-3.90341	Mirror	0	AF4	Right	F	P01
2.2689	Normal	0	AF4	Right	F	P01
-3.52431	Mirror	60	AF4	Right	F	P01
0.717553	Normal	60	AF4	Right	F	P01
-4.19955	Mirror	120	AF4	Right	F	P01
-2.58363	Normal	120	AF4	Right	F	P01
-0.967818	Mirror	180	AF4	Right	F	P01
-0.540542	Normal	180	AF4	Right	F	P01
2.55854	Mirror	0	AF4	Right	F	P02
4.45393	Normal	0	AF4	Right	F	P02
0.0329683	Mirror	60	AF4	Right	F	P02
-0.462166	Normal	60	AF4	Right	F	P02
1.59909	Mirror	120	AF4	Right	F	P02
0.537042	Normal	120	AF4	Right	F	P02
-3.051	Mirror	180	AF4	Right	F	P02
4.74176	Normal	180	AF4	Right	F	P02
-3.85647	Mirror	0	AF4	Right	F	P03
-0.896485	Normal	0	AF4	Right	F	P03
-3.31969	Mirror	60	AF4	Right	F	P03
-3.22851	Normal	60	AF4	Right	F	P03
2.01478	Mirror	120	AF4	Right	F	P03
-0.856574	Normal	120	AF4	Right	F	P03
-0.425261	Mirror	180	AF4	Right	F	P03
1.82354	Normal	180	AF4	Right	F	P03
-2.22068	Mirror	0	AF4	Right	F	P04
3.43821	Normal	0	AF4	Right	F	P04
-1.54268	Mirror	60	AF4	Right	F	P04
-4.54261	Normal	60	AF4	Right	F	P04
3.98996	Mirror	120	AF4	Right	F	P04
-2.80353	Normal	120	AF4	Right	F	P04
0.405438	Mirror	180	AF4	Right	F	P04
1.09039	Normal	180	AF4	Right	F	P04
-8.1825	Mirror	0	AF4	Right	F	P05
-8.01674	Normal	0	AF4	Right	F	P05
-8.10633	Mirror	60	AF4	Right	F	P05
-11.2449	Normal	60	AF4	Right	F	P05
-10.4022	Mirror	120	AF4	Right	F	P05
-9.99315	Normal	120	AF4	Right	F	P05
-6.18175	Mirror	180	AF4	Right	F	P05
-5.68554	Normal	180	AF4	Right	F	P05
-2.84437	Mirror	0	AF4	Right	F	P07
-3.53035	Normal	0	AF4	Right	F	P07
-1.63559	Mirror	60	AF4	Right	F	P07
1.74532	Normal	60	AF4	Right	F	P07
-1.99098	Mirror	120	AF4	Right	F	P07
1.20896	Normal	120	AF4	Right	F	P07
-0.519725	Mirror	180	AF4	Right	F	P07
-1.18964	Normal	180	AF4	Right	F	P07
-4.04294	Mirror	0	AF4	Right	F	P08
-2.52799	Normal	0	AF4	Right	F	P08
-1.80724	Mirror	60	AF4	Right	F	P08
-4.58607	Normal	60	AF4	Right	F	P08
-5.34044	Mirror	120	AF4	Right	F	P08
-5.84112	Normal	120	AF4	Right	F	P08
-4.6222	Mirror	180	AF4	Right	F	P08
-1.07483	Normal	180	AF4	Right	F	P08
-2.83335	Mirror	0	AF4	Right	F	P10
-1.17238	Normal	0	AF4	Right	F	P10
-2.19686	Mirror	60	AF4	Right	F	P10
-2.86974	Normal	60	AF4	Right	F	P10
-0.540816	Mirror	120	AF4	Right	F	P10
-0.85337	Normal	120	AF4	Right	F	P10
0.375453	Mirror	180	AF4	Right	F	P10
-2.15474	Normal	180	AF4	Right	F	P10
2.51647	Mirror	0	AF4	Right	F	P12
0.927275	Normal	0	AF4	Right	F	P12
3.42463	Mirror	60	AF4	Right	F	P12
1.23479	Normal	60	AF4	Right	F	P12
3.17876	Mirror	120	AF4	Right	F	P12
1.85645	Normal	120	AF4	Right	F	P12
3.10215	Mirror	180	AF4	Right	F	P12
0.733907	Normal	180	AF4	Right	F	P12
1.64266	Mirror	0	AF4	Right	F	P13
-0.771762	Normal	0	AF4	Right	F	P13
-0.464252	Mirror	60	AF4	Right	F	P13
-3.21439	Normal	60	AF4	Right	F	P13
-0.841658	Mirror	120	AF4	Right	F	P13
-0.683036	Normal	120	AF4	Right	F	P13
-3.37021	Mirror	180	AF4	Right	F	P13
0.324323	Normal	180	AF4	Right	F	P13
0.192971	Mirror	0	AF4	Right	F	P14
-2.036	Normal	0	AF4	Right	F	P14
0.500919	Mirror	60	AF4	Right	F	P14
-1.41423	Normal	60	AF4	Right	F	P14
-1.17272	Mirror	120	AF4	Right	F	P14
-2.25834	Normal	120	AF4	Right	F	P14
-0.0319158	Mirror	180	AF4	Right	F	P14
-0.952629	Normal	180	AF4	Right	F	P14
-3.03643	Mirror	0	AF4	Right	F	P15
-2.94156	Normal	0	AF4	Right	F	P15
-1.02626	Mirror	60	AF4	Right	F	P15
-1.70967	Normal	60	AF4	Right	F	P15
-1.25165	Mirror	120	AF4	Right	F	P15
-0.615673	Normal	120	AF4	Right	F	P15
-1.7043	Mirror	180	AF4	Right	F	P15
-2.51119	Normal	180	AF4	Right	F	P15
1.39119	Mirror	0	AF4	Right	F	P16
2.05959	Normal	0	AF4	Right	F	P16
5.00187	Mirror	60	AF4	Right	F	P16
2.79212	Normal	60	AF4	Right	F	P16
0.0816956	Mirror	120	AF4	Right	F	P16
1.83582	Normal	120	AF4	Right	F	P16
3.02176	Mirror	180	AF4	Right	F	P16
2.22331	Normal	180	AF4	Right	F	P16
3.906	Mirror	0	AF4	Right	F	P18
6.05453	Normal	0	AF4	Right	F	P18
5.99275	Mirror	60	AF4	Right	F	P18
10.3849	Normal	60	AF4	Right	F	P18
11.3366	Mirror	120	AF4	Right	F	P18
7.68178	Normal	120	AF4	Right	F	P18
7.13474	Mirror	180	AF4	Right	F	P18
7.83179	Normal	180	AF4	Right	F	P18
-9.02998	Mirror	0	AF4	Right	F	P19
-8.66247	Normal	0	AF4	Right	F	P19
-9.00548	Mirror	60	AF4	Right	F	P19
-8.89563	Normal	60	AF4	Right	F	P19
-4.09078	Mirror	120	AF4	Right	F	P19
-10.7818	Normal	120	AF4	Right	F	P19
-3.92264	Mirror	180	AF4	Right	F	P19
-5.08687	Normal	180	AF4	Right	F	P19
-0.339509	Mirror	0	AF4	Right	F	P20
4.08034	Normal	0	AF4	Right	F	P20
1.1365	Mirror	60	AF4	Right	F	P20
3.21743	Normal	60	AF4	Right	F	P20
-0.861604	Mirror	120	AF4	Right	F	P20
0.747592	Normal	120	AF4	Right	F	P20
0.509509	Mirror	180	AF4	Right	F	P20
1.37992	Normal	180	AF4	Right	F	P20
-1.8057	Mirror	0	AF4	Right	F	P21
-0.12091	Normal	0	AF4	Right	F	P21
-0.964075	Mirror	60	AF4	Right	F	P21
0.901303	Normal	60	AF4	Right	F	P21
0.341203	Mirror	120	AF4	Right	F	P21
-2.39006	Normal	120	AF4	Right	F	P21
-1.68416	Mirror	180	AF4	Right	F	P21
2.22791	Normal	180	AF4	Right	F	P21
3.05165	Mirror	0	AF4	Right	F	P22
0.426902	Normal	0	AF4	Right	F	P22
3.10019	Mirror	60	AF4	Right	F	P22
1.31417	Normal	60	AF4	Right	F	P22
4.58767	Mirror	120	AF4	Right	F	P22
2.8677	Normal	120	AF4	Right	F	P22
0.723534	Mirror	180	AF4	Right	F	P22
3.68133	Normal	180	AF4	Right	F	P22
-0.371118	Mirror	0	AF4	Right	F	P24
-0.149347	Normal	0	AF4	Right	F	P24
-0.141312	Mirror	60	AF4	Right	F	P24
-0.30885	Normal	60	AF4	Right	F	P24
0.361509	Mirror	120	AF4	Right	F	P24
0.0205916	Normal	120	AF4	Right	F	P24
1.15601	Mirror	180	AF4	Right	F	P24
0.431806	Normal	180	AF4	Right	F	P24
-3.29379	Mirror	0	AF4	Right	F	P25
-4.01857	Normal	0	AF4	Right	F	P25
-6.12649	Mirror	60	AF4	Right	F	P25
-6.55466	Normal	60	AF4	Right	F	P25
-4.05261	Mirror	120	AF4	Right	F	P25
-3.94525	Normal	120	AF4	Right	F	P25
-3.89288	Mirror	180	AF4	Right	F	P25
-3.74941	Normal	180	AF4	Right	F	P25
0.964799	Mirror	0	AF4	Right	F	P26
1.00767	Normal	0	AF4	Right	F	P26
-0.648645	Mirror	60	AF4	Right	F	P26
1.4127	Normal	60	AF4	Right	F	P26
0.409571	Mirror	120	AF4	Right	F	P26
1.27433	Normal	120	AF4	Right	F	P26
1.78566	Mirror	180	AF4	Right	F	P26
2.05372	Normal	180	AF4	Right	F	P26
-2.35552	Mirror	0	AF4	Right	F	P27
0.0896919	Normal	0	AF4	Right	F	P27
-1.02677	Mirror	60	AF4	Right	F	P27
0.864357	Normal	60	AF4	Right	F	P27
-4.01476	Mirror	120	AF4	Right	F	P27
-0.803466	Normal	120	AF4	Right	F	P27
-0.653964	Mirror	180	AF4	Right	F	P27
1.35889	Normal	180	AF4	Right	F	P27
-1.78018	Mirror	0	F5	Left	F	P01
0.0553183	Normal	0	F5	Left	F	P01
-1.99032	Mirror	60	F5	Left	F	P01
0.704656	Normal	60	F5	Left	F	P01
-0.591012	Mirror	120	F5	Left	F	P01
-2.71646	Normal	120	F5	Left	F	P01
1.14168	Mirror	180	F5	Left	F	P01
0.245118	Normal	180	F5	Left	F	P01
-0.0755968	Mirror	0	F5	Left	F	P02
0.332737	Normal	0	F5	Left	F	P02
-1.06921	Mirror	60	F5	Left	F	P02
-2.41767	Normal	60	F5	Left	F	P02
-0.0411102	Mirror	120	F5	Left	F	P02
0.337544	Normal	120	F5	Left	F	P02
-3.13603	Mirror	180	F5	Left	F	P02
1.3318	Normal	180	F5	Left	F	P02
-3.79429	Mirror	0	F5	Left	F	P03
0.301381	Normal	0	F5	Left	F	P03
-2.28064	Mirror	60	F5	Left	F	P03
-1.70343	Normal	60	F5	Left	F	P03
0.860195	Mirror	120	F5	Left	F	P03
1.07672	Normal	120	F5	Left	F	P03
0.806125	Mirror	180	F5	Left	F	P03
2.9686	Normal	180	F5	Left	F	P03
-3.32601	Mirror	0	F5	Left	F	P04
-0.525108	Normal	0	F5	Left	F	P04
-1.20166	Mirror	60	F5	Left	F	P04
-1.1064	Normal	60	F5	Left	F	P04
-0.560353	Mirror	120	F5	Left	F	P04
-3.192	Normal	120	F5	Left	F	P04
-2.31145	Mirror	180	F5	Left	F	P04
-0.127775	Normal	180	F5	Left	F	P04
-5.61812	Mirror	0	F5	Left	F	P05
-2.70517	Normal	0	F5	Left	F	P05
-4.35292	Mirror	60	F5	Left	F	P05
-4.26854	Normal	60	F5	Left	F	P05
-5.94587	Mirror	120	F5	Left	F	P05
-5.2917	Normal	120	F5	Left	F	P05
-4.09546	Mirror	180	F5	Left	F	P05
-2.34464	Normal	180	F5	Left	F	P05
0.460616	Mirror	0	F5	Left	F	P07
-1.72854	Normal	0	F5	Left	F	P07
0.311229	Mirror	60	F5	Left	F	P07
0.514864	Normal	60	F5	Left	F	P07
-3.11742	Mirror	120	F5	Left	F	P07
1.10288	Normal	120	F5	Left	F	P07
0.0694031	Mirror	180	F5	Left	F	P07
1.72578	Normal	180	F5	Left	F	P07
-4.3658	Mirror	0	F5	Left	F	P08
-2.85253	Normal	0	F5	Left	F	P08
-0.999943	Mirror	60	F5	Left	F	P08
-2.49386	Normal	60	F5	Left	F	P08
-1.99986	Mirror	120	F5	Left	F	P08
-4.40046	Normal	120	F5	Left	F	P08
-3.94778	Mirror	180	F5	Left	F	P08
-1.52769	Normal	180	F5	Left	F	P08
-4.12369	Mirror	0	F5	Left	F	P10
-2.07325	Normal	0	F5	Left	F	P10
-4.77419	Mirror	60	F5	Left	F	P10
-2.66673	Normal	60	F5	Left	F	P10
-3.77682	Mirror	120	F5	Left	F	P10
-2.8213	Normal	120	F5	Left	F	P10
1.56803	Mirror	180	F5	Left	F	P10
-4.08534	Normal	180	F5	Left	F	P10
0.483233	Mirror	0	F5	Left	F	P12
0.138048	Normal	0	F5	Left	F	P12
1.6785	Mirror	60	F5	Left	F	P12
1.28427	Normal	60	F5	Left	F	P12
-0.834433	Mirror	120	F5	Left	F	P12
0.586675	Normal	120	F5	Left	F	P12
-0.678175	Mirror	180	F5	Left	F	P12
-0.403294	Normal	180	F5	Left	F	P12
3.36903	Mirror	0	F5	Left	F	P13
-1.72507	Normal	0	F5	Left	F	P13
1.11168	Mirror	60	F5	Left	F	P13
1.12302	Normal	60	F5	Left	F	P13
0.809722	Mirror	120	F5	Left	F	P13
0.85514	Normal	120	F5	Left	F	P13
-0.20224	Mirror	180	F5	Left	F	P13
-0.0562313	Normal	180	F5	Left	F	P13
-3.45223	Mirror	0	F5	Left	F	P14
-0.101454	Normal	0	F5	Left	F	P14
-1.46733	Mirror	60	F5	Left	F	P14
1.32147	Normal	60	F5	Left	F	P14
-0.625517	Mirror	120	F5	Left	F	P14
-2.87351	Normal	120	F5	Left	F	P14
0.7528	Mirror	180	F5	Left	F	P14
-1.86243	Normal	180	F5	Left	F	P14
-1.60274	Mirror	0	F5	Left	F	P15
-0.344959	Normal	0	F5	Left	F	P15
0.285477	Mirror	60	F5	Left	F	P15
-0.752908	Normal	60	F5	Left	F	P15
0.173246	Mirror	120	F5	Left	F	P15
-0.312365	Normal	120	F5	Left	F	P15
-0.571441	Mirror	180	F5	Left	F	P15
0.438803	Normal	180	F5	Left	F	P15
-0.513767	Mirror	0	F5	Left	F	P16
-1.51238	Normal	0	F5	Left	F	P16
-0.393941	Mirror	60	F5	Left	F	P16
-0.526063	Normal	60	F5	Left	F	P16
-2.42925	Mirror	120	F5	Left	F	P16
-1.94789	Normal	120	F5	Left	F	P16
-0.699927	Mirror	180	F5	Left	F	P16
-0.54971	Normal	180	F5	Left	F	P16
1.14229	Mirror	0	F5	Left	F	P18
1.76518	Normal	0	F5	Left	F	P18
3.63661	Mirror	60	F5	Left	F	P18
3.53566	Normal	60	F5	Left	F	P18
6.42862	Mirror	120	F5	Left	F	P18
2.97169	Normal	120	F5	Left	F	P18
5.32748	Mirror	180	F5	Left	F	P18
4.29662	Normal	180	F5	Left	F	P18
-14.6886	Mirror	0	F5	Left	F	P19
-15.0826	Normal	0	F5	Left	F	P19
-11.8869	Mirror	60	F5	Left	F	P19
-14.0088	Normal	60	F5	Left	F	P19
-6.72681	Mirror	120	F5	Left	F	P19
-11.3688	Normal	120	F5	Left	F	P19
-6.90687	Mirror	180	F5	Left	F	P19
-7.43222	Normal	180	F5	Left	F	P19
-2.05819	Mirror	0	F5	Left	F	P20
-0.379391	Normal	0	F5	Left	F	P20
-0.955697	Mirror	60	F5	Left	F	P20
-0.198407	Normal	60	F5	Left	F	P20
-2.00076	Mirror	120	F5	Left	F	P20
-1.23729	Normal	120	F5	Left	F	P20
-2.63634	Mirror	180	F5	Left	F	P20
-1.57716	Normal	180	F5	Left	F	P20
-4.31188	Mirror	0	F5	Left	F	P21
-2.49339	Normal	0	F5	Left	F	P21
-1.73014	Mirror	60	F5	Left	F	P21
-2.04999	Normal	60	F5	Left	F	P21
-1.74562	Mirror	120	F5	Left	F	P21
-1.59404	Normal	120	F5	Left	F	P21
-3.07094	Mirror	180	F5	Left	F	P21
0.220722	Normal	180	F5	Left	F	P21
0.447132	Mirror	0	F5	Left	F	P22
-2.44641	Normal	0	F5	Left	F	P22
-0.686257	Mirror	60	F5	Left	F	P22
0.0952668	Normal	60	F5	Left	F	P22
3.08834	Mirror	120	F5	Left	F	P22
0.22226	Normal	120	F5	Left	F	P22
0.341033	Mirror	180	F5	Left	F	P22
1.3496	Normal	180	F5	Left	F	P22
0.825583	Mirror	0	F5	Left	F	P24
-0.983466	Normal	0	F5	Left	F	P24
0.306017	Mirror	60	F5	Left	F	P24
1.70928	Normal	60	F5	Left	F	P24
0.04944	Mirror	120	F5	Left	F	P24
3.01714	Normal	120	F5	Left	F	P24
-1.77119	Mirror	180	F5	Left	F	P24
-0.197271	Normal	180	F5	Left	F	P24
-3.05535	Mirror	0	F5	Left	F	P25
-5.50991	Normal	0	F5	Left	F	P25
-8.04162	Mirror	60	F5	Left	F	P25
-6.1265	Normal	60	F5	Left	F	P25
-3.28722	Mirror	120	F5	Left	F	P25
-3.86182	Normal	120	F5	Left	F	P25
-1.83745	Mirror	180	F5	Left	F	P25
-3.67715	Normal	180	F5	Left	F	P25
-0.20457	Mirror	0	F5	Left	F	P26
2.4571	Normal	0	F5	Left	F	P26
-1.83365	Mirror	60	F5	Left	F	P26
1.6731	Normal	60	F5	Left	F	P26
0.446172	Mirror	120	F5	Left	F	P26
1.79067	Normal	120	F5	Left	F	P26
0.292244	Mirror	180	F5	Left	F	P26
2.13908	Normal	180	F5	Left	F	P26
-0.507559	Mirror	0	F5	Left	F	P27
-1.77181	Normal	0	F5	Left	F	P27
-3.00353	Mirror	60	F5	Left	F	P27
0.553112	Normal	60	F5	Left	F	P27
-4.18492	Mirror	120	F5	Left	F	P27
0.5158	Normal	120	F5	Left	F	P27
-0.537597	Mirror	180	F5	Left	F	P27
-0.786637	Normal	180	F5	Left	F	P27
-1.7884	Mirror	0	F3	Left	F	P01
-0.500421	Normal	0	F3	Left	F	P01
-1.60648	Mirror	60	F3	Left	F	P01
1.05696	Normal	60	F3	Left	F	P01
-0.440059	Mirror	120	F3	Left	F	P01
-0.142951	Normal	120	F3	Left	F	P01
1.05828	Mirror	180	F3	Left	F	P01
-0.250462	Normal	180	F3	Left	F	P01
1.61302	Mirror	0	F3	Left	F	P02
1.92903	Normal	0	F3	Left	F	P02
0.350742	Mirror	60	F3	Left	F	P02
-3.89993	Normal	60	F3	Left	F	P02
1.07687	Mirror	120	F3	Left	F	P02
0.342676	Normal	120	F3	Left	F	P02
-1.89125	Mirror	180	F3	Left	F	P02
0.377844	Normal	180	F3	Left	F	P02
-5.91911	Mirror	0	F3	Left	F	P03
-1.15901	Normal	0	F3	Left	F	P03
-1.92382	Mirror	60	F3	Left	F	P03
-0.330065	Normal	60	F3	Left	F	P03
0.051562	Mirror	120	F3	Left	F	P03
-0.219881	Normal	120	F3	Left	F	P03
1.14263	Mirror	180	F3	Left	F	P03
2.40352	Normal	180	F3	Left	F	P03
-2.38332	Mirror	0	F3	Left	F	P04
-1.27504	Normal	0	F3	Left	F	P04
-1.00165	Mirror	60	F3	Left	F	P04
-1.20183	Normal	60	F3	Left	F	P04
-0.229115	Mirror	120	F3	Left	F	P04
-2.03672	Normal	120	F3	Left	F	P04
-1.73036	Mirror	180	F3	Left	F	P04
1.09567	Normal	180	F3	Left	F	P04
-4.24384	Mirror	0	F3	Left	F	P05
-2.86373	Normal	0	F3	Left	F	P05
-2.14269	Mirror	60	F3	Left	F	P05
-2.14652	Normal	60	F3	Left	F	P05
-5.68144	Mirror	120	F3	Left	F	P05
-3.87995	Normal	120	F3	Left	F	P05
-2.28826	Mirror	180	F3	Left	F	P05
-1.20747	Normal	180	F3	Left	F	P05
0.735259	Mirror	0	F3	Left	F	P07
-2.42976	Normal	0	F3	Left	F	P07
-0.756417	Mirror	60	F3	Left	F	P07
-2.3862	Normal	60	F3	Left	F	P07
-1.62044	Mirror	120	F3	Left	F	P07
-2.02745	Normal	120	F3	Left	F	P07
2.49403	Mirror	180	F3	Left	F	P07
1.59171	Normal	180	F3	Left	F	P07
-4.89974	Mirror	0	F3	Left	F	P08
-1.21512	Normal	0	F3	Left	F	P08
-1.04168	Mirror	60	F3	Left	F	P08
-1.93012	Normal	60	F3	Left	F	P08
-2.65723	Mirror	120	F3	Left	F	P08
-5.16734	Normal	120	F3	Left	F	P08
-3.02613	Mirror	180	F3	Left	F	P08
-1.05679	Normal	180	F3	Left	F	P08
-5.60514	Mirror	0	F3	Left	F	P10
-2.85466	Normal	0	F3	Left	F	P10
-4.11537	Mirror	60	F3	Left	F	P10
-3.10294	Normal	60	F3	Left	F	P10
-3.58094	Mirror	120	F3	Left	F	P10
-3.30672	Normal	120	F3	Left	F	P10
-0.0919015	Mirror	180	F3	Left	F	P10
-2.6555	Normal	180	F3	Left	F	P10
2.09326	Mirror	0	F3	Left	F	P12
-0.537514	Normal	0	F3	Left	F	P12
1.95232	Mirror	60	F3	Left	F	P12
1.68725	Normal	60	F3	Left	F	P12
0.0205733	Mirror	120	F3	Left	F	P12
1.18851	Normal	120	F3	Left	F	P12
0.233702	Mirror	180	F3	Left	F	P12
0.499282	Normal	180	F3	Left	F	P12
0.391292	Mirror	0	F3	Left	F	P13
-0.838989	Normal	0	F3	Left	F	P13
0.10433	Mirror	60	F3	Left	F	P13
-0.166844	Normal	60	F3	Left	F	P13
0.79582	Mirror	120	F3	Left	F	P13
0.612188	Normal	120	F3	Left	F	P13
-1.9095	Mirror	180	F3	Left	F	P13
-0.390887	Normal	180	F3	Left	F	P13
-2.79792	Mirror	0	F3	Left	F	P14
-0.352511	Normal	0	F3	Left	F	P14
0.0622037	Mirror	60	F3	Left	F	P14
-1.67702	Normal	60	F3	Left	F	P14
-0.0805351	Mirror	120	F3	Left	F	P14
-3.56133	Normal	120	F3	Left	F	P14
0.308149	Mirror	180	F3	Left	F	P14
-1.55823	Normal	180	F3	Left	F	P14
-0.660597	Mirror	0	F3	Left	F	P15
-1.15131	Normal	0	F3	Left	F	P15
0.627898	Mirror	60	F3	Left	F	P15
-0.773742	Normal	60	F3	Left	F	P15
0.380662	Mirror	120	F3	Left	F	P15
1.12119	Normal	120	F3	Left	F	P15
0.941936	Mirror	180	F3	Left	F	P15
-0.479217	Normal	180	F3	Left	F	P15
-0.719152	Mirror	0	F3	Left	F	P16
-2.00189	Normal	0	F3	Left	F	P16
-0.696206	Mirror	60	F3	Left	F	P16
-1.85651	Normal	60	F3	Left	F	P16
-2.7182	Mirror	120	F3	Left	F	P16
-1.33415	Normal	120	F3	Left	F	P16
-0.195623	Mirror	180	F3	Left	F	P16
-0.89463	Normal	180	F3	Left	F	P16
1.13941	Mirror	0	F3	Left	F	P18
1.73098	Normal	0	F3	Left	F	P18
3.76291	Mirror	60	F3	Left	F	P18
3.30021	Normal	60	F3	Left	F	P18
6.2294	Mirror	120	F3	Left	F	P18
3.02271	Normal	120	F3	Left	F	P18
5.27707	Mirror	180	F3	Left	F	P18
4.23769	Normal	180	F3	Left	F	P18
-14.7315	Mirror	0	F3	Left	F	P19
-15.0604	Normal	0	F3	Left	F	P19
-11.8452	Mirror	60	F3	Left	F	P19
-13.9511	Normal	60	F3	Left	F	P19
-6.60802	Mirror	120	F3	Left	F	P19
-11.4404	Normal	120	F3	Left	F	P19
-6.82919	Mirror	180	F3	Left	F	P19
-7.50343	Normal	180	F3	Left	F	P19
-2.05647	Mirror	0	F3	Left	F	P20
-0.431209	Normal	0	F3	Left	F	P20
-1.03989	Mirror	60	F3	Left	F	P20
-0.0848953	Normal	60	F3	Left	F	P20
-2.05264	Mirror	120	F3	Left	F	P20
-1.12885	Normal	120	F3	Left	F	P20
-2.69778	Mirror	180	F3	Left	F	P20
-1.681	Normal	180	F3	Left	F	P20
-4.05067	Mirror	0	F3	Left	F	P21
-2.54314	Normal	0	F3	Left	F	P21
-1.42458	Mirror	60	F3	Left	F	P21
-1.74608	Normal	60	F3	Left	F	P21
-1.70275	Mirror	120	F3	Left	F	P21
-1.24423	Normal	120	F3	Left	F	P21
-3.02206	Mirror	180	F3	Left	F	P21
0.488314	Normal	180	F3	Left	F	P21
0.61058	Mirror	0	F3	Left	F	P22
-2.22112	Normal	0	F3	Left	F	P22
-0.477053	Mirror	60	F3	Left	F	P22
0.496021	Normal	60	F3	Left	F	P22
2.6699	Mirror	120	F3	Left	F	P22
0.0587758	Normal	120	F3	Left	F	P22
0.163276	Mirror	180	F3	Left	F	P22
0.959969	Normal	180	F3	Left	F	P22
1.35626	Mirror	0	F3	Left	F	P24
-0.972871	Normal	0	F3	Left	F	P24
-0.257889	Mirror	60	F3	Left	F	P24
1.84365	Normal	60	F3	Left	F	P24
-0.51807	Mirror	120	F3	Left	F	P24
3.76371	Normal	120	F3	Left	F	P24
-2.63576	Mirror	180	F3	Left	F	P24
-0.523076	Normal	180	F3	Left	F	P24
-3.21051	Mirror	0	F3	Left	F	P25
-3.93214	Normal	0	F3	Left	F	P25
-5.28524	Mirror	60	F3	Left	F	P25
-4.60528	Normal	60	F3	Left	F	P25
-2.47939	Mirror	120	F3	Left	F	P25
-4.07025	Normal	120	F3	Left	F	P25
-2.10379	Mirror	180	F3	Left	F	P25
-3.61588	Normal	180	F3	Left	F	P25
0.204135	Mirror	0	F3	Left	F	P26
2.79983	Normal	0	F3	Left	F	P26
-1.67252	Mirror	60	F3	Left	F	P26
2.35977	Normal	60	F3	Left	F	P26
0.838506	Mirror	120	F3	Left	F	P26
2.04062	Normal	120	F3	Left	F	P26
1.67979	Mirror	180	F3	Left	F	P26
3.13514	Normal	180	F3	Left	F	P26
-1.3768	Mirror	0	F3	Left	F	P27
-1.86395	Normal	0	F3	Left	F	P27
-2.04814	Mirror	60	F3	Left	F	P27
0.174858	Normal	60	F3	Left	F	P27
-2.92481	Mirror	120	F3	Left	F	P27
1.05391	Normal	120	F3	Left	F	P27
0.477595	Mirror	180	F3	Left	F	P27
0.695611	Normal	180	F3	Left	F	P27
-1.10216	Mirror	0	F1	Left	F	P01
0.807021	Normal	0	F1	Left	F	P01
-0.776011	Mirror	60	F1	Left	F	P01
0.951237	Normal	60	F1	Left	F	P01
0.446202	Mirror	120	F1	Left	F	P01
-0.0313232	Normal	120	F1	Left	F	P01
1.26483	Mirror	180	F1	Left	F	P01
2.30984	Normal	180	F1	Left	F	P01
0.00639289	Mirror	0	F1	Left	F	P02
0.664821	Normal	0	F1	Left	F	P02
-1.23326	Mirror	60	F1	Left	F	P02
-1.67278	Normal	60	F1	Left	F	P02
-0.0268108	Mirror	120	F1	Left	F	P02
-1.25718	Normal	120	F1	Left	F	P02
-3.68014	Mirror	180	F1	Left	F	P02
1.65601	Normal	180	F1	Left	F	P02
-2.86554	Mirror	0	F1	Left	F	P03
-0.929367	Normal	0	F1	Left	F	P03
-0.756342	Mirror	60	F1	Left	F	P03
-0.763658	Normal	60	F1	Left	F	P03
1.24466	Mirror	120	F1	Left	F	P03
0.426537	Normal	120	F1	Left	F	P03
0.711706	Mirror	180	F1	Left	F	P03
2.15804	Normal	180	F1	Left	F	P03
-1.36402	Mirror	0	F1	Left	F	P04
0.0401117	Normal	0	F1	Left	F	P04
-0.930897	Mirror	60	F1	Left	F	P04
-2.63616	Normal	60	F1	Left	F	P04
0.236961	Mirror	120	F1	Left	F	P04
-1.51978	Normal	120	F1	Left	F	P04
0.168809	Mirror	180	F1	Left	F	P04
0.450297	Normal	180	F1	Left	F	P04
-4.53199	Mirror	0	F1	Left	F	P05
-3.70118	Normal	0	F1	Left	F	P05
-3.55484	Mirror	60	F1	Left	F	P05
-3.64635	Normal	60	F1	Left	F	P05
-4.41515	Mirror	120	F1	Left	F	P05
-4.32769	Normal	120	F1	Left	F	P05
-2.34278	Mirror	180	F1	Left	F	P05
-2.18362	Normal	180	F1	Left	F	P05
-1.15066	Mirror	0	F1	Left	F	P07
-2.02104	Normal	0	F1	Left	F	P07
-1.8928	Mirror	60	F1	Left	F	P07
-1.16363	Normal	60	F1	Left	F	P07
-2.97406	Mirror	120	F1	Left	F	P07
-1.09118	Normal	120	F1	Left	F	P07
-0.586108	Mirror	180	F1	Left	F	P07
-1.64264	Normal	180	F1	Left	F	P07
-3.71768	Mirror	0	F1	Left	F	P08
-1.37116	Normal	0	F1	Left	F	P08
-1.02133	Mirror	60	F1	Left	F	P08
-3.09834	Normal	60	F1	Left	F	P08
-2.68205	Mirror	120	F1	Left	F	P08
-4.01783	Normal	120	F1	Left	F	P08
-2.28666	Mirror	180	F1	Left	F	P08
-0.497326	Normal	180	F1	Left	F	P08
-4.24325	Mirror	0	F1	Left	F	P10
-2.66798	Normal	0	F1	Left	F	P10
-2.82859	Mirror	60	F1	Left	F	P10
-3.45619	Normal	60	F1	Left	F	P10
-1.9772	Mirror	120	F1	Left	F	P10
-1.9096	Normal	120	F1	Left	F	P10
0.484067	Mirror	180	F1	Left	F	P10
-1.96064	Normal	180	F1	Left	F	P10
-0.538257	Mirror	0	F1	Left	F	P12
-2.00287	Normal	0	F1	Left	F	P12
1.75046	Mirror	60	F1	Left	F	P12
-0.17176	Normal	60	F1	Left	F	P12
-0.530749	Mirror	120	F1	Left	F	P12
-0.506146	Normal	120	F1	Left	F	P12
-0.412816	Mirror	180	F1	Left	F	P12
-1.17348	Normal	180	F1	Left	F	P12
-1.4275	Mirror	0	F1	Left	F	P13
-3.09785	Normal	0	F1	Left	F	P13
0.0787024	Mirror	60	F1	Left	F	P13
-2.12785	Normal	60	F1	Left	F	P13
-1.54902	Mirror	120	F1	Left	F	P13
-1.27616	Normal	120	F1	Left	F	P13
-0.96557	Mirror	180	F1	Left	F	P13
-1.91875	Normal	180	F1	Left	F	P13
-3.16222	Mirror	0	F1	Left	F	P14
-2.10624	Normal	0	F1	Left	F	P14
-0.70688	Mirror	60	F1	Left	F	P14
-2.07926	Normal	60	F1	Left	F	P14
-0.748961	Mirror	120	F1	Left	F	P14
-2.42816	Normal	120	F1	Left	F	P14
0.0333865	Mirror	180	F1	Left	F	P14
-1.73828	Normal	180	F1	Left	F	P14
-0.774123	Mirror	0	F1	Left	F	P15
-1.77771	Normal	0	F1	Left	F	P15
0.0157503	Mirror	60	F1	Left	F	P15
0.850078	Normal	60	F1	Left	F	P15
0.561741	Mirror	120	F1	Left	F	P15
2.58578	Normal	120	F1	Left	F	P15
0.0553583	Mirror	180	F1	Left	F	P15
0.39463	Normal	180	F1	Left	F	P15
-0.990377	Mirror	0	F1	Left	F	P16
-1.8149	Normal	0	F1	Left	F	P16
1.10405	Mirror	60	F1	Left	F	P16
-0.44099	Normal	60	F1	Left	F	P16
-1.55404	Mirror	120	F1	Left	F	P16
-0.501242	Normal	120	F1	Left	F	P16
1.08169	Mirror	180	F1	Left	F	P16
-1.2587	Normal	180	F1	Left	F	P16
1.45807	Mirror	0	F1	Left	F	P18
1.12912	Normal	0	F1	Left	F	P18
2.39281	Mirror	60	F1	Left	F	P18
1.54204	Normal	60	F1	Left	F	P18
4.70603	Mirror	120	F1	Left	F	P18
2.28918	Normal	120	F1	Left	F	P18
2.5939	Mirror	180	F1	Left	F	P18
3.46468	Normal	180	F1	Left	F	P18
-8.92922	Mirror	0	F1	Left	F	P19
-11.8802	Normal	0	F1	Left	F	P19
-7.57379	Mirror	60	F1	Left	F	P19
-9.26547	Normal	60	F1	Left	F	P19
-2.27271	Mirror	120	F1	Left	F	P19
-9.28363	Normal	120	F1	Left	F	P19
-3.89744	Mirror	180	F1	Left	F	P19
-6.2962	Normal	180	F1	Left	F	P19
-2.85773	Mirror	0	F1	Left	F	P20
-2.24003	Normal	0	F1	Left	F	P20
-0.0879897	Mirror	60	F1	Left	F	P20
-2.09066	Normal	60	F1	Left	F	P20
-2.40258	Mirror	120	F1	Left	F	P20
-1.96124	Normal	120	F1	Left	F	P20
-1.78789	Mirror	180	F1	Left	F	P20
-2.28413	Normal	180	F1	Left	F	P20
-3.56664	Mirror	0	F1	Left	F	P21
-2.09177	Normal	0	F1	Left	F	P21
-1.85731	Mirror	60	F1	Left	F	P21
-1.19209	Normal	60	F1	Left	F	P21
-1.29119	Mirror	120	F1	Left	F	P21
-2.2552	Normal	120	F1	Left	F	P21
-3.6645	Mirror	180	F1	Left	F	P21
1.00918	Normal	180	F1	Left	F	P21
0.6393	Mirror	0	F1	Left	F	P22
-2.37774	Normal	0	F1	Left	F	P22
-0.607578	Mirror	60	F1	Left	F	P22
0.224647	Normal	60	F1	Left	F	P22
2.82474	Mirror	120	F1	Left	F	P22
0.134189	Normal	120	F1	Left	F	P22
-0.0972682	Mirror	180	F1	Left	F	P22
1.17074	Normal	180	F1	Left	F	P22
-1.54362	Mirror	0	F1	Left	F	P24
-1.69869	Normal	0	F1	Left	F	P24
-1.10147	Mirror	60	F1	Left	F	P24
-0.0640973	Normal	60	F1	Left	F	P24
-1.095	Mirror	120	F1	Left	F	P24
0.581724	Normal	120	F1	Left	F	P24
-1.93875	Mirror	180	F1	Left	F	P24
-0.752548	Normal	180	F1	Left	F	P24
-3.96428	Mirror	0	F1	Left	F	P25
-3.18135	Normal	0	F1	Left	F	P25
-4.91551	Mirror	60	F1	Left	F	P25
-4.90567	Normal	60	F1	Left	F	P25
-1.48041	Mirror	120	F1	Left	F	P25
-3.55977	Normal	120	F1	Left	F	P25
-1.64657	Mirror	180	F1	Left	F	P25
-2.29046	Normal	180	F1	Left	F	P25
0.375286	Mirror	0	F1	Left	F	P26
0.372865	Normal	0	F1	Left	F	P26
0.262121	Mirror	60	F1	Left	F	P26
0.256405	Normal	60	F1	Left	F	P26
1.25168	Mirror	120	F1	Left	F	P26
1.26272	Normal	120	F1	Left	F	P26
1.45862	Mirror	180	F1	Left	F	P26
2.06477	Normal	180	F1	Left	F	P26
-0.553312	Mirror	0	F1	Left	F	P27
-1.94763	Normal	0	F1	Left	F	P27
-1.07904	Mirror	60	F1	Left	F	P27
-0.22065	Normal	60	F1	Left	F	P27
-2.48421	Mirror	120	F1	Left	F	P27
0.312686	Normal	120	F1	Left	F	P27
0.129211	Mirror	180	F1	Left	F	P27
0.252216	Normal	180	F1	Left	F	P27
-0.596801	Mirror	0	Fz	Center	F	P01
1.38983	Normal	0	Fz	Center	F	P01
-1.24157	Mirror	60	Fz	Center	F	P01
0.423737	Normal	60	Fz	Center	F	P01
1.63921	Mirror	120	Fz	Center	F	P01
2.69766	Normal	120	Fz	Center	F	P01
1.23994	Mirror	180	Fz	Center	F	P01
1.60185	Normal	180	Fz	Center	F	P01
-0.769314	Mirror	0	Fz	Center	F	P02
1.59966	Normal	0	Fz	Center	F	P02
-1.66067	Mirror	60	Fz	Center	F	P02
-1.40774	Normal	60	Fz	Center	F	P02
-1.25117	Mirror	120	Fz	Center	F	P02
-2.94631	Normal	120	Fz	Center	F	P02
-3.40582	Mirror	180	Fz	Center	F	P02
0.54864	Normal	180	Fz	Center	F	P02
-3.3335	Mirror	0	Fz	Center	F	P03
-1.13423	Normal	0	Fz	Center	F	P03
-0.570105	Mirror	60	Fz	Center	F	P03
-0.410267	Normal	60	Fz	Center	F	P03
0.743331	Mirror	120	Fz	Center	F	P03
-1.01897	Normal	120	Fz	Center	F	P03
0.708909	Mirror	180	Fz	Center	F	P03
2.21733	Normal	180	Fz	Center	F	P03
-1.50462	Mirror	0	Fz	Center	F	P04
-0.438721	Normal	0	Fz	Center	F	P04
-0.34904	Mirror	60	Fz	Center	F	P04
-3.43401	Normal	60	Fz	Center	F	P04
-0.164275	Mirror	120	Fz	Center	F	P04
-1.28583	Normal	120	Fz	Center	F	P04
0.864994	Mirror	180	Fz	Center	F	P04
-0.821506	Normal	180	Fz	Center	F	P04
-4.36687	Mirror	0	Fz	Center	F	P05
-4.8983	Normal	0	Fz	Center	F	P05
-2.62041	Mirror	60	Fz	Center	F	P05
-3.88634	Normal	60	Fz	Center	F	P05
-3.21439	Mirror	120	Fz	Center	F	P05
-3.21755	Normal	120	Fz	Center	F	P05
-1.20435	Mirror	180	Fz	Center	F	P05
-1.6807	Normal	180	Fz	Center	F	P05
-1.74315	Mirror	0	Fz	Center	F	P07
-3.33122	Normal	0	Fz	Center	F	P07
-1.40809	Mirror	60	Fz	Center	F	P07
-2.14078	Normal	60	Fz	Center	F	P07
-2.67559	Mirror	120	Fz	Center	F	P07
-2.05758	Normal	120	Fz	Center	F	P07
-1.58142	Mirror	180	Fz	Center	F	P07
-1.60386	Normal	180	Fz	Center	F	P07
-3.31864	Mirror	0	Fz	Center	F	P08
-2.1545	Normal	0	Fz	Center	F	P08
-0.63033	Mirror	60	Fz	Center	F	P08
-3.36685	Normal	60	Fz	Center	F	P08
-2.3837	Mirror	120	Fz	Center	F	P08
-2.79984	Normal	120	Fz	Center	F	P08
-1.52016	Mirror	180	Fz	Center	F	P08
1.25883	Normal	180	Fz	Center	F	P08
-3.67541	Mirror	0	Fz	Center	F	P10
-2.47714	Normal	0	Fz	Center	F	P10
-1.81397	Mirror	60	Fz	Center	F	P10
-3.30982	Normal	60	Fz	Center	F	P10
0.402015	Mirror	120	Fz	Center	F	P10
-0.0420856	Normal	120	Fz	Center	F	P10
0.738487	Mirror	180	Fz	Center	F	P10
-0.712346	Normal	180	Fz	Center	F	P10
-0.0953164	Mirror	0	Fz	Center	F	P12
-2.71428	Normal	0	Fz	Center	F	P12
1.93925	Mirror	60	Fz	Center	F	P12
0.278853	Normal	60	Fz	Center	F	P12
0.333311	Mirror	120	Fz	Center	F	P12
0.756275	Normal	120	Fz	Center	F	P12
0.799627	Mirror	180	Fz	Center	F	P12
-1.54759	Normal	180	Fz	Center	F	P12
-2.65157	Mirror	0	Fz	Center	F	P13
-0.450898	Normal	0	Fz	Center	F	P13
-3.59496	Mirror	60	Fz	Center	F	P13
-2.24138	Normal	60	Fz	Center	F	P13
-1.56454	Mirror	120	Fz	Center	F	P13
-0.691673	Normal	120	Fz	Center	F	P13
-1.80619	Mirror	180	Fz	Center	F	P13
-1.72914	Normal	180	Fz	Center	F	P13
-2.7891	Mirror	0	Fz	Center	F	P14
-2.81382	Normal	0	Fz	Center	F	P14
-0.894802	Mirror	60	Fz	Center	F	P14
-3.31823	Normal	60	Fz	Center	F	P14
-0.65215	Mirror	120	Fz	Center	F	P14
-3.17045	Normal	120	Fz	Center	F	P14
-0.198408	Mirror	180	Fz	Center	F	P14
-2.0481	Normal	180	Fz	Center	F	P14
-1.26916	Mirror	0	Fz	Center	F	P15
-1.92387	Normal	0	Fz	Center	F	P15
-0.0160462	Mirror	60	Fz	Center	F	P15
-0.415824	Normal	60	Fz	Center	F	P15
0.94459	Mirror	120	Fz	Center	F	P15
1.46728	Normal	120	Fz	Center	F	P15
-0.231413	Mirror	180	Fz	Center	F	P15
-0.995969	Normal	180	Fz	Center	F	P15
0.816853	Mirror	0	Fz	Center	F	P16
-0.663638	Normal	0	Fz	Center	F	P16
0.668693	Mirror	60	Fz	Center	F	P16
-1.03308	Normal	60	Fz	Center	F	P16
-0.643537	Mirror	120	Fz	Center	F	P16
0.538157	Normal	120	Fz	Center	F	P16
0.857943	Mirror	180	Fz	Center	F	P16
-0.784259	Normal	180	Fz	Center	F	P16
1.10636	Mirror	0	Fz	Center	F	P18
0.612253	Normal	0	Fz	Center	F	P18
2.06271	Mirror	60	Fz	Center	F	P18
1.04978	Normal	60	Fz	Center	F	P18
4.06875	Mirror	120	Fz	Center	F	P18
2.17091	Normal	120	Fz	Center	F	P18
2.83453	Mirror	180	Fz	Center	F	P18
2.40451	Normal	180	Fz	Center	F	P18
-9.30488	Mirror	0	Fz	Center	F	P19
-10.2172	Normal	0	Fz	Center	F	P19
-7.97038	Mirror	60	Fz	Center	F	P19
-8.96977	Normal	60	Fz	Center	F	P19
-3.05655	Mirror	120	Fz	Center	F	P19
-10.6958	Normal	120	Fz	Center	F	P19
-3.62829	Mirror	180	Fz	Center	F	P19
-4.75209	Normal	180	Fz	Center	F	P19
-1.7499	Mirror	0	Fz	Center	F	P20
-2.309	Normal	0	Fz	Center	F	P20
-0.583874	Mirror	60	Fz	Center	F	P20
-1.97027	Normal	60	Fz	Center	F	P20
-2.80867	Mirror	120	Fz	Center	F	P20
-2.11168	Normal	120	Fz	Center	F	P20
-2.53222	Mirror	180	Fz	Center	F	P20
-2.2596	Normal	180	Fz	Center	F	P20
-2.96828	Mirror	0	Fz	Center	F	P21
-5.10728	Normal	0	Fz	Center	F	P21
-1.632	Mirror	60	Fz	Center	F	P21
-2.95655	Normal	60	Fz	Center	F	P21
-0.577934	Mirror	120	Fz	Center	F	P21
-2.22568	Normal	120	Fz	Center	F	P21
-1.40861	Mirror	180	Fz	Center	F	P21
1.56486	Normal	180	Fz	Center	F	P21
1.82545	Mirror	0	Fz	Center	F	P22
-1.01406	Normal	0	Fz	Center	F	P22
0.839336	Mirror	60	Fz	Center	F	P22
1.10649	Normal	60	Fz	Center	F	P22
3.06468	Mirror	120	Fz	Center	F	P22
1.13964	Normal	120	Fz	Center	F	P22
0.886146	Mirror	180	Fz	Center	F	P22
2.08247	Normal	180	Fz	Center	F	P22
-0.467487	Mirror	0	Fz	Center	F	P24
-0.35243	Normal	0	Fz	Center	F	P24
-0.251821	Mirror	60	Fz	Center	F	P24
-0.483516	Normal	60	Fz	Center	F	P24
0.269774	Mirror	120	Fz	Center	F	P24
-0.269575	Normal	120	Fz	Center	F	P24
0.974597	Mirror	180	Fz	Center	F	P24
0.321355	Normal	180	Fz	Center	F	P24
-3.63751	Mirror	0	Fz	Center	F	P25
-3.32924	Normal	0	Fz	Center	F	P25
-4.39392	Mirror	60	Fz	Center	F	P25
-4.72178	Normal	60	Fz	Center	F	P25
-1.06964	Mirror	120	Fz	Center	F	P25
-3.38505	Normal	120	Fz	Center	F	P25
-2.04814	Mirror	180	Fz	Center	F	P25
-1.99552	Normal	180	Fz	Center	F	P25
0.498338	Mirror	0	Fz	Center	F	P26
0.114184	Normal	0	Fz	Center	F	P26
0.146618	Mirror	60	Fz	Center	F	P26
0.34951	Normal	60	Fz	Center	F	P26
0.862937	Mirror	120	Fz	Center	F	P26
0.671507	Normal	120	Fz	Center	F	P26
1.3037	Mirror	180	Fz	Center	F	P26
1.21592	Normal	180	Fz	Center	F	P26
-0.883842	Mirror	0	Fz	Center	F	P27
-1.09883	Normal	0	Fz	Center	F	P27
-0.692945	Mirror	60	Fz	Center	F	P27
-0.486647	Normal	60	Fz	Center	F	P27
-2.36966	Mirror	120	Fz	Center	F	P27
-0.174256	Normal	120	Fz	Center	F	P27
0.254799	Mirror	180	Fz	Center	F	P27
0.923471	Normal	180	Fz	Center	F	P27
-0.543736	Mirror	0	F2	Right	F	P01
2.3398	Normal	0	F2	Right	F	P01
0.285384	Mirror	60	F2	Right	F	P01
0.281298	Normal	60	F2	Right	F	P01
1.33052	Mirror	120	F2	Right	F	P01
2.52335	Normal	120	F2	Right	F	P01
-0.0550622	Mirror	180	F2	Right	F	P01
1.43411	Normal	180	F2	Right	F	P01
1.91089	Mirror	0	F2	Right	F	P02
2.44212	Normal	0	F2	Right	F	P02
-0.510882	Mirror	60	F2	Right	F	P02
0.913188	Normal	60	F2	Right	F	P02
1.38767	Mirror	120	F2	Right	F	P02
1.18573	Normal	120	F2	Right	F	P02
-2.44538	Mirror	180	F2	Right	F	P02
0.982706	Normal	180	F2	Right	F	P02
-2.32732	Mirror	0	F2	Right	F	P03
-0.150061	Normal	0	F2	Right	F	P03
-0.350889	Mirror	60	F2	Right	F	P03
-0.768916	Normal	60	F2	Right	F	P03
1.04024	Mirror	120	F2	Right	F	P03
0.0716257	Normal	120	F2	Right	F	P03
0.486298	Mirror	180	F2	Right	F	P03
1.87589	Normal	180	F2	Right	F	P03
-0.348172	Mirror	0	F2	Right	F	P04
-0.150868	Normal	0	F2	Right	F	P04
-0.0518688	Mirror	60	F2	Right	F	P04
-3.30848	Normal	60	F2	Right	F	P04
1.14262	Mirror	120	F2	Right	F	P04
-0.696479	Normal	120	F2	Right	F	P04
1.81806	Mirror	180	F2	Right	F	P04
-0.118421	Normal	180	F2	Right	F	P04
-2.17779	Mirror	0	F2	Right	F	P05
-2.93383	Normal	0	F2	Right	F	P05
-1.89513	Mirror	60	F2	Right	F	P05
-3.86495	Normal	60	F2	Right	F	P05
-2.16794	Mirror	120	F2	Right	F	P05
-3.22278	Normal	120	F2	Right	F	P05
-0.633347	Mirror	180	F2	Right	F	P05
-1.2338	Normal	180	F2	Right	F	P05
-1.43168	Mirror	0	F2	Right	F	P07
-2.95122	Normal	0	F2	Right	F	P07
-1.98219	Mirror	60	F2	Right	F	P07
-1.12787	Normal	60	F2	Right	F	P07
-1.64977	Mirror	120	F2	Right	F	P07
-1.39683	Normal	120	F2	Right	F	P07
-1.24485	Mirror	180	F2	Right	F	P07
-1.83707	Normal	180	F2	Right	F	P07
-2.80087	Mirror	0	F2	Right	F	P08
-1.96293	Normal	0	F2	Right	F	P08
0.0330031	Mirror	60	F2	Right	F	P08
-2.66347	Normal	60	F2	Right	F	P08
-1.78803	Mirror	120	F2	Right	F	P08
-2.5514	Normal	120	F2	Right	F	P08
-1.50144	Mirror	180	F2	Right	F	P08
1.668	Normal	180	F2	Right	F	P08
-3.22601	Mirror	0	F2	Right	F	P10
-2.48055	Normal	0	F2	Right	F	P10
-1.78326	Mirror	60	F2	Right	F	P10
-3.31552	Normal	60	F2	Right	F	P10
0.207214	Mirror	120	F2	Right	F	P10
0.103254	Normal	120	F2	Right	F	P10
0.177743	Mirror	180	F2	Right	F	P10
-1.18397	Normal	180	F2	Right	F	P10
2.37869	Mirror	0	F2	Right	F	P12
-0.974908	Normal	0	F2	Right	F	P12
3.28137	Mirror	60	F2	Right	F	P12
1.68453	Normal	60	F2	Right	F	P12
1.63077	Mirror	120	F2	Right	F	P12
2.1413	Normal	120	F2	Right	F	P12
2.624	Mirror	180	F2	Right	F	P12
0.223676	Normal	180	F2	Right	F	P12
-0.872859	Mirror	0	F2	Right	F	P13
-0.807022	Normal	0	F2	Right	F	P13
-1.20213	Mirror	60	F2	Right	F	P13
-2.63691	Normal	60	F2	Right	F	P13
-0.69262	Mirror	120	F2	Right	F	P13
-2.33622	Normal	120	F2	Right	F	P13
-1.78936	Mirror	180	F2	Right	F	P13
-1.64427	Normal	180	F2	Right	F	P13
-2.29494	Mirror	0	F2	Right	F	P14
-3.1109	Normal	0	F2	Right	F	P14
-0.818481	Mirror	60	F2	Right	F	P14
-3.49445	Normal	60	F2	Right	F	P14
-1.34739	Mirror	120	F2	Right	F	P14
-3.44267	Normal	120	F2	Right	F	P14
0.344614	Mirror	180	F2	Right	F	P14
-1.64037	Normal	180	F2	Right	F	P14
-1.06273	Mirror	0	F2	Right	F	P15
-2.6262	Normal	0	F2	Right	F	P15
-0.271965	Mirror	60	F2	Right	F	P15
-0.755125	Normal	60	F2	Right	F	P15
0.524082	Mirror	120	F2	Right	F	P15
1.50168	Normal	120	F2	Right	F	P15
-1.00207	Mirror	180	F2	Right	F	P15
-0.79214	Normal	180	F2	Right	F	P15
1.10936	Mirror	0	F2	Right	F	P16
0.353406	Normal	0	F2	Right	F	P16
1.54637	Mirror	60	F2	Right	F	P16
0.0560355	Normal	60	F2	Right	F	P16
-0.128379	Mirror	120	F2	Right	F	P16
0.919737	Normal	120	F2	Right	F	P16
2.43006	Mirror	180	F2	Right	F	P16
0.0936021	Normal	180	F2	Right	F	P16
2.03897	Mirror	0	F2	Right	F	P18
2.34829	Normal	0	F2	Right	F	P18
3.03208	Mirror	60	F2	Right	F	P18
3.4947	Normal	60	F2	Right	F	P18
5.00095	Mirror	120	F2	Right	F	P18
3.00808	Normal	120	F2	Right	F	P18
3.5741	Mirror	180	F2	Right	F	P18
3.84878	Normal	180	F2	Right	F	P18
-10.1439	Mirror	0	F2	Right	F	P19
-11.7359	Normal	0	F2	Right	F	P19
-9.8166	Mirror	60	F2	Right	F	P19
-10.8107	Normal	60	F2	Right	F	P19
-4.35918	Mirror	120	F2	Right	F	P19
-12.4863	Normal	120	F2	Right	F	P19
-4.78253	Mirror	180	F2	Right	F	P19
-4.92781	Normal	180	F2	Right	F	P19
-1.33685	Mirror	0	F2	Right	F	P20
-1.8091	Normal	0	F2	Right	F	P20
0.260925	Mirror	60	F2	Right	F	P20
-1.20873	Normal	60	F2	Right	F	P20
-1.96271	Mirror	120	F2	Right	F	P20
-1.49958	Normal	120	F2	Right	F	P20
-1.39721	Mirror	180	F2	Right	F	P20
-1.02635	Normal	180	F2	Right	F	P20
-1.0061	Mirror	0	F2	Right	F	P21
-2.79906	Normal	0	F2	Right	F	P21
-1.19576	Mirror	60	F2	Right	F	P21
-1.83557	Normal	60	F2	Right	F	P21
0.573293	Mirror	120	F2	Right	F	P21
-2.1799	Normal	120	F2	Right	F	P21
-0.733027	Mirror	180	F2	Right	F	P21
2.32701	Normal	180	F2	Right	F	P21
2.46416	Mirror	0	F2	Right	F	P22
-0.308759	Normal	0	F2	Right	F	P22
1.80382	Mirror	60	F2	Right	F	P22
1.87313	Normal	60	F2	Right	F	P22
4.50649	Mirror	120	F2	Right	F	P22
2.34857	Normal	120	F2	Right	F	P22
2.42456	Mirror	180	F2	Right	F	P22
3.21923	Normal	180	F2	Right	F	P22
-0.459048	Mirror	0	F2	Right	F	P24
-0.224699	Normal	0	F2	Right	F	P24
-0.0219185	Mirror	60	F2	Right	F	P24
-0.323301	Normal	60	F2	Right	F	P24
0.294149	Mirror	120	F2	Right	F	P24
-0.0833282	Normal	120	F2	Right	F	P24
1.26838	Mirror	180	F2	Right	F	P24
0.420259	Normal	180	F2	Right	F	P24
-3.80936	Mirror	0	F2	Right	F	P25
-3.82846	Normal	0	F2	Right	F	P25
-3.612	Mirror	60	F2	Right	F	P25
-4.56328	Normal	60	F2	Right	F	P25
-0.277013	Mirror	120	F2	Right	F	P25
-2.76833	Normal	120	F2	Right	F	P25
-0.954693	Mirror	180	F2	Right	F	P25
-1.25288	Normal	180	F2	Right	F	P25
0.450372	Mirror	0	F2	Right	F	P26
0.109758	Normal	0	F2	Right	F	P26
-0.466961	Mirror	60	F2	Right	F	P26
0.423332	Normal	60	F2	Right	F	P26
0.841431	Mirror	120	F2	Right	F	P26
0.749619	Normal	120	F2	Right	F	P26
2.03466	Mirror	180	F2	Right	F	P26
1.70396	Normal	180	F2	Right	F	P26
-0.794199	Mirror	0	F2	Right	F	P27
0.0149817	Normal	0	F2	Right	F	P27
0.0563457	Mirror	60	F2	Right	F	P27
-0.369121	Normal	60	F2	Right	F	P27
-2.3354	Mirror	120	F2	Right	F	P27
-0.753378	Normal	120	F2	Right	F	P27
0.182677	Mirror	180	F2	Right	F	P27
1.14656	Normal	180	F2	Right	F	P27
-0.675333	Mirror	0	F4	Right	F	P01
2.34093	Normal	0	F4	Right	F	P01
0.229132	Mirror	60	F4	Right	F	P01
0.388531	Normal	60	F4	Right	F	P01
1.3167	Mirror	120	F4	Right	F	P01
2.43038	Normal	120	F4	Right	F	P01
0.0901645	Mirror	180	F4	Right	F	P01
1.41969	Normal	180	F4	Right	F	P01
1.99319	Mirror	0	F4	Right	F	P02
2.35134	Normal	0	F4	Right	F	P02
-0.499046	Mirror	60	F4	Right	F	P02
0.774733	Normal	60	F4	Right	F	P02
1.31654	Mirror	120	F4	Right	F	P02
1.25922	Normal	120	F4	Right	F	P02
-2.63109	Mirror	180	F4	Right	F	P02
1.10953	Normal	180	F4	Right	F	P02
-2.77902	Mirror	0	F4	Right	F	P03
0.2785	Normal	0	F4	Right	F	P03
-1.39711	Mirror	60	F4	Right	F	P03
-1.41536	Normal	60	F4	Right	F	P03
0.916189	Mirror	120	F4	Right	F	P03
-0.537155	Normal	120	F4	Right	F	P03
-0.225244	Mirror	180	F4	Right	F	P03
0.564645	Normal	180	F4	Right	F	P03
-0.609893	Mirror	0	F4	Right	F	P04
-0.232099	Normal	0	F4	Right	F	P04
-0.139724	Mirror	60	F4	Right	F	P04
-3.19041	Normal	60	F4	Right	F	P04
2.09762	Mirror	120	F4	Right	F	P04
-0.524614	Normal	120	F4	Right	F	P04
1.51974	Mirror	180	F4	Right	F	P04
-0.898273	Normal	180	F4	Right	F	P04
-1.99074	Mirror	0	F4	Right	F	P05
-2.86134	Normal	0	F4	Right	F	P05
-1.87015	Mirror	60	F4	Right	F	P05
-3.80273	Normal	60	F4	Right	F	P05
-1.94127	Mirror	120	F4	Right	F	P05
-3.13599	Normal	120	F4	Right	F	P05
-0.63656	Mirror	180	F4	Right	F	P05
-1.3016	Normal	180	F4	Right	F	P05
-1.79797	Mirror	0	F4	Right	F	P07
-2.91418	Normal	0	F4	Right	F	P07
-1.08064	Mirror	60	F4	Right	F	P07
0.19259	Normal	60	F4	Right	F	P07
-0.63887	Mirror	120	F4	Right	F	P07
-0.99061	Normal	120	F4	Right	F	P07
-0.591949	Mirror	180	F4	Right	F	P07
-0.935486	Normal	180	F4	Right	F	P07
-2.28497	Mirror	0	F4	Right	F	P08
-1.37037	Normal	0	F4	Right	F	P08
-0.635681	Mirror	60	F4	Right	F	P08
-2.37429	Normal	60	F4	Right	F	P08
-3.04594	Mirror	120	F4	Right	F	P08
-3.47432	Normal	120	F4	Right	F	P08
-2.04517	Mirror	180	F4	Right	F	P08
0.465382	Normal	180	F4	Right	F	P08
-3.72874	Mirror	0	F4	Right	F	P10
-2.73482	Normal	0	F4	Right	F	P10
-3.10659	Mirror	60	F4	Right	F	P10
-4.49925	Normal	60	F4	Right	F	P10
-1.72376	Mirror	120	F4	Right	F	P10
-2.38311	Normal	120	F4	Right	F	P10
-0.341546	Mirror	180	F4	Right	F	P10
-2.75745	Normal	180	F4	Right	F	P10
3.0688	Mirror	0	F4	Right	F	P12
0.73531	Normal	0	F4	Right	F	P12
3.99968	Mirror	60	F4	Right	F	P12
1.52089	Normal	60	F4	Right	F	P12
4.49087	Mirror	120	F4	Right	F	P12
3.28113	Normal	120	F4	Right	F	P12
3.81912	Mirror	180	F4	Right	F	P12
1.5383	Normal	180	F4	Right	F	P12
-0.34527	Mirror	0	F4	Right	F	P13
-0.504707	Normal	0	F4	Right	F	P13
-1.26992	Mirror	60	F4	Right	F	P13
-3.18498	Normal	60	F4	Right	F	P13
-0.244054	Mirror	120	F4	Right	F	P13
-1.45241	Normal	120	F4	Right	F	P13
-1.29126	Mirror	180	F4	Right	F	P13
-1.21087	Normal	180	F4	Right	F	P13
-0.64959	Mirror	0	F4	Right	F	P14
-1.65467	Normal	0	F4	Right	F	P14
-0.261932	Mirror	60	F4	Right	F	P14
-1.72573	Normal	60	F4	Right	F	P14
-1.07364	Mirror	120	F4	Right	F	P14
-2.45551	Normal	120	F4	Right	F	P14
0.578228	Mirror	180	F4	Right	F	P14
-1.26728	Normal	180	F4	Right	F	P14
-1.09822	Mirror	0	F4	Right	F	P15
-2.51098	Normal	0	F4	Right	F	P15
-0.377477	Mirror	60	F4	Right	F	P15
-0.583954	Normal	60	F4	Right	F	P15
0.418021	Mirror	120	F4	Right	F	P15
1.55115	Normal	120	F4	Right	F	P15
-1.05898	Mirror	180	F4	Right	F	P15
-0.719175	Normal	180	F4	Right	F	P15
0.0937156	Mirror	0	F4	Right	F	P16
1.24697	Normal	0	F4	Right	F	P16
2.93747	Mirror	60	F4	Right	F	P16
1.09319	Normal	60	F4	Right	F	P16
0.218899	Mirror	120	F4	Right	F	P16
1.13829	Normal	120	F4	Right	F	P16
2.97457	Mirror	180	F4	Right	F	P16
1.35247	Normal	180	F4	Right	F	P16
2.51369	Mirror	0	F4	Right	F	P18
3.45978	Normal	0	F4	Right	F	P18
3.72809	Mirror	60	F4	Right	F	P18
5.30732	Normal	60	F4	Right	F	P18
6.74154	Mirror	120	F4	Right	F	P18
4.39003	Normal	120	F4	Right	F	P18
4.27268	Mirror	180	F4	Right	F	P18
4.51946	Normal	180	F4	Right	F	P18
-10.238	Mirror	0	F4	Right	F	P19
-7.78752	Normal	0	F4	Right	F	P19
-9.68011	Mirror	60	F4	Right	F	P19
-9.75861	Normal	60	F4	Right	F	P19
-4.72614	Mirror	120	F4	Right	F	P19
-11.2366	Normal	120	F4	Right	F	P19
-3.46356	Mirror	180	F4	Right	F	P19
-5.78976	Normal	180	F4	Right	F	P19
-1.18918	Mirror	0	F4	Right	F	P20
1.07415	Normal	0	F4	Right	F	P20
0.733169	Mirror	60	F4	Right	F	P20
1.23391	Normal	60	F4	Right	F	P20
-0.178884	Mirror	120	F4	Right	F	P20
-0.70195	Normal	120	F4	Right	F	P20
0.614994	Mirror	180	F4	Right	F	P20
-0.258073	Normal	180	F4	Right	F	P20
-1.87277	Mirror	0	F4	Right	F	P21
-0.253	Normal	0	F4	Right	F	P21
-0.907555	Mirror	60	F4	Right	F	P21
0.842181	Normal	60	F4	Right	F	P21
0.226841	Mirror	120	F4	Right	F	P21
-2.31191	Normal	120	F4	Right	F	P21
-1.69178	Mirror	180	F4	Right	F	P21
2.13278	Normal	180	F4	Right	F	P21
2.23681	Mirror	0	F4	Right	F	P22
-0.381682	Normal	0	F4	Right	F	P22
1.68165	Mirror	60	F4	Right	F	P22
1.97383	Normal	60	F4	Right	F	P22
4.54081	Mirror	120	F4	Right	F	P22
2.41474	Normal	120	F4	Right	F	P22
2.46251	Mirror	180	F4	Right	F	P22
3.34518	Normal	180	F4	Right	F	P22
-0.474816	Mirror	0	F4	Right	F	P24
-0.228222	Normal	0	F4	Right	F	P24
-0.0810282	Mirror	60	F4	Right	F	P24
-0.268711	Normal	60	F4	Right	F	P24
0.397648	Mirror	120	F4	Right	F	P24
-0.177249	Normal	120	F4	Right	F	P24
1.11444	Mirror	180	F4	Right	F	P24
0.398278	Normal	180	F4	Right	F	P24
-3.25971	Mirror	0	F4	Right	F	P25
-3.18648	Normal	0	F4	Right	F	P25
-4.57719	Mirror	60	F4	Right	F	P25
-5.3018	Normal	60	F4	Right	F	P25
-1.59047	Mirror	120	F4	Right	F	P25
-1.06121	Normal	120	F4	Right	F	P25
-2.88978	Mirror	180	F4	Right	F	P25
-2.13228	Normal	180	F4	Right	F	P25
1.37679	Mirror	0	F4	Right	F	P26
0.606005	Normal	0	F4	Right	F	P26
-1.36156	Mirror	60	F4	Right	F	P26
1.72644	Normal	60	F4	Right	F	P26
0.224283	Mirror	120	F4	Right	F	P26
1.40068	Normal	120	F4	Right	F	P26
1.87081	Mirror	180	F4	Right	F	P26
2.52131	Normal	180	F4	Right	F	P26
-0.83303	Mirror	0	F4	Right	F	P27
0.0481433	Normal	0	F4	Right	F	P27
-0.0916714	Mirror	60	F4	Right	F	P27
-0.375916	Normal	60	F4	Right	F	P27
-2.60848	Mirror	120	F4	Right	F	P27
-0.811831	Normal	120	F4	Right	F	P27
0.182879	Mirror	180	F4	Right	F	P27
1.0343	Normal	180	F4	Right	F	P27
-2.24002	Mirror	0	F6	Right	F	P01
-2.53358	Normal	0	F6	Right	F	P01
-3.04155	Mirror	60	F6	Right	F	P01
-0.853584	Normal	60	F6	Right	F	P01
-3.02026	Mirror	120	F6	Right	F	P01
-0.601611	Normal	120	F6	Right	F	P01
-1.9258	Mirror	180	F6	Right	F	P01
-0.697465	Normal	180	F6	Right	F	P01
3.98823	Mirror	0	F6	Right	F	P02
2.58661	Normal	0	F6	Right	F	P02
-0.850885	Mirror	60	F6	Right	F	P02
0.311549	Normal	60	F6	Right	F	P02
1.01843	Mirror	120	F6	Right	F	P02
1.30656	Normal	120	F6	Right	F	P02
-4.68903	Mirror	180	F6	Right	F	P02
0.595414	Normal	180	F6	Right	F	P02
-2.69547	Mirror	0	F6	Right	F	P03
-1.25914	Normal	0	F6	Right	F	P03
-1.75795	Mirror	60	F6	Right	F	P03
-1.7527	Normal	60	F6	Right	F	P03
0.277752	Mirror	120	F6	Right	F	P03
-2.30779	Normal	120	F6	Right	F	P03
-0.785041	Mirror	180	F6	Right	F	P03
1.06378	Normal	180	F6	Right	F	P03
-1.38115	Mirror	0	F6	Right	F	P04
0.976217	Normal	0	F6	Right	F	P04
0.238836	Mirror	60	F6	Right	F	P04
-4.58809	Normal	60	F6	Right	F	P04
1.85545	Mirror	120	F6	Right	F	P04
-2.44781	Normal	120	F6	Right	F	P04
-0.072659	Mirror	180	F6	Right	F	P04
-1.543	Normal	180	F6	Right	F	P04
-3.6638	Mirror	0	F6	Right	F	P05
-4.25995	Normal	0	F6	Right	F	P05
-3.74125	Mirror	60	F6	Right	F	P05
-5.7588	Normal	60	F6	Right	F	P05
-3.76454	Mirror	120	F6	Right	F	P05
-5.43436	Normal	120	F6	Right	F	P05
-1.85139	Mirror	180	F6	Right	F	P05
-2.31073	Normal	180	F6	Right	F	P05
-3.26879	Mirror	0	F6	Right	F	P07
-1.26127	Normal	0	F6	Right	F	P07
-0.760928	Mirror	60	F6	Right	F	P07
0.605044	Normal	60	F6	Right	F	P07
0.847454	Mirror	120	F6	Right	F	P07
0.0699563	Normal	120	F6	Right	F	P07
-0.810206	Mirror	180	F6	Right	F	P07
-0.359878	Normal	180	F6	Right	F	P07
-2.60404	Mirror	0	F6	Right	F	P08
-1.40329	Normal	0	F6	Right	F	P08
-1.40375	Mirror	60	F6	Right	F	P08
-4.76439	Normal	60	F6	Right	F	P08
-2.99003	Mirror	120	F6	Right	F	P08
-4.38648	Normal	120	F6	Right	F	P08
-2.06523	Mirror	180	F6	Right	F	P08
0.0177649	Normal	180	F6	Right	F	P08
-6.1518	Mirror	0	F6	Right	F	P10
-3.73192	Normal	0	F6	Right	F	P10
-6.86962	Mirror	60	F6	Right	F	P10
-5.87963	Normal	60	F6	Right	F	P10
-3.81596	Mirror	120	F6	Right	F	P10
-6.65046	Normal	120	F6	Right	F	P10
-1.74352	Mirror	180	F6	Right	F	P10
-5.41757	Normal	180	F6	Right	F	P10
2.84634	Mirror	0	F6	Right	F	P12
1.56948	Normal	0	F6	Right	F	P12
4.34523	Mirror	60	F6	Right	F	P12
2.61382	Normal	60	F6	Right	F	P12
4.64629	Mirror	120	F6	Right	F	P12
2.56516	Normal	120	F6	Right	F	P12
4.12439	Mirror	180	F6	Right	F	P12
1.69876	Normal	180	F6	Right	F	P12
1.93892	Mirror	0	F6	Right	F	P13
0.106856	Normal	0	F6	Right	F	P13
0.674856	Mirror	60	F6	Right	F	P13
-1.13237	Normal	60	F6	Right	F	P13
2.48491	Mirror	120	F6	Right	F	P13
2.79191	Normal	120	F6	Right	F	P13
-2.13396	Mirror	180	F6	Right	F	P13
1.04086	Normal	180	F6	Right	F	P13
-0.0869174	Mirror	0	F6	Right	F	P14
-1.82645	Normal	0	F6	Right	F	P14
0.0717774	Mirror	60	F6	Right	F	P14
-1.55634	Normal	60	F6	Right	F	P14
-1.30056	Mirror	120	F6	Right	F	P14
-1.90004	Normal	120	F6	Right	F	P14
0.357978	Mirror	180	F6	Right	F	P14
-0.224645	Normal	180	F6	Right	F	P14
-2.75847	Mirror	0	F6	Right	F	P15
-2.89931	Normal	0	F6	Right	F	P15
0.408341	Mirror	60	F6	Right	F	P15
-2.06352	Normal	60	F6	Right	F	P15
-0.953859	Mirror	120	F6	Right	F	P15
0.050098	Normal	120	F6	Right	F	P15
-0.914555	Mirror	180	F6	Right	F	P15
-2.09904	Normal	180	F6	Right	F	P15
-0.513388	Mirror	0	F6	Right	F	P16
2.16381	Normal	0	F6	Right	F	P16
5.0896	Mirror	60	F6	Right	F	P16
2.4375	Normal	60	F6	Right	F	P16
0.790739	Mirror	120	F6	Right	F	P16
1.04857	Normal	120	F6	Right	F	P16
3.41554	Mirror	180	F6	Right	F	P16
1.56023	Normal	180	F6	Right	F	P16
2.34495	Mirror	0	F6	Right	F	P18
2.94576	Normal	0	F6	Right	F	P18
2.76105	Mirror	60	F6	Right	F	P18
4.55271	Normal	60	F6	Right	F	P18
4.93937	Mirror	120	F6	Right	F	P18
2.78075	Normal	120	F6	Right	F	P18
2.45371	Mirror	180	F6	Right	F	P18
3.03142	Normal	180	F6	Right	F	P18
-6.47989	Mirror	0	F6	Right	F	P19
-6.49812	Normal	0	F6	Right	F	P19
-7.93964	Mirror	60	F6	Right	F	P19
-6.78766	Normal	60	F6	Right	F	P19
-4.14359	Mirror	120	F6	Right	F	P19
-8.77526	Normal	120	F6	Right	F	P19
-2.81392	Mirror	180	F6	Right	F	P19
-4.21534	Normal	180	F6	Right	F	P19
0.243877	Mirror	0	F6	Right	F	P20
3.23212	Normal	0	F6	Right	F	P20
0.880848	Mirror	60	F6	Right	F	P20
2.08073	Normal	60	F6	Right	F	P20
-0.153224	Mirror	120	F6	Right	F	P20
1.7306	Normal	120	F6	Right	F	P20
1.55205	Mirror	180	F6	Right	F	P20
1.04238	Normal	180	F6	Right	F	P20
-0.29592	Mirror	0	F6	Right	F	P21
1.64477	Normal	0	F6	Right	F	P21
-0.177791	Mirror	60	F6	Right	F	P21
2.07892	Normal	60	F6	Right	F	P21
1.31505	Mirror	120	F6	Right	F	P21
-1.51754	Normal	120	F6	Right	F	P21
-0.103299	Mirror	180	F6	Right	F	P21
2.9044	Normal	180	F6	Right	F	P21
0.101395	Mirror	0	F6	Right	F	P22
0.264748	Normal	0	F6	Right	F	P22
2.0316	Mirror	60	F6	Right	F	P22
0.390344	Normal	60	F6	Right	F	P22
2.92116	Mirror	120	F6	Right	F	P22
2.72705	Normal	120	F6	Right	F	P22
1.78352	Mirror	180	F6	Right	F	P22
2.28272	Normal	180	F6	Right	F	P22
-0.383752	Mirror	0	F6	Right	F	P24
0.485772	Normal	0	F6	Right	F	P24
-0.224524	Mirror	60	F6	Right	F	P24
-0.0517642	Normal	60	F6	Right	F	P24
0.262351	Mirror	120	F6	Right	F	P24
-0.697423	Normal	120	F6	Right	F	P24
1.3527	Mirror	180	F6	Right	F	P24
0.510196	Normal	180	F6	Right	F	P24
-2.28786	Mirror	0	F6	Right	F	P25
-2.21251	Normal	0	F6	Right	F	P25
-3.74038	Mirror	60	F6	Right	F	P25
-5.04845	Normal	60	F6	Right	F	P25
-2.00277	Mirror	120	F6	Right	F	P25
-1.01947	Normal	120	F6	Right	F	P25
-2.21158	Mirror	180	F6	Right	F	P25
-1.24836	Normal	180	F6	Right	F	P25
1.05965	Mirror	0	F6	Right	F	P26
0.21901	Normal	0	F6	Right	F	P26
-0.730786	Mirror	60	F6	Right	F	P26
0.81699	Normal	60	F6	Right	F	P26
-0.0728592	Mirror	120	F6	Right	F	P26
0.90542	Normal	120	F6	Right	F	P26
1.04164	Mirror	180	F6	Right	F	P26
1.02507	Normal	180	F6	Right	F	P26
0.0226563	Mirror	0	F6	Right	F	P27
0.696967	Normal	0	F6	Right	F	P27
0.814667	Mirror	60	F6	Right	F	P27
-0.161776	Normal	60	F6	Right	F	P27
-0.817411	Mirror	120	F6	Right	F	P27
-0.0713059	Normal	120	F6	Right	F	P27
0.930778	Mirror	180	F6	Right	F	P27
1.55881	Normal	180	F6	Right	F	P27
1.52506	Mirror	0	FC5	Left	F	P01
0.525382	Normal	0	FC5	Left	F	P01
0.0751682	Mirror	60	FC5	Left	F	P01
3.80224	Normal	60	FC5	Left	F	P01
2.31742	Mirror	120	FC5	Left	F	P01
-0.597258	Normal	120	FC5	Left	F	P01
3.53384	Mirror	180	FC5	Left	F	P01
1.64511	Normal	180	FC5	Left	F	P01
-1.65335	Mirror	0	FC5	Left	F	P02
-2.81306	Normal	0	FC5	Left	F	P02
-3.21495	Mirror	60	FC5	Left	F	P02
-3.85012	Normal	60	FC5	Left	F	P02
0.127137	Mirror	120	FC5	Left	F	P02
-0.526473	Normal	120	FC5	Left	F	P02
-1.80943	Mirror	180	FC5	Left	F	P02
-1.3825	Normal	180	FC5	Left	F	P02
-2.70881	Mirror	0	FC5	Left	F	P03
-0.558485	Normal	0	FC5	Left	F	P03
-1.29276	Mirror	60	FC5	Left	F	P03
-0.548217	Normal	60	FC5	Left	F	P03
0.449024	Mirror	120	FC5	Left	F	P03
0.714082	Normal	120	FC5	Left	F	P03
0.697643	Mirror	180	FC5	Left	F	P03
2.46607	Normal	180	FC5	Left	F	P03
-2.36621	Mirror	0	FC5	Left	F	P04
-1.61549	Normal	0	FC5	Left	F	P04
-2.09027	Mirror	60	FC5	Left	F	P04
-0.48365	Normal	60	FC5	Left	F	P04
-0.940871	Mirror	120	FC5	Left	F	P04
-1.84219	Normal	120	FC5	Left	F	P04
-2.41641	Mirror	180	FC5	Left	F	P04
-1.00927	Normal	180	FC5	Left	F	P04
-4.57454	Mirror	0	FC5	Left	F	P05
-1.6252	Normal	0	FC5	Left	F	P05
-1.38712	Mirror	60	FC5	Left	F	P05
-0.948683	Normal	60	FC5	Left	F	P05
-2.76982	Mirror	120	FC5	Left	F	P05
-1.39362	Normal	120	FC5	Left	F	P05
-2.72887	Mirror	180	FC5	Left	F	P05
-0.340102	Normal	180	FC5	Left	F	P05
0.883693	Mirror	0	FC5	Left	F	P07
-0.994579	Normal	0	FC5	Left	F	P07
-0.45111	Mirror	60	FC5	Left	F	P07
1.17583	Normal	60	FC5	Left	F	P07
-0.624969	Mirror	120	FC5	Left	F	P07
0.192423	Normal	120	FC5	Left	F	P07
0.158408	Mirror	180	FC5	Left	F	P07
2.36135	Normal	180	FC5	Left	F	P07
-2.7366	Mirror	0	FC5	Left	F	P08
-2.75492	Normal	0	FC5	Left	F	P08
-0.3207	Mirror	60	FC5	Left	F	P08
-3.56261	Normal	60	FC5	Left	F	P08
-0.545021	Mirror	120	FC5	Left	F	P08
-3.97377	Normal	120	FC5	Left	F	P08
-2.6524	Mirror	180	FC5	Left	F	P08
-0.0497676	Normal	180	FC5	Left	F	P08
-4.39306	Mirror	0	FC5	Left	F	P10
-3.00581	Normal	0	FC5	Left	F	P10
-3.9497	Mirror	60	FC5	Left	F	P10
-2.6021	Normal	60	FC5	Left	F	P10
-4.77231	Mirror	120	FC5	Left	F	P10
-3.55935	Normal	120	FC5	Left	F	P10
1.53048	Mirror	180	FC5	Left	F	P10
-1.32077	Normal	180	FC5	Left	F	P10
-0.0866464	Mirror	0	FC5	Left	F	P12
-0.533027	Normal	0	FC5	Left	F	P12
-0.992347	Mirror	60	FC5	Left	F	P12
-0.293683	Normal	60	FC5	Left	F	P12
-2.36107	Mirror	120	FC5	Left	F	P12
-0.237943	Normal	120	FC5	Left	F	P12
-2.81981	Mirror	180	FC5	Left	F	P12
-0.837381	Normal	180	FC5	Left	F	P12
1.43592	Mirror	0	FC5	Left	F	P13
-0.18974	Normal	0	FC5	Left	F	P13
1.16207	Mirror	60	FC5	Left	F	P13
0.904468	Normal	60	FC5	Left	F	P13
-0.970523	Mirror	120	FC5	Left	F	P13
-0.779958	Normal	120	FC5	Left	F	P13
-0.67369	Mirror	180	FC5	Left	F	P13
-0.890459	Normal	180	FC5	Left	F	P13
-2.66944	Mirror	0	FC5	Left	F	P14
-0.0192038	Normal	0	FC5	Left	F	P14
0.208611	Mirror	60	FC5	Left	F	P14
2.09244	Normal	60	FC5	Left	F	P14
2.14423	Mirror	120	FC5	Left	F	P14
0.0538316	Normal	120	FC5	Left	F	P14
0.830045	Mirror	180	FC5	Left	F	P14
-0.656319	Normal	180	FC5	Left	F	P14
0.738916	Mirror	0	FC5	Left	F	P15
0.985169	Normal	0	FC5	Left	F	P15
1.66087	Mirror	60	FC5	Left	F	P15
0.660913	Normal	60	FC5	Left	F	P15
1.45014	Mirror	120	FC5	Left	F	P15
2.44494	Normal	120	FC5	Left	F	P15
0.0763175	Mirror	180	FC5	Left	F	P15
-0.446532	Normal	180	FC5	Left	F	P15
-2.39051	Mirror	0	FC5	Left	F	P16
-2.93364	Normal	0	FC5	Left	F	P16
-3.09779	Mirror	60	FC5	Left	F	P16
-2.0998	Normal	60	FC5	Left	F	P16
-3.43836	Mirror	120	FC5	Left	F	P16
-3.71655	Normal	120	FC5	Left	F	P16
-2.91567	Mirror	180	FC5	Left	F	P16
-2.92744	Normal	180	FC5	Left	F	P16
-0.656333	Mirror	0	FC5	Left	F	P18
-0.926515	Normal	0	FC5	Left	F	P18
1.90855	Mirror	60	FC5	Left	F	P18
-0.551545	Normal	60	FC5	Left	F	P18
2.04844	Mirror	120	FC5	Left	F	P18
0.385682	Normal	120	FC5	Left	F	P18
2.16805	Mirror	180	FC5	Left	F	P18
1.04174	Normal	180	FC5	Left	F	P18
-4.89648	Mirror	0	FC5	Left	F	P19
-4.67758	Normal	0	FC5	Left	F	P19
-2.83635	Mirror	60	FC5	Left	F	P19
-3.75838	Normal	60	FC5	Left	F	P19
-1.07032	Mirror	120	FC5	Left	F	P19
-2.736	Normal	120	FC5	Left	F	P19
-1.73863	Mirror	180	FC5	Left	F	P19
-1.8296	Normal	180	FC5	Left	F	P19
-1.36549	Mirror	0	FC5	Left	F	P20
-1.24637	Normal	0	FC5	Left	F	P20
-0.862408	Mirror	60	FC5	Left	F	P20
-0.317006	Normal	60	FC5	Left	F	P20
-0.286577	Mirror	120	FC5	Left	F	P20
0.493099	Normal	120	FC5	Left	F	P20
-2.36378	Mirror	180	FC5	Left	F	P20
-1.16122	Normal	180	FC5	Left	F	P20
-3.18206	Mirror	0	FC5	Left	F	P21
-2.28292	Normal	0	FC5	Left	F	P21
-2.0626	Mirror	60	FC5	Left	F	P21
-1.46925	Normal	60	FC5	Left	F	P21
-1.40098	Mirror	120	FC5	Left	F	P21
-0.441998	Normal	120	FC5	Left	F	P21
-1.66998	Mirror	180	FC5	Left	F	P21
-0.267975	Normal	180	FC5	Left	F	P21
0.471671	Mirror	0	FC5	Left	F	P22
-0.440656	Normal	0	FC5	Left	F	P22
-0.209047	Mirror	60	FC5	Left	F	P22
0.454226	Normal	60	FC5	Left	F	P22
0.449513	Mirror	120	FC5	Left	F	P22
0.19149	Normal	120	FC5	Left	F	P22
-0.150232	Mirror	180	FC5	Left	F	P22
-0.562863	Normal	180	FC5	Left	F	P22
-1.65805	Mirror	0	FC5	Left	F	P24
-2.67155	Normal	0	FC5	Left	F	P24
-0.0272134	Mirror	60	FC5	Left	F	P24
0.2807	Normal	60	FC5	Left	F	P24
0.22669	Mirror	120	FC5	Left	F	P24
0.851162	Normal	120	FC5	Left	F	P24
-1.32168	Mirror	180	FC5	Left	F	P24
-0.568219	Normal	180	FC5	Left	F	P24
-1.98942	Mirror	0	FC5	Left	F	P25
-2.56538	Normal	0	FC5	Left	F	P25
-2.92844	Mirror	60	FC5	Left	F	P25
-2.1248	Normal	60	FC5	Left	F	P25
-0.660222	Mirror	120	FC5	Left	F	P25
-1.2363	Normal	120	FC5	Left	F	P25
-0.398913	Mirror	180	FC5	Left	F	P25
-0.714569	Normal	180	FC5	Left	F	P25
-0.627857	Mirror	0	FC5	Left	F	P26
0.961419	Normal	0	FC5	Left	F	P26
-1.20436	Mirror	60	FC5	Left	F	P26
-1.70415	Normal	60	FC5	Left	F	P26
-0.237464	Mirror	120	FC5	Left	F	P26
0.533162	Normal	120	FC5	Left	F	P26
-0.855923	Mirror	180	FC5	Left	F	P26
0.795829	Normal	180	FC5	Left	F	P26
0.579142	Mirror	0	FC5	Left	F	P27
-2.8984	Normal	0	FC5	Left	F	P27
-1.7334	Mirror	60	FC5	Left	F	P27
-1.62916	Normal	60	FC5	Left	F	P27
-0.684667	Mirror	120	FC5	Left	F	P27
-0.331784	Normal	120	FC5	Left	F	P27
0.488175	Mirror	180	FC5	Left	F	P27
0.478192	Normal	180	FC5	Left	F	P27
0.305963	Mirror	0	FC3	Left	C	P01
0.894076	Normal	0	FC3	Left	C	P01
-0.382033	Mirror	60	FC3	Left	C	P01
1.62952	Normal	60	FC3	Left	C	P01
1.54895	Mirror	120	FC3	Left	C	P01
-0.569532	Normal	120	FC3	Left	C	P01
1.22155	Mirror	180	FC3	Left	C	P01
1.3971	Normal	180	FC3	Left	C	P01
0.419699	Mirror	0	FC3	Left	C	P02
-0.460578	Normal	0	FC3	Left	C	P02
-1.55743	Mirror	60	FC3	Left	C	P02
-5.11385	Normal	60	FC3	Left	C	P02
1.46296	Mirror	120	FC3	Left	C	P02
0.262235	Normal	120	FC3	Left	C	P02
-1.08417	Mirror	180	FC3	Left	C	P02
-2.15454	Normal	180	FC3	Left	C	P02
-1.66873	Mirror	0	FC3	Left	C	P03
0.148321	Normal	0	FC3	Left	C	P03
-1.19682	Mirror	60	FC3	Left	C	P03
-0.718181	Normal	60	FC3	Left	C	P03
0.153409	Mirror	120	FC3	Left	C	P03
0.380014	Normal	120	FC3	Left	C	P03
0.616496	Mirror	180	FC3	Left	C	P03
1.79989	Normal	180	FC3	Left	C	P03
-1.56448	Mirror	0	FC3	Left	C	P04
-0.468993	Normal	0	FC3	Left	C	P04
0.305374	Mirror	60	FC3	Left	C	P04
-1.80806	Normal	60	FC3	Left	C	P04
-1.26036	Mirror	120	FC3	Left	C	P04
-0.716007	Normal	120	FC3	Left	C	P04
-0.697721	Mirror	180	FC3	Left	C	P04
-0.110961	Normal	180	FC3	Left	C	P04
-3.01995	Mirror	0	FC3	Left	C	P05
-2.02557	Normal	0	FC3	Left	C	P05
-1.46199	Mirror	60	FC3	Left	C	P05
-1.74318	Normal	60	FC3	Left	C	P05
-1.45993	Mirror	120	FC3	Left	C	P05
-0.117832	Normal	120	FC3	Left	C	P05
-1.16289	Mirror	180	FC3	Left	C	P05
0.492303	Normal	180	FC3	Left	C	P05
0.749955	Mirror	0	FC3	Left	C	P07
-1.17015	Normal	0	FC3	Left	C	P07
0.707551	Mirror	60	FC3	Left	C	P07
-0.00447023	Normal	60	FC3	Left	C	P07
-0.0822103	Mirror	120	FC3	Left	C	P07
0.291152	Normal	120	FC3	Left	C	P07
-0.563961	Mirror	180	FC3	Left	C	P07
0.389789	Normal	180	FC3	Left	C	P07
-1.85296	Mirror	0	FC3	Left	C	P08
-1.08406	Normal	0	FC3	Left	C	P08
-0.857985	Mirror	60	FC3	Left	C	P08
-2.07969	Normal	60	FC3	Left	C	P08
-1.81325	Mirror	120	FC3	Left	C	P08
-2.18707	Normal	120	FC3	Left	C	P08
-2.42771	Mirror	180	FC3	Left	C	P08
-0.785544	Normal	180	FC3	Left	C	P08
-2.18162	Mirror	0	FC3	Left	C	P10
-2.70498	Normal	0	FC3	Left	C	P10
-1.63526	Mirror	60	FC3	Left	C	P10
-1.63049	Normal	60	FC3	Left	C	P10
-1.38043	Mirror	120	FC3	Left	C	P10
-0.760738	Normal	120	FC3	Left	C	P10
1.94616	Mirror	180	FC3	Left	C	P10
0.188943	Normal	180	FC3	Left	C	P10
-1.76904	Mirror	0	FC3	Left	C	P12
-2.40036	Normal	0	FC3	Left	C	P12
-1.74412	Mirror	60	FC3	Left	C	P12
-1.6964	Normal	60	FC3	Left	C	P12
-2.69728	Mirror	120	FC3	Left	C	P12
-2.41355	Normal	120	FC3	Left	C	P12
-3.07294	Mirror	180	FC3	Left	C	P12
-2.07958	Normal	180	FC3	Left	C	P12
0.295183	Mirror	0	FC3	Left	C	P13
-0.92738	Normal	0	FC3	Left	C	P13
0.961859	Mirror	60	FC3	Left	C	P13
0.549886	Normal	60	FC3	Left	C	P13
-0.634579	Mirror	120	FC3	Left	C	P13
-0.338916	Normal	120	FC3	Left	C	P13
-1.78753	Mirror	180	FC3	Left	C	P13
-0.861701	Normal	180	FC3	Left	C	P13
-2.51678	Mirror	0	FC3	Left	C	P14
0.463428	Normal	0	FC3	Left	C	P14
0.465654	Mirror	60	FC3	Left	C	P14
0.0934034	Normal	60	FC3	Left	C	P14
0.370145	Mirror	120	FC3	Left	C	P14
0.140346	Normal	120	FC3	Left	C	P14
0.380663	Mirror	180	FC3	Left	C	P14
0.677819	Normal	180	FC3	Left	C	P14
-0.00589827	Mirror	0	FC3	Left	C	P15
-0.426777	Normal	0	FC3	Left	C	P15
0.739979	Mirror	60	FC3	Left	C	P15
-0.0135211	Normal	60	FC3	Left	C	P15
0.802591	Mirror	120	FC3	Left	C	P15
1.52586	Normal	120	FC3	Left	C	P15
0.362687	Mirror	180	FC3	Left	C	P15
-0.375324	Normal	180	FC3	Left	C	P15
-0.906982	Mirror	0	FC3	Left	C	P16
-2.18233	Normal	0	FC3	Left	C	P16
-2.66256	Mirror	60	FC3	Left	C	P16
0.273901	Normal	60	FC3	Left	C	P16
-2.25571	Mirror	120	FC3	Left	C	P16
-2.30461	Normal	120	FC3	Left	C	P16
-0.688239	Mirror	180	FC3	Left	C	P16
-1.91335	Normal	180	FC3	Left	C	P16
-0.299903	Mirror	0	FC3	Left	C	P18
-0.4848	Normal	0	FC3	Left	C	P18
0.344093	Mirror	60	FC3	Left	C	P18
-0.848714	Normal	60	FC3	Left	C	P18
2.09992	Mirror	120	FC3	Left	C	P18
0.137125	Normal	120	FC3	Left	C	P18
1.11125	Mirror	180	FC3	Left	C	P18
0.202081	Normal	180	FC3	Left	C	P18
-4.04709	Mirror	0	FC3	Left	C	P19
-5.69458	Normal	0	FC3	Left	C	P19
-4.12615	Mirror	60	FC3	Left	C	P19
-4.31585	Normal	60	FC3	Left	C	P19
-0.341766	Mirror	120	FC3	Left	C	P19
-4.22389	Normal	120	FC3	Left	C	P19
-1.59166	Mirror	180	FC3	Left	C	P19
-2.64104	Normal	180	FC3	Left	C	P19
-1.76118	Mirror	0	FC3	Left	C	P20
-2.30194	Normal	0	FC3	Left	C	P20
-1.41507	Mirror	60	FC3	Left	C	P20
-1.43302	Normal	60	FC3	Left	C	P20
-1.19047	Mirror	120	FC3	Left	C	P20
-1.36688	Normal	120	FC3	Left	C	P20
-2.53032	Mirror	180	FC3	Left	C	P20
-2.59233	Normal	180	FC3	Left	C	P20
-3.63461	Mirror	0	FC3	Left	C	P21
-2.34242	Normal	0	FC3	Left	C	P21
-1.84486	Mirror	60	FC3	Left	C	P21
-1.9792	Normal	60	FC3	Left	C	P21
-2.07292	Mirror	120	FC3	Left	C	P21
-1.17458	Normal	120	FC3	Left	C	P21
-2.24053	Mirror	180	FC3	Left	C	P21
-0.303454	Normal	180	FC3	Left	C	P21
-0.565298	Mirror	0	FC3	Left	C	P22
-1.87678	Normal	0	FC3	Left	C	P22
-0.167624	Mirror	60	FC3	Left	C	P22
-0.521018	Normal	60	FC3	Left	C	P22
0.140299	Mirror	120	FC3	Left	C	P22
-1.05485	Normal	120	FC3	Left	C	P22
-1.00453	Mirror	180	FC3	Left	C	P22
-0.974213	Normal	180	FC3	Left	C	P22
-0.313596	Mirror	0	FC3	Left	C	P24
-1.37696	Normal	0	FC3	Left	C	P24
0.153994	Mirror	60	FC3	Left	C	P24
-0.19153	Normal	60	FC3	Left	C	P24
0.321574	Mirror	120	FC3	Left	C	P24
0.0395176	Normal	120	FC3	Left	C	P24
-1.06121	Mirror	180	FC3	Left	C	P24
0.142623	Normal	180	FC3	Left	C	P24
-3.0277	Mirror	0	FC3	Left	C	P25
-3.60854	Normal	0	FC3	Left	C	P25
-2.777	Mirror	60	FC3	Left	C	P25
-3.16688	Normal	60	FC3	Left	C	P25
-0.42083	Mirror	120	FC3	Left	C	P25
-2.31989	Normal	120	FC3	Left	C	P25
-0.641133	Mirror	180	FC3	Left	C	P25
-0.633919	Normal	180	FC3	Left	C	P25
-0.124683	Mirror	0	FC3	Left	C	P26
0.401144	Normal	0	FC3	Left	C	P26
-0.311328	Mirror	60	FC3	Left	C	P26
-0.777312	Normal	60	FC3	Left	C	P26
-0.275628	Mirror	120	FC3	Left	C	P26
0.580768	Normal	120	FC3	Left	C	P26
-1.05513	Mirror	180	FC3	Left	C	P26
0.0694412	Normal	180	FC3	Left	C	P26
-0.451049	Mirror	0	FC3	Left	C	P27
-2.74147	Normal	0	FC3	Left	C	P27
-2.29142	Mirror	60	FC3	Left	C	P27
-1.23869	Normal	60	FC3	Left	C	P27
-0.988449	Mirror	120	FC3	Left	C	P27
0.454005	Normal	120	FC3	Left	C	P27
0.427531	Mirror	180	FC3	Left	C	P27
0.662944	Normal	180	FC3	Left	C	P27
-0.212867	Mirror	0	FC1	Left	C	P01
1.00554	Normal	0	FC1	Left	C	P01
-0.43265	Mirror	60	FC1	Left	C	P01
-1.90351	Normal	60	FC1	Left	C	P01
1.84879	Mirror	120	FC1	Left	C	P01
1.10881	Normal	120	FC1	Left	C	P01
0.746824	Mirror	180	FC1	Left	C	P01
1.89657	Normal	180	FC1	Left	C	P01
-1.53147	Mirror	0	FC1	Left	C	P02
0.0121878	Normal	0	FC1	Left	C	P02
-1.03247	Mirror	60	FC1	Left	C	P02
-2.59497	Normal	60	FC1	Left	C	P02
0.158999	Mirror	120	FC1	Left	C	P02
-0.471784	Normal	120	FC1	Left	C	P02
-1.18042	Mirror	180	FC1	Left	C	P02
-0.195804	Normal	180	FC1	Left	C	P02
-1.99725	Mirror	0	FC1	Left	C	P03
-0.438626	Normal	0	FC1	Left	C	P03
-1.52494	Mirror	60	FC1	Left	C	P03
-0.706479	Normal	60	FC1	Left	C	P03
-0.701494	Mirror	120	FC1	Left	C	P03
-0.692442	Normal	120	FC1	Left	C	P03
0.15382	Mirror	180	FC1	Left	C	P03
0.921882	Normal	180	FC1	Left	C	P03
-1.03693	Mirror	0	FC1	Left	C	P04
-2.41454	Normal	0	FC1	Left	C	P04
-0.436632	Mirror	60	FC1	Left	C	P04
-1.59598	Normal	60	FC1	Left	C	P04
0.665978	Mirror	120	FC1	Left	C	P04
0.448244	Normal	120	FC1	Left	C	P04
-0.556709	Mirror	180	FC1	Left	C	P04
0.331477	Normal	180	FC1	Left	C	P04
-2.987	Mirror	0	FC1	Left	C	P05
-3.1044	Normal	0	FC1	Left	C	P05
-2.13411	Mirror	60	FC1	Left	C	P05
-2.31165	Normal	60	FC1	Left	C	P05
-1.5748	Mirror	120	FC1	Left	C	P05
-0.740181	Normal	120	FC1	Left	C	P05
-1.95369	Mirror	180	FC1	Left	C	P05
-0.988964	Normal	180	FC1	Left	C	P05
0.124901	Mirror	0	FC1	Left	C	P07
-1.90995	Normal	0	FC1	Left	C	P07
-1.08797	Mirror	60	FC1	Left	C	P07
-1.74496	Normal	60	FC1	Left	C	P07
-2.05399	Mirror	120	FC1	Left	C	P07
-1.74363	Normal	120	FC1	Left	C	P07
-0.325404	Mirror	180	FC1	Left	C	P07
-1.98227	Normal	180	FC1	Left	C	P07
-3.0983	Mirror	0	FC1	Left	C	P08
-2.79022	Normal	0	FC1	Left	C	P08
-1.37418	Mirror	60	FC1	Left	C	P08
-2.60414	Normal	60	FC1	Left	C	P08
-2.8556	Mirror	120	FC1	Left	C	P08
-2.40307	Normal	120	FC1	Left	C	P08
-2.12943	Mirror	180	FC1	Left	C	P08
-1.15387	Normal	180	FC1	Left	C	P08
-0.612481	Mirror	0	FC1	Left	C	P10
-0.633225	Normal	0	FC1	Left	C	P10
0.524061	Mirror	60	FC1	Left	C	P10
-0.0930602	Normal	60	FC1	Left	C	P10
1.62308	Mirror	120	FC1	Left	C	P10
1.93915	Normal	120	FC1	Left	C	P10
1.54452	Mirror	180	FC1	Left	C	P10
[truncated: 5,921 more rows]
