# Supplementary material for: Mirror-normal difference in the late phase of mental rotation: An ERP study
Source: PLoS One. 2017 Sep 15;12(9):e0184963. doi: 10.1371/journal.pone.0184963 (PMC5600392; doi:10.1371/journal.pone.0184963)
Supplement: S1 File — (ZIP) [file pone.0184963.s001.zip › ERP_RT_step.xlsx]

## Sheet: Sheet 1
Voltage	Interval	Version	Orientation	Channel	Laterality	District	Subject
5.06018	600-550	Mirror	0	AF3	Left	F	P01
10.9708	600-550	Normal	0	AF3	Left	F	P01
0.995295	550-500	Mirror	0	AF3	Left	F	P01
6.92976	550-500	Normal	0	AF3	Left	F	P01
-1.31609	500-450	Mirror	0	AF3	Left	F	P01
1.46526	500-450	Normal	0	AF3	Left	F	P01
-6.91723	450-400	Mirror	0	AF3	Left	F	P01
0.71899	450-400	Normal	0	AF3	Left	F	P01
-8.3844	400-350	Mirror	0	AF3	Left	F	P01
0.686583	400-350	Normal	0	AF3	Left	F	P01
-8.41185	350-300	Mirror	0	AF3	Left	F	P01
0.676463	350-300	Normal	0	AF3	Left	F	P01
-8.04908	300-250	Mirror	0	AF3	Left	F	P01
-2.89466	300-250	Normal	0	AF3	Left	F	P01
-5.33379	250-200	Mirror	0	AF3	Left	F	P01
-5.26985	250-200	Normal	0	AF3	Left	F	P01
7.66466	600-550	Mirror	60	AF3	Left	F	P01
9.31458	600-550	Normal	60	AF3	Left	F	P01
1.30114	550-500	Mirror	60	AF3	Left	F	P01
4.20553	550-500	Normal	60	AF3	Left	F	P01
-2.43109	500-450	Mirror	60	AF3	Left	F	P01
1.56558	500-450	Normal	60	AF3	Left	F	P01
-6.16309	450-400	Mirror	60	AF3	Left	F	P01
1.52741	450-400	Normal	60	AF3	Left	F	P01
-8.80003	400-350	Mirror	60	AF3	Left	F	P01
4.49789	400-350	Normal	60	AF3	Left	F	P01
-10.117	350-300	Mirror	60	AF3	Left	F	P01
-5.1688	350-300	Normal	60	AF3	Left	F	P01
-8.54632	300-250	Mirror	60	AF3	Left	F	P01
-7.03597	300-250	Normal	60	AF3	Left	F	P01
-3.2915	250-200	Mirror	60	AF3	Left	F	P01
-5.23521	250-200	Normal	60	AF3	Left	F	P01
3.66049	600-550	Mirror	120	AF3	Left	F	P01
3.91863	600-550	Normal	120	AF3	Left	F	P01
0.988423	550-500	Mirror	120	AF3	Left	F	P01
-0.241924	550-500	Normal	120	AF3	Left	F	P01
-2.5225	500-450	Mirror	120	AF3	Left	F	P01
-3.30285	500-450	Normal	120	AF3	Left	F	P01
-7.26943	450-400	Mirror	120	AF3	Left	F	P01
-5.91197	450-400	Normal	120	AF3	Left	F	P01
-8.84437	400-350	Mirror	120	AF3	Left	F	P01
-5.84994	400-350	Normal	120	AF3	Left	F	P01
-9.71696	350-300	Mirror	120	AF3	Left	F	P01
-8.07766	350-300	Normal	120	AF3	Left	F	P01
-8.59333	300-250	Mirror	120	AF3	Left	F	P01
-6.5694	300-250	Normal	120	AF3	Left	F	P01
-5.42671	250-200	Mirror	120	AF3	Left	F	P01
-5.62278	250-200	Normal	120	AF3	Left	F	P01
5.74024	600-550	Mirror	180	AF3	Left	F	P01
7.32224	600-550	Normal	180	AF3	Left	F	P01
2.63677	550-500	Mirror	180	AF3	Left	F	P01
2.40367	550-500	Normal	180	AF3	Left	F	P01
3.42119	500-450	Mirror	180	AF3	Left	F	P01
-3.24615	500-450	Normal	180	AF3	Left	F	P01
-1.44366	450-400	Mirror	180	AF3	Left	F	P01
-6.72268	450-400	Normal	180	AF3	Left	F	P01
-4.83987	400-350	Mirror	180	AF3	Left	F	P01
-7.48032	400-350	Normal	180	AF3	Left	F	P01
-5.73547	350-300	Mirror	180	AF3	Left	F	P01
-5.6639	350-300	Normal	180	AF3	Left	F	P01
-4.29142	300-250	Mirror	180	AF3	Left	F	P01
-2.63596	300-250	Normal	180	AF3	Left	F	P01
-4.92991	250-200	Mirror	180	AF3	Left	F	P01
-0.407367	250-200	Normal	180	AF3	Left	F	P01
5.62826	600-550	Mirror	0	AF3	Left	F	P02
3.60673	600-550	Normal	0	AF3	Left	F	P02
7.21727	550-500	Mirror	0	AF3	Left	F	P02
6.27028	550-500	Normal	0	AF3	Left	F	P02
0.575083	500-450	Mirror	0	AF3	Left	F	P02
6.15235	500-450	Normal	0	AF3	Left	F	P02
-0.0574307	450-400	Mirror	0	AF3	Left	F	P02
-0.514226	450-400	Normal	0	AF3	Left	F	P02
0.798259	400-350	Mirror	0	AF3	Left	F	P02
-0.374028	400-350	Normal	0	AF3	Left	F	P02
3.23054	350-300	Mirror	0	AF3	Left	F	P02
-0.388902	350-300	Normal	0	AF3	Left	F	P02
5.01663	300-250	Mirror	0	AF3	Left	F	P02
-3.96237	300-250	Normal	0	AF3	Left	F	P02
-0.0344094	250-200	Mirror	0	AF3	Left	F	P02
-2.56399	250-200	Normal	0	AF3	Left	F	P02
-1.86121	600-550	Mirror	60	AF3	Left	F	P02
6.04975	600-550	Normal	60	AF3	Left	F	P02
-3.16629	550-500	Mirror	60	AF3	Left	F	P02
0.983375	550-500	Normal	60	AF3	Left	F	P02
0.700427	500-450	Mirror	60	AF3	Left	F	P02
-6.56654	500-450	Normal	60	AF3	Left	F	P02
-2.60879	450-400	Mirror	60	AF3	Left	F	P02
-7.98068	450-400	Normal	60	AF3	Left	F	P02
-2.84839	400-350	Mirror	60	AF3	Left	F	P02
-6.12105	400-350	Normal	60	AF3	Left	F	P02
0.956858	350-300	Mirror	60	AF3	Left	F	P02
-3.39507	350-300	Normal	60	AF3	Left	F	P02
-1.2646	300-250	Mirror	60	AF3	Left	F	P02
-6.51226	300-250	Normal	60	AF3	Left	F	P02
-1.67646	250-200	Mirror	60	AF3	Left	F	P02
1.51663	250-200	Normal	60	AF3	Left	F	P02
1.92238	600-550	Mirror	120	AF3	Left	F	P02
2.29513	600-550	Normal	120	AF3	Left	F	P02
2.28014	550-500	Mirror	120	AF3	Left	F	P02
4.82505	550-500	Normal	120	AF3	Left	F	P02
2.10792	500-450	Mirror	120	AF3	Left	F	P02
5.23611	500-450	Normal	120	AF3	Left	F	P02
-0.776639	450-400	Mirror	120	AF3	Left	F	P02
-0.918337	450-400	Normal	120	AF3	Left	F	P02
-0.632715	400-350	Mirror	120	AF3	Left	F	P02
-4.15946	400-350	Normal	120	AF3	Left	F	P02
1.6225	350-300	Mirror	120	AF3	Left	F	P02
3.4895	350-300	Normal	120	AF3	Left	F	P02
2.03054	300-250	Mirror	120	AF3	Left	F	P02
0.241343	300-250	Normal	120	AF3	Left	F	P02
2.54495	250-200	Mirror	120	AF3	Left	F	P02
2.15911	250-200	Normal	120	AF3	Left	F	P02
-3.29405	600-550	Mirror	180	AF3	Left	F	P02
-1.16165	600-550	Normal	180	AF3	Left	F	P02
-3.18767	550-500	Mirror	180	AF3	Left	F	P02
2.30806	550-500	Normal	180	AF3	Left	F	P02
-2.55115	500-450	Mirror	180	AF3	Left	F	P02
0.447872	500-450	Normal	180	AF3	Left	F	P02
-3.96576	450-400	Mirror	180	AF3	Left	F	P02
-0.305061	450-400	Normal	180	AF3	Left	F	P02
-4.87186	400-350	Mirror	180	AF3	Left	F	P02
1.44591	400-350	Normal	180	AF3	Left	F	P02
-5.45641	350-300	Mirror	180	AF3	Left	F	P02
2.69459	350-300	Normal	180	AF3	Left	F	P02
-5.33561	300-250	Mirror	180	AF3	Left	F	P02
3.57494	300-250	Normal	180	AF3	Left	F	P02
-3.59268	250-200	Mirror	180	AF3	Left	F	P02
3.07014	250-200	Normal	180	AF3	Left	F	P02
-4.59605	600-550	Mirror	0	AF3	Left	F	P03
-0.0721704	600-550	Normal	0	AF3	Left	F	P03
-2.93851	550-500	Mirror	0	AF3	Left	F	P03
-1.916	550-500	Normal	0	AF3	Left	F	P03
-5.68695	500-450	Mirror	0	AF3	Left	F	P03
0.268738	500-450	Normal	0	AF3	Left	F	P03
-4.43367	450-400	Mirror	0	AF3	Left	F	P03
-1.29583	450-400	Normal	0	AF3	Left	F	P03
-5.34602	400-350	Mirror	0	AF3	Left	F	P03
-2.52215	400-350	Normal	0	AF3	Left	F	P03
-4.82371	350-300	Mirror	0	AF3	Left	F	P03
-1.52492	350-300	Normal	0	AF3	Left	F	P03
-1.36738	300-250	Mirror	0	AF3	Left	F	P03
-1.3308	300-250	Normal	0	AF3	Left	F	P03
-0.310433	250-200	Mirror	0	AF3	Left	F	P03
1.33329	250-200	Normal	0	AF3	Left	F	P03
-1.28646	600-550	Mirror	60	AF3	Left	F	P03
-0.725079	600-550	Normal	60	AF3	Left	F	P03
0.0614483	550-500	Mirror	60	AF3	Left	F	P03
0.791949	550-500	Normal	60	AF3	Left	F	P03
-3.9486	500-450	Mirror	60	AF3	Left	F	P03
-3.30929	500-450	Normal	60	AF3	Left	F	P03
-2.51148	450-400	Mirror	60	AF3	Left	F	P03
-3.59845	450-400	Normal	60	AF3	Left	F	P03
-3.44987	400-350	Mirror	60	AF3	Left	F	P03
-4.25512	400-350	Normal	60	AF3	Left	F	P03
-3.80978	350-300	Mirror	60	AF3	Left	F	P03
-0.723629	350-300	Normal	60	AF3	Left	F	P03
-3.69866	300-250	Mirror	60	AF3	Left	F	P03
-0.178891	300-250	Normal	60	AF3	Left	F	P03
-2.91611	250-200	Mirror	60	AF3	Left	F	P03
-2.47122	250-200	Normal	60	AF3	Left	F	P03
0.502738	600-550	Mirror	120	AF3	Left	F	P03
-1.11975	600-550	Normal	120	AF3	Left	F	P03
-0.813709	550-500	Mirror	120	AF3	Left	F	P03
-0.348254	550-500	Normal	120	AF3	Left	F	P03
2.87697	500-450	Mirror	120	AF3	Left	F	P03
-0.161472	500-450	Normal	120	AF3	Left	F	P03
2.96192	450-400	Mirror	120	AF3	Left	F	P03
2.91691	450-400	Normal	120	AF3	Left	F	P03
3.60336	400-350	Mirror	120	AF3	Left	F	P03
-0.637078	400-350	Normal	120	AF3	Left	F	P03
2.31529	350-300	Mirror	120	AF3	Left	F	P03
-1.83619	350-300	Normal	120	AF3	Left	F	P03
1.20432	300-250	Mirror	120	AF3	Left	F	P03
-1.93204	300-250	Normal	120	AF3	Left	F	P03
1.82491	250-200	Mirror	120	AF3	Left	F	P03
1.44789	250-200	Normal	120	AF3	Left	F	P03
-0.599246	600-550	Mirror	180	AF3	Left	F	P03
-1.50765	600-550	Normal	180	AF3	Left	F	P03
1.01162	550-500	Mirror	180	AF3	Left	F	P03
0.728905	550-500	Normal	180	AF3	Left	F	P03
-1.53435	500-450	Mirror	180	AF3	Left	F	P03
2.37361	500-450	Normal	180	AF3	Left	F	P03
2.08807	450-400	Mirror	180	AF3	Left	F	P03
4.11708	450-400	Normal	180	AF3	Left	F	P03
-1.95933	400-350	Mirror	180	AF3	Left	F	P03
4.36603	400-350	Normal	180	AF3	Left	F	P03
-0.8651	350-300	Mirror	180	AF3	Left	F	P03
1.83482	350-300	Normal	180	AF3	Left	F	P03
2.16558	300-250	Mirror	180	AF3	Left	F	P03
-0.0495657	300-250	Normal	180	AF3	Left	F	P03
5.79099	250-200	Mirror	180	AF3	Left	F	P03
4.99677	250-200	Normal	180	AF3	Left	F	P03
-1.1241	600-550	Mirror	0	AF3	Left	F	P04
-0.165422	600-550	Normal	0	AF3	Left	F	P04
-0.0917328	550-500	Mirror	0	AF3	Left	F	P04
0.844504	550-500	Normal	0	AF3	Left	F	P04
-2.36204	500-450	Mirror	0	AF3	Left	F	P04
3.24849	500-450	Normal	0	AF3	Left	F	P04
-1.83451	450-400	Mirror	0	AF3	Left	F	P04
-3.88815	450-400	Normal	0	AF3	Left	F	P04
-0.85882	400-350	Mirror	0	AF3	Left	F	P04
-3.30182	400-350	Normal	0	AF3	Left	F	P04
-4.99484	350-300	Mirror	0	AF3	Left	F	P04
-2.12106	350-300	Normal	0	AF3	Left	F	P04
-5.6219	300-250	Mirror	0	AF3	Left	F	P04
0.886117	300-250	Normal	0	AF3	Left	F	P04
-4.57408	250-200	Mirror	0	AF3	Left	F	P04
0.719984	250-200	Normal	0	AF3	Left	F	P04
6.24876	600-550	Mirror	60	AF3	Left	F	P04
0.140338	600-550	Normal	60	AF3	Left	F	P04
1.481	550-500	Mirror	60	AF3	Left	F	P04
-1.94129	550-500	Normal	60	AF3	Left	F	P04
-1.32652	500-450	Mirror	60	AF3	Left	F	P04
-2.71391	500-450	Normal	60	AF3	Left	F	P04
-3.51322	450-400	Mirror	60	AF3	Left	F	P04
1.94893	450-400	Normal	60	AF3	Left	F	P04
-2.19331	400-350	Mirror	60	AF3	Left	F	P04
-1.18959	400-350	Normal	60	AF3	Left	F	P04
-4.42661	350-300	Mirror	60	AF3	Left	F	P04
-5.43487	350-300	Normal	60	AF3	Left	F	P04
-5.43626	300-250	Mirror	60	AF3	Left	F	P04
-7.7787	300-250	Normal	60	AF3	Left	F	P04
0.929911	250-200	Mirror	60	AF3	Left	F	P04
-3.4188	250-200	Normal	60	AF3	Left	F	P04
3.42441	600-550	Mirror	120	AF3	Left	F	P04
3.09741	600-550	Normal	120	AF3	Left	F	P04
1.85451	550-500	Mirror	120	AF3	Left	F	P04
4.3469	550-500	Normal	120	AF3	Left	F	P04
2.73237	500-450	Mirror	120	AF3	Left	F	P04
-1.63341	500-450	Normal	120	AF3	Left	F	P04
1.6173	450-400	Mirror	120	AF3	Left	F	P04
-2.18687	450-400	Normal	120	AF3	Left	F	P04
0.723553	400-350	Mirror	120	AF3	Left	F	P04
-5.20849	400-350	Normal	120	AF3	Left	F	P04
-0.589105	350-300	Mirror	120	AF3	Left	F	P04
-8.53016	350-300	Normal	120	AF3	Left	F	P04
-1.04644	300-250	Mirror	120	AF3	Left	F	P04
-6.92445	300-250	Normal	120	AF3	Left	F	P04
0.25513	250-200	Mirror	120	AF3	Left	F	P04
-4.2344	250-200	Normal	120	AF3	Left	F	P04
0.108782	600-550	Mirror	180	AF3	Left	F	P04
-0.746818	600-550	Normal	180	AF3	Left	F	P04
0.629598	550-500	Mirror	180	AF3	Left	F	P04
2.22388	550-500	Normal	180	AF3	Left	F	P04
0.0888536	500-450	Mirror	180	AF3	Left	F	P04
1.58634	500-450	Normal	180	AF3	Left	F	P04
-1.40181	450-400	Mirror	180	AF3	Left	F	P04
1.68716	450-400	Normal	180	AF3	Left	F	P04
-1.0487	400-350	Mirror	180	AF3	Left	F	P04
1.94657	400-350	Normal	180	AF3	Left	F	P04
-4.40258	350-300	Mirror	180	AF3	Left	F	P04
-1.04844	350-300	Normal	180	AF3	Left	F	P04
-4.44398	300-250	Mirror	180	AF3	Left	F	P04
-3.24627	300-250	Normal	180	AF3	Left	F	P04
-3.60063	250-200	Mirror	180	AF3	Left	F	P04
-0.67654	250-200	Normal	180	AF3	Left	F	P04
-3.61689	600-550	Mirror	0	AF3	Left	F	P05
-5.13914	600-550	Normal	0	AF3	Left	F	P05
-4.96771	550-500	Mirror	0	AF3	Left	F	P05
-1.54393	550-500	Normal	0	AF3	Left	F	P05
-7.91215	500-450	Mirror	0	AF3	Left	F	P05
-4.40201	500-450	Normal	0	AF3	Left	F	P05
-7.56185	450-400	Mirror	0	AF3	Left	F	P05
-8.1841	450-400	Normal	0	AF3	Left	F	P05
-7.69372	400-350	Mirror	0	AF3	Left	F	P05
-7.94922	400-350	Normal	0	AF3	Left	F	P05
-11.3487	350-300	Mirror	0	AF3	Left	F	P05
-7.66004	350-300	Normal	0	AF3	Left	F	P05
-13.9675	300-250	Mirror	0	AF3	Left	F	P05
-8.82665	300-250	Normal	0	AF3	Left	F	P05
-14.2489	250-200	Mirror	0	AF3	Left	F	P05
-6.87679	250-200	Normal	0	AF3	Left	F	P05
-6.2241	600-550	Mirror	60	AF3	Left	F	P05
-2.83037	600-550	Normal	60	AF3	Left	F	P05
-3.65785	550-500	Mirror	60	AF3	Left	F	P05
-8.36765	550-500	Normal	60	AF3	Left	F	P05
-3.60851	500-450	Mirror	60	AF3	Left	F	P05
-7.27464	500-450	Normal	60	AF3	Left	F	P05
-8.09355	450-400	Mirror	60	AF3	Left	F	P05
-11.7448	450-400	Normal	60	AF3	Left	F	P05
-10.8331	400-350	Mirror	60	AF3	Left	F	P05
-11.3457	400-350	Normal	60	AF3	Left	F	P05
-11.7538	350-300	Mirror	60	AF3	Left	F	P05
-11.5838	350-300	Normal	60	AF3	Left	F	P05
-11.1822	300-250	Mirror	60	AF3	Left	F	P05
-13.093	300-250	Normal	60	AF3	Left	F	P05
-8.24906	250-200	Mirror	60	AF3	Left	F	P05
-11.8629	250-200	Normal	60	AF3	Left	F	P05
-8.85673	600-550	Mirror	120	AF3	Left	F	P05
-3.95585	600-550	Normal	120	AF3	Left	F	P05
-10.4127	550-500	Mirror	120	AF3	Left	F	P05
-5.99011	550-500	Normal	120	AF3	Left	F	P05
-13.0158	500-450	Mirror	120	AF3	Left	F	P05
-5.14411	500-450	Normal	120	AF3	Left	F	P05
-9.64063	450-400	Mirror	120	AF3	Left	F	P05
-10.863	450-400	Normal	120	AF3	Left	F	P05
-9.45412	400-350	Mirror	120	AF3	Left	F	P05
-13.2924	400-350	Normal	120	AF3	Left	F	P05
-12.4344	350-300	Mirror	120	AF3	Left	F	P05
-12.2838	350-300	Normal	120	AF3	Left	F	P05
-9.99314	300-250	Mirror	120	AF3	Left	F	P05
-12.2035	300-250	Normal	120	AF3	Left	F	P05
-9.87106	250-200	Mirror	120	AF3	Left	F	P05
-12.1793	250-200	Normal	120	AF3	Left	F	P05
-5.2018	600-550	Mirror	180	AF3	Left	F	P05
-10.8445	600-550	Normal	180	AF3	Left	F	P05
-8.4212	550-500	Mirror	180	AF3	Left	F	P05
-5.48155	550-500	Normal	180	AF3	Left	F	P05
-7.31634	500-450	Mirror	180	AF3	Left	F	P05
-7.84891	500-450	Normal	180	AF3	Left	F	P05
-5.73575	450-400	Mirror	180	AF3	Left	F	P05
-4.0171	450-400	Normal	180	AF3	Left	F	P05
-6.43594	400-350	Mirror	180	AF3	Left	F	P05
-1.17132	400-350	Normal	180	AF3	Left	F	P05
-7.98097	350-300	Mirror	180	AF3	Left	F	P05
-5.61093	350-300	Normal	180	AF3	Left	F	P05
-9.59422	300-250	Mirror	180	AF3	Left	F	P05
-4.12945	300-250	Normal	180	AF3	Left	F	P05
-3.50727	250-200	Mirror	180	AF3	Left	F	P05
-6.29386	250-200	Normal	180	AF3	Left	F	P05
-1.03889	600-550	Mirror	0	AF3	Left	F	P07
-2.39742	600-550	Normal	0	AF3	Left	F	P07
-1.87564	550-500	Mirror	0	AF3	Left	F	P07
-0.344092	550-500	Normal	0	AF3	Left	F	P07
1.04945	500-450	Mirror	0	AF3	Left	F	P07
-0.524666	500-450	Normal	0	AF3	Left	F	P07
-0.59574	450-400	Mirror	0	AF3	Left	F	P07
-1.61911	450-400	Normal	0	AF3	Left	F	P07
0.505529	400-350	Mirror	0	AF3	Left	F	P07
-5.41712	400-350	Normal	0	AF3	Left	F	P07
0.0901804	350-300	Mirror	0	AF3	Left	F	P07
-5.90035	350-300	Normal	0	AF3	Left	F	P07
-0.441848	300-250	Mirror	0	AF3	Left	F	P07
-4.59372	300-250	Normal	0	AF3	Left	F	P07
0.574975	250-200	Mirror	0	AF3	Left	F	P07
-4.47464	250-200	Normal	0	AF3	Left	F	P07
-2.10243	600-550	Mirror	60	AF3	Left	F	P07
-1.94032	600-550	Normal	60	AF3	Left	F	P07
-2.37517	550-500	Mirror	60	AF3	Left	F	P07
-0.8776	550-500	Normal	60	AF3	Left	F	P07
-0.0963463	500-450	Mirror	60	AF3	Left	F	P07
-2.30211	500-450	Normal	60	AF3	Left	F	P07
-1.78168	450-400	Mirror	60	AF3	Left	F	P07
-2.24604	450-400	Normal	60	AF3	Left	F	P07
0.431347	400-350	Mirror	60	AF3	Left	F	P07
-0.394902	400-350	Normal	60	AF3	Left	F	P07
-1.70814	350-300	Mirror	60	AF3	Left	F	P07
-0.515264	350-300	Normal	60	AF3	Left	F	P07
-2.71939	300-250	Mirror	60	AF3	Left	F	P07
-4.38699	300-250	Normal	60	AF3	Left	F	P07
1.10164	250-200	Mirror	60	AF3	Left	F	P07
-2.14874	250-200	Normal	60	AF3	Left	F	P07
-1.91249	600-550	Mirror	120	AF3	Left	F	P07
2.9439	600-550	Normal	120	AF3	Left	F	P07
-3.23107	550-500	Mirror	120	AF3	Left	F	P07
1.24089	550-500	Normal	120	AF3	Left	F	P07
-3.58343	500-450	Mirror	120	AF3	Left	F	P07
-0.0369836	500-450	Normal	120	AF3	Left	F	P07
-1.78022	450-400	Mirror	120	AF3	Left	F	P07
-0.632154	450-400	Normal	120	AF3	Left	F	P07
-1.37901	400-350	Mirror	120	AF3	Left	F	P07
2.80197	400-350	Normal	120	AF3	Left	F	P07
-3.28751	350-300	Mirror	120	AF3	Left	F	P07
1.69102	350-300	Normal	120	AF3	Left	F	P07
-3.78867	300-250	Mirror	120	AF3	Left	F	P07
-0.238467	300-250	Normal	120	AF3	Left	F	P07
-1.25701	250-200	Mirror	120	AF3	Left	F	P07
-2.3586	250-200	Normal	120	AF3	Left	F	P07
1.54347	600-550	Mirror	180	AF3	Left	F	P07
-1.91463	600-550	Normal	180	AF3	Left	F	P07
-1.75251	550-500	Mirror	180	AF3	Left	F	P07
-0.310646	550-500	Normal	180	AF3	Left	F	P07
0.609125	500-450	Mirror	180	AF3	Left	F	P07
2.06366	500-450	Normal	180	AF3	Left	F	P07
-0.178159	450-400	Mirror	180	AF3	Left	F	P07
-1.16125	450-400	Normal	180	AF3	Left	F	P07
-3.00767	400-350	Mirror	180	AF3	Left	F	P07
1.43735	400-350	Normal	180	AF3	Left	F	P07
0.0358978	350-300	Mirror	180	AF3	Left	F	P07
2.27479	350-300	Normal	180	AF3	Left	F	P07
1.13312	300-250	Mirror	180	AF3	Left	F	P07
1.37478	300-250	Normal	180	AF3	Left	F	P07
-0.0957557	250-200	Mirror	180	AF3	Left	F	P07
-0.0222504	250-200	Normal	180	AF3	Left	F	P07
-2.43558	600-550	Mirror	0	AF3	Left	F	P08
-3.10157	600-550	Normal	0	AF3	Left	F	P08
-4.01106	550-500	Mirror	0	AF3	Left	F	P08
-0.606486	550-500	Normal	0	AF3	Left	F	P08
-4.5669	500-450	Mirror	0	AF3	Left	F	P08
-4.40746	500-450	Normal	0	AF3	Left	F	P08
-7.68056	450-400	Mirror	0	AF3	Left	F	P08
-6.77068	450-400	Normal	0	AF3	Left	F	P08
-5.50581	400-350	Mirror	0	AF3	Left	F	P08
-3.93887	400-350	Normal	0	AF3	Left	F	P08
-6.1044	350-300	Mirror	0	AF3	Left	F	P08
-4.86473	350-300	Normal	0	AF3	Left	F	P08
-3.84735	300-250	Mirror	0	AF3	Left	F	P08
-4.14556	300-250	Normal	0	AF3	Left	F	P08
-4.2985	250-200	Mirror	0	AF3	Left	F	P08
-3.14781	250-200	Normal	0	AF3	Left	F	P08
-0.774495	600-550	Mirror	60	AF3	Left	F	P08
0.101067	600-550	Normal	60	AF3	Left	F	P08
0.845147	550-500	Mirror	60	AF3	Left	F	P08
1.31608	550-500	Normal	60	AF3	Left	F	P08
-2.15117	500-450	Mirror	60	AF3	Left	F	P08
-1.57347	500-450	Normal	60	AF3	Left	F	P08
-1.10452	450-400	Mirror	60	AF3	Left	F	P08
-4.96683	450-400	Normal	60	AF3	Left	F	P08
-0.652407	400-350	Mirror	60	AF3	Left	F	P08
-6.24364	400-350	Normal	60	AF3	Left	F	P08
-1.08255	350-300	Mirror	60	AF3	Left	F	P08
-5.52925	350-300	Normal	60	AF3	Left	F	P08
-3.99907	300-250	Mirror	60	AF3	Left	F	P08
-7.60597	300-250	Normal	60	AF3	Left	F	P08
-5.26697	250-200	Mirror	60	AF3	Left	F	P08
-8.63382	250-200	Normal	60	AF3	Left	F	P08
-0.729767	600-550	Mirror	120	AF3	Left	F	P08
-2.22734	600-550	Normal	120	AF3	Left	F	P08
-1.52214	550-500	Mirror	120	AF3	Left	F	P08
-1.73186	550-500	Normal	120	AF3	Left	F	P08
-0.962343	500-450	Mirror	120	AF3	Left	F	P08
-5.85992	500-450	Normal	120	AF3	Left	F	P08
-2.76866	450-400	Mirror	120	AF3	Left	F	P08
-6.52742	450-400	Normal	120	AF3	Left	F	P08
-4.11178	400-350	Mirror	120	AF3	Left	F	P08
-4.77016	400-350	Normal	120	AF3	Left	F	P08
-4.31005	350-300	Mirror	120	AF3	Left	F	P08
-6.49107	350-300	Normal	120	AF3	Left	F	P08
-5.17537	300-250	Mirror	120	AF3	Left	F	P08
-3.12666	300-250	Normal	120	AF3	Left	F	P08
-8.64182	250-200	Mirror	120	AF3	Left	F	P08
-4.59249	250-200	Normal	120	AF3	Left	F	P08
-1.46536	600-550	Mirror	180	AF3	Left	F	P08
-0.0687375	600-550	Normal	180	AF3	Left	F	P08
-2.32996	550-500	Mirror	180	AF3	Left	F	P08
-1.24576	550-500	Normal	180	AF3	Left	F	P08
-2.57173	500-450	Mirror	180	AF3	Left	F	P08
-2.83306	500-450	Normal	180	AF3	Left	F	P08
-3.38549	450-400	Mirror	180	AF3	Left	F	P08
0.197786	450-400	Normal	180	AF3	Left	F	P08
-5.24608	400-350	Mirror	180	AF3	Left	F	P08
0.628395	400-350	Normal	180	AF3	Left	F	P08
-6.41195	350-300	Mirror	180	AF3	Left	F	P08
-0.353762	350-300	Normal	180	AF3	Left	F	P08
-5.69839	300-250	Mirror	180	AF3	Left	F	P08
-0.94533	300-250	Normal	180	AF3	Left	F	P08
-6.38321	250-200	Mirror	180	AF3	Left	F	P08
-1.46771	250-200	Normal	180	AF3	Left	F	P08
-3.76021	600-550	Mirror	0	AF3	Left	F	P09
-4.6034	600-550	Normal	0	AF3	Left	F	P09
4.65935	550-500	Mirror	0	AF3	Left	F	P09
-0.0686886	550-500	Normal	0	AF3	Left	F	P09
1.05465	500-450	Mirror	0	AF3	Left	F	P09
-7.1	500-450	Normal	0	AF3	Left	F	P09
1.86909	450-400	Mirror	0	AF3	Left	F	P09
1.73035	450-400	Normal	0	AF3	Left	F	P09
-3.67276	400-350	Mirror	0	AF3	Left	F	P09
9.79369	400-350	Normal	0	AF3	Left	F	P09
-14.7575	350-300	Mirror	0	AF3	Left	F	P09
15.4606	350-300	Normal	0	AF3	Left	F	P09
-19.3574	300-250	Mirror	0	AF3	Left	F	P09
22.1032	300-250	Normal	0	AF3	Left	F	P09
-21.7546	250-200	Mirror	0	AF3	Left	F	P09
26.1878	250-200	Normal	0	AF3	Left	F	P09
1.97349	600-550	Mirror	60	AF3	Left	F	P09
-19.3369	600-550	Normal	60	AF3	Left	F	P09
0.0116847	550-500	Mirror	60	AF3	Left	F	P09
-5.96068	550-500	Normal	60	AF3	Left	F	P09
1.5612	500-450	Mirror	60	AF3	Left	F	P09
3.74406	500-450	Normal	60	AF3	Left	F	P09
0.410961	450-400	Mirror	60	AF3	Left	F	P09
7.05948	450-400	Normal	60	AF3	Left	F	P09
-2.98466	400-350	Mirror	60	AF3	Left	F	P09
12.923	400-350	Normal	60	AF3	Left	F	P09
-10.585	350-300	Mirror	60	AF3	Left	F	P09
2.8387	350-300	Normal	60	AF3	Left	F	P09
-10.4417	300-250	Mirror	60	AF3	Left	F	P09
-3.18105	300-250	Normal	60	AF3	Left	F	P09
-8.77787	250-200	Mirror	60	AF3	Left	F	P09
-15.0795	250-200	Normal	60	AF3	Left	F	P09
-14.5087	600-550	Mirror	120	AF3	Left	F	P09
-1.17929	600-550	Normal	120	AF3	Left	F	P09
-14.8049	550-500	Mirror	120	AF3	Left	F	P09
-8.50923	550-500	Normal	120	AF3	Left	F	P09
4.9402	500-450	Mirror	120	AF3	Left	F	P09
-5.3011	500-450	Normal	120	AF3	Left	F	P09
9.26467	450-400	Mirror	120	AF3	Left	F	P09
-4.8477	450-400	Normal	120	AF3	Left	F	P09
4.8966	400-350	Mirror	120	AF3	Left	F	P09
1.92986	400-350	Normal	120	AF3	Left	F	P09
-1.86789	350-300	Mirror	120	AF3	Left	F	P09
5.33798	350-300	Normal	120	AF3	Left	F	P09
-14.5339	300-250	Mirror	120	AF3	Left	F	P09
10.2498	300-250	Normal	120	AF3	Left	F	P09
-26.7486	250-200	Mirror	120	AF3	Left	F	P09
6.23341	250-200	Normal	120	AF3	Left	F	P09
-15.8869	600-550	Mirror	180	AF3	Left	F	P09
1.5791	600-550	Normal	180	AF3	Left	F	P09
-11.5027	550-500	Mirror	180	AF3	Left	F	P09
-3.30794	550-500	Normal	180	AF3	Left	F	P09
-0.365696	500-450	Mirror	180	AF3	Left	F	P09
-2.62938	500-450	Normal	180	AF3	Left	F	P09
-1.16743	450-400	Mirror	180	AF3	Left	F	P09
-1.40986	450-400	Normal	180	AF3	Left	F	P09
-15.8653	400-350	Mirror	180	AF3	Left	F	P09
-3.81326	400-350	Normal	180	AF3	Left	F	P09
-22.8594	350-300	Mirror	180	AF3	Left	F	P09
-8.68004	350-300	Normal	180	AF3	Left	F	P09
-22.8471	300-250	Mirror	180	AF3	Left	F	P09
-11.6903	300-250	Normal	180	AF3	Left	F	P09
-19.0974	250-200	Mirror	180	AF3	Left	F	P09
-5.41819	250-200	Normal	180	AF3	Left	F	P09
-0.648506	600-550	Mirror	0	AF3	Left	F	P10
8.29301	600-550	Normal	0	AF3	Left	F	P10
-1.60284	550-500	Mirror	0	AF3	Left	F	P10
1.21981	550-500	Normal	0	AF3	Left	F	P10
-3.47533	500-450	Mirror	0	AF3	Left	F	P10
-0.568448	500-450	Normal	0	AF3	Left	F	P10
-6.9781	450-400	Mirror	0	AF3	Left	F	P10
-5.97943	450-400	Normal	0	AF3	Left	F	P10
-3.64826	400-350	Mirror	0	AF3	Left	F	P10
-4.03723	400-350	Normal	0	AF3	Left	F	P10
-2.14698	350-300	Mirror	0	AF3	Left	F	P10
-3.74146	350-300	Normal	0	AF3	Left	F	P10
-4.67498	300-250	Mirror	0	AF3	Left	F	P10
-2.63303	300-250	Normal	0	AF3	Left	F	P10
-2.03008	250-200	Mirror	0	AF3	Left	F	P10
-0.385534	250-200	Normal	0	AF3	Left	F	P10
-0.697617	600-550	Mirror	60	AF3	Left	F	P10
3.36191	600-550	Normal	60	AF3	Left	F	P10
-0.599972	550-500	Mirror	60	AF3	Left	F	P10
1.74748	550-500	Normal	60	AF3	Left	F	P10
0.66365	500-450	Mirror	60	AF3	Left	F	P10
-2.45547	500-450	Normal	60	AF3	Left	F	P10
-4.69914	450-400	Mirror	60	AF3	Left	F	P10
-8.14217	450-400	Normal	60	AF3	Left	F	P10
-3.14746	400-350	Mirror	60	AF3	Left	F	P10
-7.07139	400-350	Normal	60	AF3	Left	F	P10
-0.997935	350-300	Mirror	60	AF3	Left	F	P10
-2.66368	350-300	Normal	60	AF3	Left	F	P10
-3.66905	300-250	Mirror	60	AF3	Left	F	P10
1.50998	300-250	Normal	60	AF3	Left	F	P10
-4.88522	250-200	Mirror	60	AF3	Left	F	P10
-1.53464	250-200	Normal	60	AF3	Left	F	P10
-1.3642	600-550	Mirror	120	AF3	Left	F	P10
-0.385464	600-550	Normal	120	AF3	Left	F	P10
0.715222	550-500	Mirror	120	AF3	Left	F	P10
-3.53727	550-500	Normal	120	AF3	Left	F	P10
1.84972	500-450	Mirror	120	AF3	Left	F	P10
-5.85868	500-450	Normal	120	AF3	Left	F	P10
-0.217645	450-400	Mirror	120	AF3	Left	F	P10
-0.541163	450-400	Normal	120	AF3	Left	F	P10
1.87995	400-350	Mirror	120	AF3	Left	F	P10
1.0867	400-350	Normal	120	AF3	Left	F	P10
-2.95461	350-300	Mirror	120	AF3	Left	F	P10
0.531374	350-300	Normal	120	AF3	Left	F	P10
-4.41386	300-250	Mirror	120	AF3	Left	F	P10
0.12362	300-250	Normal	120	AF3	Left	F	P10
-7.55189	250-200	Mirror	120	AF3	Left	F	P10
2.23003	250-200	Normal	120	AF3	Left	F	P10
-0.883891	600-550	Mirror	180	AF3	Left	F	P10
-1.43157	600-550	Normal	180	AF3	Left	F	P10
0.0401341	550-500	Mirror	180	AF3	Left	F	P10
-3.68603	550-500	Normal	180	AF3	Left	F	P10
1.68441	500-450	Mirror	180	AF3	Left	F	P10
-1.42534	500-450	Normal	180	AF3	Left	F	P10
1.78781	450-400	Mirror	180	AF3	Left	F	P10
-0.539735	450-400	Normal	180	AF3	Left	F	P10
5.27182	400-350	Mirror	180	AF3	Left	F	P10
0.227609	400-350	Normal	180	AF3	Left	F	P10
0.183703	350-300	Mirror	180	AF3	Left	F	P10
-2.91613	350-300	Normal	180	AF3	Left	F	P10
1.63567	300-250	Mirror	180	AF3	Left	F	P10
-2.21475	300-250	Normal	180	AF3	Left	F	P10
-0.742288	250-200	Mirror	180	AF3	Left	F	P10
-4.58873	250-200	Normal	180	AF3	Left	F	P10
2.56913	600-550	Mirror	0	AF3	Left	F	P12
0.980504	600-550	Normal	0	AF3	Left	F	P12
1.05799	550-500	Mirror	0	AF3	Left	F	P12
1.14801	550-500	Normal	0	AF3	Left	F	P12
1.93146	500-450	Mirror	0	AF3	Left	F	P12
-0.495693	500-450	Normal	0	AF3	Left	F	P12
1.38862	450-400	Mirror	0	AF3	Left	F	P12
0.793175	450-400	Normal	0	AF3	Left	F	P12
2.14446	400-350	Mirror	0	AF3	Left	F	P12
0.0785053	400-350	Normal	0	AF3	Left	F	P12
3.39192	350-300	Mirror	0	AF3	Left	F	P12
2.22257	350-300	Normal	0	AF3	Left	F	P12
2.84489	300-250	Mirror	0	AF3	Left	F	P12
-1.60223	300-250	Normal	0	AF3	Left	F	P12
1.01107	250-200	Mirror	0	AF3	Left	F	P12
1.35171	250-200	Normal	0	AF3	Left	F	P12
3.15424	600-550	Mirror	60	AF3	Left	F	P12
1.81375	600-550	Normal	60	AF3	Left	F	P12
2.32216	550-500	Mirror	60	AF3	Left	F	P12
2.34613	550-500	Normal	60	AF3	Left	F	P12
3.82314	500-450	Mirror	60	AF3	Left	F	P12
0.362778	500-450	Normal	60	AF3	Left	F	P12
4.96579	450-400	Mirror	60	AF3	Left	F	P12
0.954724	450-400	Normal	60	AF3	Left	F	P12
2.54412	400-350	Mirror	60	AF3	Left	F	P12
4.67615	400-350	Normal	60	AF3	Left	F	P12
2.65188	350-300	Mirror	60	AF3	Left	F	P12
1.06409	350-300	Normal	60	AF3	Left	F	P12
1.69941	300-250	Mirror	60	AF3	Left	F	P12
1.56851	300-250	Normal	60	AF3	Left	F	P12
1.39038	250-200	Mirror	60	AF3	Left	F	P12
4.09836	250-200	Normal	60	AF3	Left	F	P12
3.81981	600-550	Mirror	120	AF3	Left	F	P12
2.00735	600-550	Normal	120	AF3	Left	F	P12
0.0115035	550-500	Mirror	120	AF3	Left	F	P12
2.09553	550-500	Normal	120	AF3	Left	F	P12
1.47872	500-450	Mirror	120	AF3	Left	F	P12
2.6541	500-450	Normal	120	AF3	Left	F	P12
3.02726	450-400	Mirror	120	AF3	Left	F	P12
2.84705	450-400	Normal	120	AF3	Left	F	P12
-0.343452	400-350	Mirror	120	AF3	Left	F	P12
0.329683	400-350	Normal	120	AF3	Left	F	P12
-1.82507	350-300	Mirror	120	AF3	Left	F	P12
0.0899006	350-300	Normal	120	AF3	Left	F	P12
-2.37562	300-250	Mirror	120	AF3	Left	F	P12
0.890986	300-250	Normal	120	AF3	Left	F	P12
-1.02137	250-200	Mirror	120	AF3	Left	F	P12
-0.484697	250-200	Normal	120	AF3	Left	F	P12
0.897522	600-550	Mirror	180	AF3	Left	F	P12
2.67822	600-550	Normal	180	AF3	Left	F	P12
3.03097	550-500	Mirror	180	AF3	Left	F	P12
1.71754	550-500	Normal	180	AF3	Left	F	P12
4.53934	500-450	Mirror	180	AF3	Left	F	P12
3.38863	500-450	Normal	180	AF3	Left	F	P12
1.47726	450-400	Mirror	180	AF3	Left	F	P12
-2.21183	450-400	Normal	180	AF3	Left	F	P12
1.9119	400-350	Mirror	180	AF3	Left	F	P12
-0.925636	400-350	Normal	180	AF3	Left	F	P12
0.98505	350-300	Mirror	180	AF3	Left	F	P12
1.82292	350-300	Normal	180	AF3	Left	F	P12
-5.89524	300-250	Mirror	180	AF3	Left	F	P12
-2.2185	300-250	Normal	180	AF3	Left	F	P12
-2.33754	250-200	Mirror	180	AF3	Left	F	P12
-2.61968	250-200	Normal	180	AF3	Left	F	P12
-0.550466	600-550	Mirror	0	AF3	Left	F	P13
-2.11847	600-550	Normal	0	AF3	Left	F	P13
1.70861	550-500	Mirror	0	AF3	Left	F	P13
-0.987614	550-500	Normal	0	AF3	Left	F	P13
0.0237756	500-450	Mirror	0	AF3	Left	F	P13
-5.02568	500-450	Normal	0	AF3	Left	F	P13
0.41056	450-400	Mirror	0	AF3	Left	F	P13
-6.22787	450-400	Normal	0	AF3	Left	F	P13
-0.0293647	400-350	Mirror	0	AF3	Left	F	P13
-2.11305	400-350	Normal	0	AF3	Left	F	P13
-0.370833	350-300	Mirror	0	AF3	Left	F	P13
-0.659555	350-300	Normal	0	AF3	Left	F	P13
1.29192	300-250	Mirror	0	AF3	Left	F	P13
2.94019	300-250	Normal	0	AF3	Left	F	P13
1.75135	250-200	Mirror	0	AF3	Left	F	P13
0.711388	250-200	Normal	0	AF3	Left	F	P13
-1.70983	600-550	Mirror	60	AF3	Left	F	P13
-1.91155	600-550	Normal	60	AF3	Left	F	P13
1.56828	550-500	Mirror	60	AF3	Left	F	P13
-3.28201	550-500	Normal	60	AF3	Left	F	P13
0.140629	500-450	Mirror	60	AF3	Left	F	P13
-1.95833	500-450	Normal	60	AF3	Left	F	P13
-0.353298	450-400	Mirror	60	AF3	Left	F	P13
-2.94952	450-400	Normal	60	AF3	Left	F	P13
-0.32781	400-350	Mirror	60	AF3	Left	F	P13
-2.27264	400-350	Normal	60	AF3	Left	F	P13
-0.249749	350-300	Mirror	60	AF3	Left	F	P13
-1.23369	350-300	Normal	60	AF3	Left	F	P13
0.682611	300-250	Mirror	60	AF3	Left	F	P13
-1.01057	300-250	Normal	60	AF3	Left	F	P13
2.48241	250-200	Mirror	60	AF3	Left	F	P13
-0.839267	250-200	Normal	60	AF3	Left	F	P13
1.28195	600-550	Mirror	120	AF3	Left	F	P13
1.12898	600-550	Normal	120	AF3	Left	F	P13
0.579603	550-500	Mirror	120	AF3	Left	F	P13
1.63758	550-500	Normal	120	AF3	Left	F	P13
-0.598893	500-450	Mirror	120	AF3	Left	F	P13
0.563544	500-450	Normal	120	AF3	Left	F	P13
0.830492	450-400	Mirror	120	AF3	Left	F	P13
-2.88052	450-400	Normal	120	AF3	Left	F	P13
-0.710996	400-350	Mirror	120	AF3	Left	F	P13
-0.590334	400-350	Normal	120	AF3	Left	F	P13
-1.1584	350-300	Mirror	120	AF3	Left	F	P13
-1.32873	350-300	Normal	120	AF3	Left	F	P13
0.456352	300-250	Mirror	120	AF3	Left	F	P13
1.2338	300-250	Normal	120	AF3	Left	F	P13
1.43151	250-200	Mirror	120	AF3	Left	F	P13
2.29257	250-200	Normal	120	AF3	Left	F	P13
-4.62179	600-550	Mirror	180	AF3	Left	F	P13
-0.804762	600-550	Normal	180	AF3	Left	F	P13
-2.97323	550-500	Mirror	180	AF3	Left	F	P13
-1.85129	550-500	Normal	180	AF3	Left	F	P13
-1.39058	500-450	Mirror	180	AF3	Left	F	P13
-0.672828	500-450	Normal	180	AF3	Left	F	P13
-2.65929	450-400	Mirror	180	AF3	Left	F	P13
0.367572	450-400	Normal	180	AF3	Left	F	P13
-1.81249	400-350	Mirror	180	AF3	Left	F	P13
0.301999	400-350	Normal	180	AF3	Left	F	P13
-1.67621	350-300	Mirror	180	AF3	Left	F	P13
0.574993	350-300	Normal	180	AF3	Left	F	P13
-2.39263	300-250	Mirror	180	AF3	Left	F	P13
-1.76621	300-250	Normal	180	AF3	Left	F	P13
-2.1904	250-200	Mirror	180	AF3	Left	F	P13
-0.0225345	250-200	Normal	180	AF3	Left	F	P13
2.42657	600-550	Mirror	0	AF3	Left	F	P14
-1.89147	600-550	Normal	0	AF3	Left	F	P14
-0.84037	550-500	Mirror	0	AF3	Left	F	P14
-1.25893	550-500	Normal	0	AF3	Left	F	P14
-1.25433	500-450	Mirror	0	AF3	Left	F	P14
1.26073	500-450	Normal	0	AF3	Left	F	P14
0.992383	450-400	Mirror	0	AF3	Left	F	P14
0.875619	450-400	Normal	0	AF3	Left	F	P14
-1.39074	400-350	Mirror	0	AF3	Left	F	P14
-2.83147	400-350	Normal	0	AF3	Left	F	P14
-3.8517	350-300	Mirror	0	AF3	Left	F	P14
-0.889333	350-300	Normal	0	AF3	Left	F	P14
-0.0980482	300-250	Mirror	0	AF3	Left	F	P14
-1.78318	300-250	Normal	0	AF3	Left	F	P14
-6.28747	250-200	Mirror	0	AF3	Left	F	P14
-3.73202	250-200	Normal	0	AF3	Left	F	P14
2.00691	600-550	Mirror	60	AF3	Left	F	P14
1.6994	600-550	Normal	60	AF3	Left	F	P14
1.3562	550-500	Mirror	60	AF3	Left	F	P14
1.81321	550-500	Normal	60	AF3	Left	F	P14
-0.480979	500-450	Mirror	60	AF3	Left	F	P14
-1.06916	500-450	Normal	60	AF3	Left	F	P14
-0.865191	450-400	Mirror	60	AF3	Left	F	P14
-2.42916	450-400	Normal	60	AF3	Left	F	P14
-0.818456	400-350	Mirror	60	AF3	Left	F	P14
0.358972	400-350	Normal	60	AF3	Left	F	P14
0.422255	350-300	Mirror	60	AF3	Left	F	P14
-2.31667	350-300	Normal	60	AF3	Left	F	P14
1.75531	300-250	Mirror	60	AF3	Left	F	P14
0.605221	300-250	Normal	60	AF3	Left	F	P14
-0.619456	250-200	Mirror	60	AF3	Left	F	P14
-0.596764	250-200	Normal	60	AF3	Left	F	P14
2.76869	600-550	Mirror	120	AF3	Left	F	P14
0.0518658	600-550	Normal	120	AF3	Left	F	P14
-1.14305	550-500	Mirror	120	AF3	Left	F	P14
-0.451517	550-500	Normal	120	AF3	Left	F	P14
0.647099	500-450	Mirror	120	AF3	Left	F	P14
-3.93342	500-450	Normal	120	AF3	Left	F	P14
-0.308376	450-400	Mirror	120	AF3	Left	F	P14
-3.57332	450-400	Normal	120	AF3	Left	F	P14
-2.10564	400-350	Mirror	120	AF3	Left	F	P14
-1.64825	400-350	Normal	120	AF3	Left	F	P14
0.917197	350-300	Mirror	120	AF3	Left	F	P14
-3.54813	350-300	Normal	120	AF3	Left	F	P14
-1.53658	300-250	Mirror	120	AF3	Left	F	P14
-3.63833	300-250	Normal	120	AF3	Left	F	P14
-3.6801	250-200	Mirror	120	AF3	Left	F	P14
-1.81247	250-200	Normal	120	AF3	Left	F	P14
2.31447	600-550	Mirror	180	AF3	Left	F	P14
-1.94157	600-550	Normal	180	AF3	Left	F	P14
2.66129	550-500	Mirror	180	AF3	Left	F	P14
-0.291689	550-500	Normal	180	AF3	Left	F	P14
3.75752	500-450	Mirror	180	AF3	Left	F	P14
0.18966	500-450	Normal	180	AF3	Left	F	P14
1.2798	450-400	Mirror	180	AF3	Left	F	P14
-0.0839309	450-400	Normal	180	AF3	Left	F	P14
0.32638	400-350	Mirror	180	AF3	Left	F	P14
0.484273	400-350	Normal	180	AF3	Left	F	P14
-3.14734	350-300	Mirror	180	AF3	Left	F	P14
-2.20936	350-300	Normal	180	AF3	Left	F	P14
-5.27056	300-250	Mirror	180	AF3	Left	F	P14
-3.5396	300-250	Normal	180	AF3	Left	F	P14
-0.941227	250-200	Mirror	180	AF3	Left	F	P14
-1.94443	250-200	Normal	180	AF3	Left	F	P14
-2.34256	600-550	Mirror	0	AF3	Left	F	P15
0.231637	600-550	Normal	0	AF3	Left	F	P15
-2.96619	550-500	Mirror	0	AF3	Left	F	P15
-1.79954	550-500	Normal	0	AF3	Left	F	P15
-2.29809	500-450	Mirror	0	AF3	Left	F	P15
-4.43686	500-450	Normal	0	AF3	Left	F	P15
-1.2734	450-400	Mirror	0	AF3	Left	F	P15
-1.99199	450-400	Normal	0	AF3	Left	F	P15
-0.128248	400-350	Mirror	0	AF3	Left	F	P15
-2.88714	400-350	Normal	0	AF3	Left	F	P15
-1.71796	350-300	Mirror	0	AF3	Left	F	P15
-1.1421	350-300	Normal	0	AF3	Left	F	P15
-3.52382	300-250	Mirror	0	AF3	Left	F	P15
-1.88788	300-250	Normal	0	AF3	Left	F	P15
-1.14752	250-200	Mirror	0	AF3	Left	F	P15
0.403426	250-200	Normal	0	AF3	Left	F	P15
-0.830353	600-550	Mirror	60	AF3	Left	F	P15
-0.25476	600-550	Normal	60	AF3	Left	F	P15
-0.694381	550-500	Mirror	60	AF3	Left	F	P15
-2.13731	550-500	Normal	60	AF3	Left	F	P15
-0.362465	500-450	Mirror	60	AF3	Left	F	P15
-2.201	500-450	Normal	60	AF3	Left	F	P15
-0.245185	450-400	Mirror	60	AF3	Left	F	P15
-1.91808	450-400	Normal	60	AF3	Left	F	P15
-1.42592	400-350	Mirror	60	AF3	Left	F	P15
-1.90131	400-350	Normal	60	AF3	Left	F	P15
-0.35794	350-300	Mirror	60	AF3	Left	F	P15
-1.14809	350-300	Normal	60	AF3	Left	F	P15
-0.334859	300-250	Mirror	60	AF3	Left	F	P15
-1.08267	300-250	Normal	60	AF3	Left	F	P15
-0.884341	250-200	Mirror	60	AF3	Left	F	P15
-1.33082	250-200	Normal	60	AF3	Left	F	P15
2.31946	600-550	Mirror	120	AF3	Left	F	P15
0.685322	600-550	Normal	120	AF3	Left	F	P15
0.661486	550-500	Mirror	120	AF3	Left	F	P15
1.24523	550-500	Normal	120	AF3	Left	F	P15
-0.167362	500-450	Mirror	120	AF3	Left	F	P15
0.0277177	500-450	Normal	120	AF3	Left	F	P15
1.06932	450-400	Mirror	120	AF3	Left	F	P15
1.441	450-400	Normal	120	AF3	Left	F	P15
-2.64757	400-350	Mirror	120	AF3	Left	F	P15
3.68627	400-350	Normal	120	AF3	Left	F	P15
-3.56739	350-300	Mirror	120	AF3	Left	F	P15
1.45559	350-300	Normal	120	AF3	Left	F	P15
-3.42991	300-250	Mirror	120	AF3	Left	F	P15
-0.26435	300-250	Normal	120	AF3	Left	F	P15
-0.629606	250-200	Mirror	120	AF3	Left	F	P15
0.324934	250-200	Normal	120	AF3	Left	F	P15
0.0544051	600-550	Mirror	180	AF3	Left	F	P15
1.11746	600-550	Normal	180	AF3	Left	F	P15
1.58381	550-500	Mirror	180	AF3	Left	F	P15
-2.28072	550-500	Normal	180	AF3	Left	F	P15
1.92895	500-450	Mirror	180	AF3	Left	F	P15
-3.50737	500-450	Normal	180	AF3	Left	F	P15
-1.46269	450-400	Mirror	180	AF3	Left	F	P15
-1.52576	450-400	Normal	180	AF3	Left	F	P15
-1.40835	400-350	Mirror	180	AF3	Left	F	P15
-2.18238	400-350	Normal	180	AF3	Left	F	P15
-0.478966	350-300	Mirror	180	AF3	Left	F	P15
-1.14718	350-300	Normal	180	AF3	Left	F	P15
-1.74965	300-250	Mirror	180	AF3	Left	F	P15
-0.433569	300-250	Normal	180	AF3	Left	F	P15
-0.915012	250-200	Mirror	180	AF3	Left	F	P15
0.00286454	250-200	Normal	180	AF3	Left	F	P15
4.14094	600-550	Mirror	0	AF3	Left	F	P16
2.24728	600-550	Normal	0	AF3	Left	F	P16
1.59645	550-500	Mirror	0	AF3	Left	F	P16
2.75407	550-500	Normal	0	AF3	Left	F	P16
1.69294	500-450	Mirror	0	AF3	Left	F	P16
1.02089	500-450	Normal	0	AF3	Left	F	P16
-0.867052	450-400	Mirror	0	AF3	Left	F	P16
-0.0580928	450-400	Normal	0	AF3	Left	F	P16
-1.79544	400-350	Mirror	0	AF3	Left	F	P16
-1.67342	400-350	Normal	0	AF3	Left	F	P16
-0.900736	350-300	Mirror	0	AF3	Left	F	P16
-1.50105	350-300	Normal	0	AF3	Left	F	P16
1.04023	300-250	Mirror	0	AF3	Left	F	P16
-1.49298	300-250	Normal	0	AF3	Left	F	P16
-2.89165	250-200	Mirror	0	AF3	Left	F	P16
-3.46402	250-200	Normal	0	AF3	Left	F	P16
2.58729	600-550	Mirror	60	AF3	Left	F	P16
6.70092	600-550	Normal	60	AF3	Left	F	P16
6.17689	550-500	Mirror	60	AF3	Left	F	P16
4.11753	550-500	Normal	60	AF3	Left	F	P16
6.26931	500-450	Mirror	60	AF3	Left	F	P16
1.96831	500-450	Normal	60	AF3	Left	F	P16
5.89553	450-400	Mirror	60	AF3	Left	F	P16
-0.207587	450-400	Normal	60	AF3	Left	F	P16
2.99359	400-350	Mirror	60	AF3	Left	F	P16
-1.14007	400-350	Normal	60	AF3	Left	F	P16
3.77259	350-300	Mirror	60	AF3	Left	F	P16
0.494127	350-300	Normal	60	AF3	Left	F	P16
2.43067	300-250	Mirror	60	AF3	Left	F	P16
-2.41413	300-250	Normal	60	AF3	Left	F	P16
-2.14448	250-200	Mirror	60	AF3	Left	F	P16
-4.49856	250-200	Normal	60	AF3	Left	F	P16
0.641266	600-550	Mirror	120	AF3	Left	F	P16
0.852191	600-550	Normal	120	AF3	Left	F	P16
0.991788	550-500	Mirror	120	AF3	Left	F	P16
-0.146478	550-500	Normal	120	AF3	Left	F	P16
1.7106	500-450	Mirror	120	AF3	Left	F	P16
1.95159	500-450	Normal	120	AF3	Left	F	P16
1.88254	450-400	Mirror	120	AF3	Left	F	P16
-1.14393	450-400	Normal	120	AF3	Left	F	P16
-0.74041	400-350	Mirror	120	AF3	Left	F	P16
-1.53714	400-350	Normal	120	AF3	Left	F	P16
-2.02871	350-300	Mirror	120	AF3	Left	F	P16
-2.33593	350-300	Normal	120	AF3	Left	F	P16
-5.74593	300-250	Mirror	120	AF3	Left	F	P16
-1.68322	300-250	Normal	120	AF3	Left	F	P16
-5.98138	250-200	Mirror	120	AF3	Left	F	P16
-1.86589	250-200	Normal	120	AF3	Left	F	P16
2.29278	600-550	Mirror	180	AF3	Left	F	P16
5.30894	600-550	Normal	180	AF3	Left	F	P16
-0.84589	550-500	Mirror	180	AF3	Left	F	P16
0.7569	550-500	Normal	180	AF3	Left	F	P16
0.752691	500-450	Mirror	180	AF3	Left	F	P16
0.33308	500-450	Normal	180	AF3	Left	F	P16
0.272011	450-400	Mirror	180	AF3	Left	F	P16
0.798002	450-400	Normal	180	AF3	Left	F	P16
1.40414	400-350	Mirror	180	AF3	Left	F	P16
0.897235	400-350	Normal	180	AF3	Left	F	P16
2.42053	350-300	Mirror	180	AF3	Left	F	P16
-0.579122	350-300	Normal	180	AF3	Left	F	P16
2.81031	300-250	Mirror	180	AF3	Left	F	P16
-2.67	300-250	Normal	180	AF3	Left	F	P16
0.0595622	250-200	Mirror	180	AF3	Left	F	P16
-0.428793	250-200	Normal	180	AF3	Left	F	P16
0.0263124	600-550	Mirror	0	AF3	Left	F	P17
2.11988	600-550	Normal	0	AF3	Left	F	P17
-1.59353	550-500	Mirror	0	AF3	Left	F	P17
-2.00194	550-500	Normal	0	AF3	Left	F	P17
-0.518679	500-450	Mirror	0	AF3	Left	F	P17
-4.31967	500-450	Normal	0	AF3	Left	F	P17
-1.73888	450-400	Mirror	0	AF3	Left	F	P17
-11.0456	450-400	Normal	0	AF3	Left	F	P17
-2.61122	400-350	Mirror	0	AF3	Left	F	P17
-13.1387	400-350	Normal	0	AF3	Left	F	P17
-7.15185	350-300	Mirror	0	AF3	Left	F	P17
-16.4102	350-300	Normal	0	AF3	Left	F	P17
-9.63795	300-250	Mirror	0	AF3	Left	F	P17
-20.214	300-250	Normal	0	AF3	Left	F	P17
-9.31492	250-200	Mirror	0	AF3	Left	F	P17
-21.6386	250-200	Normal	0	AF3	Left	F	P17
0.648373	600-550	Mirror	60	AF3	Left	F	P17
-2.7067	600-550	Normal	60	AF3	Left	F	P17
0.0285896	550-500	Mirror	60	AF3	Left	F	P17
-3.5477	550-500	Normal	60	AF3	Left	F	P17
-1.97649	500-450	Mirror	60	AF3	Left	F	P17
-2.5414	500-450	Normal	60	AF3	Left	F	P17
-5.92759	450-400	Mirror	60	AF3	Left	F	P17
-7.77079	450-400	Normal	60	AF3	Left	F	P17
-8.98298	400-350	Mirror	60	AF3	Left	F	P17
-10.8166	400-350	Normal	60	AF3	Left	F	P17
-9.33163	350-300	Mirror	60	AF3	Left	F	P17
-12.605	350-300	Normal	60	AF3	Left	F	P17
-12.8171	300-250	Mirror	60	AF3	Left	F	P17
-11.5615	300-250	Normal	60	AF3	Left	F	P17
-11.922	250-200	Mirror	60	AF3	Left	F	P17
-11.0421	250-200	Normal	60	AF3	Left	F	P17
-1.20142	600-550	Mirror	120	AF3	Left	F	P17
4.11594	600-550	Normal	120	AF3	Left	F	P17
-3.38918	550-500	Mirror	120	AF3	Left	F	P17
-0.695896	550-500	Normal	120	AF3	Left	F	P17
-3.46074	500-450	Mirror	120	AF3	Left	F	P17
-4.32493	500-450	Normal	120	AF3	Left	F	P17
-6.78566	450-400	Mirror	120	AF3	Left	F	P17
-4.73089	450-400	Normal	120	AF3	Left	F	P17
-6.50953	400-350	Mirror	120	AF3	Left	F	P17
-5.83538	400-350	Normal	120	AF3	Left	F	P17
-6.9034	350-300	Mirror	120	AF3	Left	F	P17
-10.1896	350-300	Normal	120	AF3	Left	F	P17
-5.31837	300-250	Mirror	120	AF3	Left	F	P17
-7.37124	300-250	Normal	120	AF3	Left	F	P17
-4.17649	250-200	Mirror	120	AF3	Left	F	P17
-12.3753	250-200	Normal	120	AF3	Left	F	P17
2.47215	600-550	Mirror	180	AF3	Left	F	P17
-4.19039	600-550	Normal	180	AF3	Left	F	P17
-0.753204	550-500	Mirror	180	AF3	Left	F	P17
-2.36021	550-500	Normal	180	AF3	Left	F	P17
-0.428912	500-450	Mirror	180	AF3	Left	F	P17
-3.39005	500-450	Normal	180	AF3	Left	F	P17
-3.5488	450-400	Mirror	180	AF3	Left	F	P17
-0.765137	450-400	Normal	180	AF3	Left	F	P17
-2.42186	400-350	Mirror	180	AF3	Left	F	P17
-5.69343	400-350	Normal	180	AF3	Left	F	P17
-7.72823	350-300	Mirror	180	AF3	Left	F	P17
-7.43024	350-300	Normal	180	AF3	Left	F	P17
-8.90459	300-250	Mirror	180	AF3	Left	F	P17
-10.6383	300-250	Normal	180	AF3	Left	F	P17
-10.3982	250-200	Mirror	180	AF3	Left	F	P17
-7.22851	250-200	Normal	180	AF3	Left	F	P17
3.64015	600-550	Mirror	0	AF3	Left	F	P18
4.29977	600-550	Normal	0	AF3	Left	F	P18
4.07083	550-500	Mirror	0	AF3	Left	F	P18
0.140081	550-500	Normal	0	AF3	Left	F	P18
1.78339	500-450	Mirror	0	AF3	Left	F	P18
6.53356	500-450	Normal	0	AF3	Left	F	P18
2.04709	450-400	Mirror	0	AF3	Left	F	P18
1.59629	450-400	Normal	0	AF3	Left	F	P18
1.69178	400-350	Mirror	0	AF3	Left	F	P18
1.01459	400-350	Normal	0	AF3	Left	F	P18
0.130785	350-300	Mirror	0	AF3	Left	F	P18
2.80724	350-300	Normal	0	AF3	Left	F	P18
2.66168	300-250	Mirror	0	AF3	Left	F	P18
2.05122	300-250	Normal	0	AF3	Left	F	P18
0.426121	250-200	Mirror	0	AF3	Left	F	P18
0.661674	250-200	Normal	0	AF3	Left	F	P18
4.24228	600-550	Mirror	60	AF3	Left	F	P18
5.27713	600-550	Normal	60	AF3	Left	F	P18
3.66826	550-500	Mirror	60	AF3	Left	F	P18
3.59246	550-500	Normal	60	AF3	Left	F	P18
3.88179	500-450	Mirror	60	AF3	Left	F	P18
6.00729	500-450	Normal	60	AF3	Left	F	P18
3.8261	450-400	Mirror	60	AF3	Left	F	P18
3.05576	450-400	Normal	60	AF3	Left	F	P18
3.1408	400-350	Mirror	60	AF3	Left	F	P18
2.24657	400-350	Normal	60	AF3	Left	F	P18
3.20145	350-300	Mirror	60	AF3	Left	F	P18
4.53418	350-300	Normal	60	AF3	Left	F	P18
0.941971	300-250	Mirror	60	AF3	Left	F	P18
1.92956	300-250	Normal	60	AF3	Left	F	P18
5.16795	250-200	Mirror	60	AF3	Left	F	P18
4.40474	250-200	Normal	60	AF3	Left	F	P18
6.59037	600-550	Mirror	120	AF3	Left	F	P18
3.59867	600-550	Normal	120	AF3	Left	F	P18
3.36323	550-500	Mirror	120	AF3	Left	F	P18
4.47162	550-500	Normal	120	AF3	Left	F	P18
4.76796	500-450	Mirror	120	AF3	Left	F	P18
2.77278	500-450	Normal	120	AF3	Left	F	P18
7.0395	450-400	Mirror	120	AF3	Left	F	P18
-0.009298	450-400	Normal	120	AF3	Left	F	P18
8.46878	400-350	Mirror	120	AF3	Left	F	P18
3.51934	400-350	Normal	120	AF3	Left	F	P18
7.21766	350-300	Mirror	120	AF3	Left	F	P18
4.72337	350-300	Normal	120	AF3	Left	F	P18
7.17201	300-250	Mirror	120	AF3	Left	F	P18
3.22529	300-250	Normal	120	AF3	Left	F	P18
6.07055	250-200	Mirror	120	AF3	Left	F	P18
4.92503	250-200	Normal	120	AF3	Left	F	P18
6.70591	600-550	Mirror	180	AF3	Left	F	P18
3.9764	600-550	Normal	180	AF3	Left	F	P18
4.64319	550-500	Mirror	180	AF3	Left	F	P18
4.66241	550-500	Normal	180	AF3	Left	F	P18
6.41407	500-450	Mirror	180	AF3	Left	F	P18
2.87151	500-450	Normal	180	AF3	Left	F	P18
4.91799	450-400	Mirror	180	AF3	Left	F	P18
5.02166	450-400	Normal	180	AF3	Left	F	P18
4.66021	400-350	Mirror	180	AF3	Left	F	P18
4.37088	400-350	Normal	180	AF3	Left	F	P18
5.95426	350-300	Mirror	180	AF3	Left	F	P18
3.95053	350-300	Normal	180	AF3	Left	F	P18
1.2349	300-250	Mirror	180	AF3	Left	F	P18
4.02414	300-250	Normal	180	AF3	Left	F	P18
2.73783	250-200	Mirror	180	AF3	Left	F	P18
5.26456	250-200	Normal	180	AF3	Left	F	P18
-2.97723	600-550	Mirror	0	AF3	Left	F	P19
-3.09516	600-550	Normal	0	AF3	Left	F	P19
-7.1623	550-500	Mirror	0	AF3	Left	F	P19
-4.27377	550-500	Normal	0	AF3	Left	F	P19
-7.45421	500-450	Mirror	0	AF3	Left	F	P19
-10.5732	500-450	Normal	0	AF3	Left	F	P19
-11.5491	450-400	Mirror	0	AF3	Left	F	P19
-15.1984	450-400	Normal	0	AF3	Left	F	P19
-13.24	400-350	Mirror	0	AF3	Left	F	P19
-13.0404	400-350	Normal	0	AF3	Left	F	P19
-16.2298	350-300	Mirror	0	AF3	Left	F	P19
-17.5542	350-300	Normal	0	AF3	Left	F	P19
-18.0317	300-250	Mirror	0	AF3	Left	F	P19
-15.2569	300-250	Normal	0	AF3	Left	F	P19
-12.3101	250-200	Mirror	0	AF3	Left	F	P19
-16.4716	250-200	Normal	0	AF3	Left	F	P19
-7.28641	600-550	Mirror	60	AF3	Left	F	P19
-3.48238	600-550	Normal	60	AF3	Left	F	P19
-11.509	550-500	Mirror	60	AF3	Left	F	P19
-6.94069	550-500	Normal	60	AF3	Left	F	P19
-5.9512	500-450	Mirror	60	AF3	Left	F	P19
-13.7882	500-450	Normal	60	AF3	Left	F	P19
-9.76832	450-400	Mirror	60	AF3	Left	F	P19
-14.5122	450-400	Normal	60	AF3	Left	F	P19
-7.08902	400-350	Mirror	60	AF3	Left	F	P19
-14.4462	400-350	Normal	60	AF3	Left	F	P19
-10.3082	350-300	Mirror	60	AF3	Left	F	P19
-16.9859	350-300	Normal	60	AF3	Left	F	P19
-11.1755	300-250	Mirror	60	AF3	Left	F	P19
-13.1392	300-250	Normal	60	AF3	Left	F	P19
-15.1081	250-200	Mirror	60	AF3	Left	F	P19
-2.999	250-200	Normal	60	AF3	Left	F	P19
-2.9332	600-550	Mirror	120	AF3	Left	F	P19
-7.91577	600-550	Normal	120	AF3	Left	F	P19
-1.57884	550-500	Mirror	120	AF3	Left	F	P19
-9.79078	550-500	Normal	120	AF3	Left	F	P19
-2.0716	500-450	Mirror	120	AF3	Left	F	P19
-12.0253	500-450	Normal	120	AF3	Left	F	P19
-3.88073	450-400	Mirror	120	AF3	Left	F	P19
-12.2343	450-400	Normal	120	AF3	Left	F	P19
-2.43547	400-350	Mirror	120	AF3	Left	F	P19
-11.951	400-350	Normal	120	AF3	Left	F	P19
-8.96971	350-300	Mirror	120	AF3	Left	F	P19
-10.3127	350-300	Normal	120	AF3	Left	F	P19
-7.71291	300-250	Mirror	120	AF3	Left	F	P19
-8.7176	300-250	Normal	120	AF3	Left	F	P19
-5.994	250-200	Mirror	120	AF3	Left	F	P19
-9.85987	250-200	Normal	120	AF3	Left	F	P19
-5.06766	600-550	Mirror	180	AF3	Left	F	P19
-8.42263	600-550	Normal	180	AF3	Left	F	P19
-5.12033	550-500	Mirror	180	AF3	Left	F	P19
-10.6941	550-500	Normal	180	AF3	Left	F	P19
-6.91701	500-450	Mirror	180	AF3	Left	F	P19
-10.7203	500-450	Normal	180	AF3	Left	F	P19
-7.95502	450-400	Mirror	180	AF3	Left	F	P19
-8.48682	450-400	Normal	180	AF3	Left	F	P19
-7.13985	400-350	Mirror	180	AF3	Left	F	P19
-7.39615	400-350	Normal	180	AF3	Left	F	P19
-3.83195	350-300	Mirror	180	AF3	Left	F	P19
-2.46931	350-300	Normal	180	AF3	Left	F	P19
-1.35007	300-250	Mirror	180	AF3	Left	F	P19
-1.01797	300-250	Normal	180	AF3	Left	F	P19
-4.09557	250-200	Mirror	180	AF3	Left	F	P19
-0.802964	250-200	Normal	180	AF3	Left	F	P19
1.8522	600-550	Mirror	0	AF3	Left	F	P20
8.6628	600-550	Normal	0	AF3	Left	F	P20
1.33705	550-500	Mirror	0	AF3	Left	F	P20
6.8836	550-500	Normal	0	AF3	Left	F	P20
-0.158508	500-450	Mirror	0	AF3	Left	F	P20
4.70917	500-450	Normal	0	AF3	Left	F	P20
0.554776	450-400	Mirror	0	AF3	Left	F	P20
4.77828	450-400	Normal	0	AF3	Left	F	P20
-3.88376	400-350	Mirror	0	AF3	Left	F	P20
-1.91174	400-350	Normal	0	AF3	Left	F	P20
-4.5607	350-300	Mirror	0	AF3	Left	F	P20
-5.2772	350-300	Normal	0	AF3	Left	F	P20
-8.97355	300-250	Mirror	0	AF3	Left	F	P20
-6.306	300-250	Normal	0	AF3	Left	F	P20
-7.25378	250-200	Mirror	0	AF3	Left	F	P20
-7.72978	250-200	Normal	0	AF3	Left	F	P20
1.13492	600-550	Mirror	60	AF3	Left	F	P20
8.09658	600-550	Normal	60	AF3	Left	F	P20
3.87505	550-500	Mirror	60	AF3	Left	F	P20
5.85553	550-500	Normal	60	AF3	Left	F	P20
2.69815	500-450	Mirror	60	AF3	Left	F	P20
5.31087	500-450	Normal	60	AF3	Left	F	P20
1.62582	450-400	Mirror	60	AF3	Left	F	P20
0.691781	450-400	Normal	60	AF3	Left	F	P20
-2.84149	400-350	Mirror	60	AF3	Left	F	P20
-4.52056	400-350	Normal	60	AF3	Left	F	P20
-4.86166	350-300	Mirror	60	AF3	Left	F	P20
-4.10498	350-300	Normal	60	AF3	Left	F	P20
-3.04026	300-250	Mirror	60	AF3	Left	F	P20
-4.11446	300-250	Normal	60	AF3	Left	F	P20
-2.61904	250-200	Mirror	60	AF3	Left	F	P20
-4.46643	250-200	Normal	60	AF3	Left	F	P20
1.17013	600-550	Mirror	120	AF3	Left	F	P20
1.54326	600-550	Normal	120	AF3	Left	F	P20
1.40803	550-500	Mirror	120	AF3	Left	F	P20
3.07393	550-500	Normal	120	AF3	Left	F	P20
-1.41518	500-450	Mirror	120	AF3	Left	F	P20
0.668711	500-450	Normal	120	AF3	Left	F	P20
-1.65758	450-400	Mirror	120	AF3	Left	F	P20
0.600111	450-400	Normal	120	AF3	Left	F	P20
-4.57864	400-350	Mirror	120	AF3	Left	F	P20
-3.94522	400-350	Normal	120	AF3	Left	F	P20
-3.79707	350-300	Mirror	120	AF3	Left	F	P20
-2.39362	350-300	Normal	120	AF3	Left	F	P20
-5.63031	300-250	Mirror	120	AF3	Left	F	P20
-3.92137	300-250	Normal	120	AF3	Left	F	P20
-5.20608	250-200	Mirror	120	AF3	Left	F	P20
-6.54638	250-200	Normal	120	AF3	Left	F	P20
-2.22534	600-550	Mirror	180	AF3	Left	F	P20
3.55796	600-550	Normal	180	AF3	Left	F	P20
1.31517	550-500	Mirror	180	AF3	Left	F	P20
0.465794	550-500	Normal	180	AF3	Left	F	P20
0.650895	500-450	Mirror	180	AF3	Left	F	P20
3.41204	500-450	Normal	180	AF3	Left	F	P20
-1.75132	450-400	Mirror	180	AF3	Left	F	P20
1.4291	450-400	Normal	180	AF3	Left	F	P20
-4.65211	400-350	Mirror	180	AF3	Left	F	P20
-1.10075	400-350	Normal	180	AF3	Left	F	P20
-3.00593	350-300	Mirror	180	AF3	Left	F	P20
-4.15203	350-300	Normal	180	AF3	Left	F	P20
-3.00589	300-250	Mirror	180	AF3	Left	F	P20
-4.45473	300-250	Normal	180	AF3	Left	F	P20
-1.18605	250-200	Mirror	180	AF3	Left	F	P20
-2.67912	250-200	Normal	180	AF3	Left	F	P20
-3.35157	600-550	Mirror	0	AF3	Left	F	P21
-2.6208	600-550	Normal	0	AF3	Left	F	P21
-5.6474	550-500	Mirror	0	AF3	Left	F	P21
-0.700999	550-500	Normal	0	AF3	Left	F	P21
-6.13106	500-450	Mirror	0	AF3	Left	F	P21
-1.64474	500-450	Normal	0	AF3	Left	F	P21
-5.18767	450-400	Mirror	0	AF3	Left	F	P21
-3.13989	450-400	Normal	0	AF3	Left	F	P21
-4.66312	400-350	Mirror	0	AF3	Left	F	P21
-1.38865	400-350	Normal	0	AF3	Left	F	P21
-2.67545	350-300	Mirror	0	AF3	Left	F	P21
-1.78786	350-300	Normal	0	AF3	Left	F	P21
-1.72243	300-250	Mirror	0	AF3	Left	F	P21
-2.65029	300-250	Normal	0	AF3	Left	F	P21
1.39924	250-200	Mirror	0	AF3	Left	F	P21
-1.07008	250-200	Normal	0	AF3	Left	F	P21
0.0867358	600-550	Mirror	60	AF3	Left	F	P21
0.875605	600-550	Normal	60	AF3	Left	F	P21
-1.55843	550-500	Mirror	60	AF3	Left	F	P21
-0.448287	550-500	Normal	60	AF3	Left	F	P21
0.386044	500-450	Mirror	60	AF3	Left	F	P21
-0.221483	500-450	Normal	60	AF3	Left	F	P21
-1.88434	450-400	Mirror	60	AF3	Left	F	P21
0.0582217	450-400	Normal	60	AF3	Left	F	P21
-2.86484	400-350	Mirror	60	AF3	Left	F	P21
-2.00393	400-350	Normal	60	AF3	Left	F	P21
-3.32443	350-300	Mirror	60	AF3	Left	F	P21
-1.1517	350-300	Normal	60	AF3	Left	F	P21
-3.28243	300-250	Mirror	60	AF3	Left	F	P21
-2.75459	300-250	Normal	60	AF3	Left	F	P21
-1.47962	250-200	Mirror	60	AF3	Left	F	P21
-3.55194	250-200	Normal	60	AF3	Left	F	P21
-2.12733	600-550	Mirror	120	AF3	Left	F	P21
1.32023	600-550	Normal	120	AF3	Left	F	P21
-2.58738	550-500	Mirror	120	AF3	Left	F	P21
-0.3742	550-500	Normal	120	AF3	Left	F	P21
-2.06998	500-450	Mirror	120	AF3	Left	F	P21
-0.663004	500-450	Normal	120	AF3	Left	F	P21
-1.73756	450-400	Mirror	120	AF3	Left	F	P21
0.330193	450-400	Normal	120	AF3	Left	F	P21
-2.09782	400-350	Mirror	120	AF3	Left	F	P21
-1.87214	400-350	Normal	120	AF3	Left	F	P21
-0.217212	350-300	Mirror	120	AF3	Left	F	P21
-3.88207	350-300	Normal	120	AF3	Left	F	P21
0.816565	300-250	Mirror	120	AF3	Left	F	P21
-4.56443	300-250	Normal	120	AF3	Left	F	P21
-0.188178	250-200	Mirror	120	AF3	Left	F	P21
-5.82953	250-200	Normal	120	AF3	Left	F	P21
-0.395439	600-550	Mirror	180	AF3	Left	F	P21
0.778156	600-550	Normal	180	AF3	Left	F	P21
-0.962844	550-500	Mirror	180	AF3	Left	F	P21
2.70635	550-500	Normal	180	AF3	Left	F	P21
-1.16698	500-450	Mirror	180	AF3	Left	F	P21
3.65363	500-450	Normal	180	AF3	Left	F	P21
-3.76011	450-400	Mirror	180	AF3	Left	F	P21
1.76333	450-400	Normal	180	AF3	Left	F	P21
-5.9772	400-350	Mirror	180	AF3	Left	F	P21
-1.18798	400-350	Normal	180	AF3	Left	F	P21
-7.06675	350-300	Mirror	180	AF3	Left	F	P21
0.438057	350-300	Normal	180	AF3	Left	F	P21
-5.17536	300-250	Mirror	180	AF3	Left	F	P21
0.713139	300-250	Normal	180	AF3	Left	F	P21
-5.37394	250-200	Mirror	180	AF3	Left	F	P21
0.0180659	250-200	Normal	180	AF3	Left	F	P21
1.56467	600-550	Mirror	0	AF3	Left	F	P22
2.80177	600-550	Normal	0	AF3	Left	F	P22
3.33525	550-500	Mirror	0	AF3	Left	F	P22
1.76501	550-500	Normal	0	AF3	Left	F	P22
2.48965	500-450	Mirror	0	AF3	Left	F	P22
-1.29824	500-450	Normal	0	AF3	Left	F	P22
-0.407929	450-400	Mirror	0	AF3	Left	F	P22
-5.60001	450-400	Normal	0	AF3	Left	F	P22
0.359865	400-350	Mirror	0	AF3	Left	F	P22
-5.51816	400-350	Normal	0	AF3	Left	F	P22
-1.14455	350-300	Mirror	0	AF3	Left	F	P22
-5.58749	350-300	Normal	0	AF3	Left	F	P22
0.100725	300-250	Mirror	0	AF3	Left	F	P22
-3.85058	300-250	Normal	0	AF3	Left	F	P22
-0.34699	250-200	Mirror	0	AF3	Left	F	P22
-1.36093	250-200	Normal	0	AF3	Left	F	P22
4.23079	600-550	Mirror	60	AF3	Left	F	P22
1.76133	600-550	Normal	60	AF3	Left	F	P22
-0.309607	550-500	Mirror	60	AF3	Left	F	P22
0.840441	550-500	Normal	60	AF3	Left	F	P22
-1.07528	500-450	Mirror	60	AF3	Left	F	P22
-2.83184	500-450	Normal	60	AF3	Left	F	P22
-1.07268	450-400	Mirror	60	AF3	Left	F	P22
-1.75341	450-400	Normal	60	AF3	Left	F	P22
-2.42521	400-350	Mirror	60	AF3	Left	F	P22
-0.731175	400-350	Normal	60	AF3	Left	F	P22
-0.738014	350-300	Mirror	60	AF3	Left	F	P22
2.55701	350-300	Normal	60	AF3	Left	F	P22
0.21013	300-250	Mirror	60	AF3	Left	F	P22
2.50141	300-250	Normal	60	AF3	Left	F	P22
-2.37561	250-200	Mirror	60	AF3	Left	F	P22
1.05803	250-200	Normal	60	AF3	Left	F	P22
5.86774	600-550	Mirror	120	AF3	Left	F	P22
3.15095	600-550	Normal	120	AF3	Left	F	P22
4.77546	550-500	Mirror	120	AF3	Left	F	P22
-0.336136	550-500	Normal	120	AF3	Left	F	P22
5.35777	500-450	Mirror	120	AF3	Left	F	P22
-1.51744	500-450	Normal	120	AF3	Left	F	P22
4.46148	450-400	Mirror	120	AF3	Left	F	P22
-2.07555	450-400	Normal	120	AF3	Left	F	P22
2.70471	400-350	Mirror	120	AF3	Left	F	P22
-1.46179	400-350	Normal	120	AF3	Left	F	P22
0.884793	350-300	Mirror	120	AF3	Left	F	P22
0.235436	350-300	Normal	120	AF3	Left	F	P22
-0.746868	300-250	Mirror	120	AF3	Left	F	P22
0.608816	300-250	Normal	120	AF3	Left	F	P22
-1.49105	250-200	Mirror	120	AF3	Left	F	P22
3.73965	250-200	Normal	120	AF3	Left	F	P22
3.49709	600-550	Mirror	180	AF3	Left	F	P22
1.67595	600-550	Normal	180	AF3	Left	F	P22
2.21725	550-500	Mirror	180	AF3	Left	F	P22
1.35004	550-500	Normal	180	AF3	Left	F	P22
0.118151	500-450	Mirror	180	AF3	Left	F	P22
2.32683	500-450	Normal	180	AF3	Left	F	P22
0.526006	450-400	Mirror	180	AF3	Left	F	P22
2.49652	450-400	Normal	180	AF3	Left	F	P22
-1.18216	400-350	Mirror	180	AF3	Left	F	P22
0.491302	400-350	Normal	180	AF3	Left	F	P22
-0.725912	350-300	Mirror	180	AF3	Left	F	P22
-1.43715	350-300	Normal	180	AF3	Left	F	P22
0.131025	300-250	Mirror	180	AF3	Left	F	P22
0.622687	300-250	Normal	180	AF3	Left	F	P22
-3.65544	250-200	Mirror	180	AF3	Left	F	P22
1.5731	250-200	Normal	180	AF3	Left	F	P22
4.88029	600-550	Mirror	0	AF3	Left	F	P24
3.42046	600-550	Normal	0	AF3	Left	F	P24
1.38286	550-500	Mirror	0	AF3	Left	F	P24
-0.124483	550-500	Normal	0	AF3	Left	F	P24
3.11049	500-450	Mirror	0	AF3	Left	F	P24
-0.0857225	500-450	Normal	0	AF3	Left	F	P24
5.06568	450-400	Mirror	0	AF3	Left	F	P24
3.14346	450-400	Normal	0	AF3	Left	F	P24
1.0858	400-350	Mirror	0	AF3	Left	F	P24
1.53164	400-350	Normal	0	AF3	Left	F	P24
-0.113498	350-300	Mirror	0	AF3	Left	F	P24
-4.54969	350-300	Normal	0	AF3	Left	F	P24
-2.18802	300-250	Mirror	0	AF3	Left	F	P24
-5.31954	300-250	Normal	0	AF3	Left	F	P24
-1.76183	250-200	Mirror	0	AF3	Left	F	P24
-5.63205	250-200	Normal	0	AF3	Left	F	P24
2.48448	600-550	Mirror	60	AF3	Left	F	P24
5.66428	600-550	Normal	60	AF3	Left	F	P24
4.88186	550-500	Mirror	60	AF3	Left	F	P24
7.46847	550-500	Normal	60	AF3	Left	F	P24
2.31042	500-450	Mirror	60	AF3	Left	F	P24
2.36418	500-450	Normal	60	AF3	Left	F	P24
3.20924	450-400	Mirror	60	AF3	Left	F	P24
-3.47789	450-400	Normal	60	AF3	Left	F	P24
0.530399	400-350	Mirror	60	AF3	Left	F	P24
-0.0575747	400-350	Normal	60	AF3	Left	F	P24
-5.08722	350-300	Mirror	60	AF3	Left	F	P24
3.37857	350-300	Normal	60	AF3	Left	F	P24
-2.68057	300-250	Mirror	60	AF3	Left	F	P24
-0.151719	300-250	Normal	60	AF3	Left	F	P24
-5.36473	250-200	Mirror	60	AF3	Left	F	P24
0.0663428	250-200	Normal	60	AF3	Left	F	P24
4.90622	600-550	Mirror	120	AF3	Left	F	P24
3.39438	600-550	Normal	120	AF3	Left	F	P24
5.09275	550-500	Mirror	120	AF3	Left	F	P24
4.81306	550-500	Normal	120	AF3	Left	F	P24
3.12413	500-450	Mirror	120	AF3	Left	F	P24
2.86262	500-450	Normal	120	AF3	Left	F	P24
1.72726	450-400	Mirror	120	AF3	Left	F	P24
5.70826	450-400	Normal	120	AF3	Left	F	P24
-2.38733	400-350	Mirror	120	AF3	Left	F	P24
8.09165	400-350	Normal	120	AF3	Left	F	P24
-4.55557	350-300	Mirror	120	AF3	Left	F	P24
2.44569	350-300	Normal	120	AF3	Left	F	P24
-4.28272	300-250	Mirror	120	AF3	Left	F	P24
0.822212	300-250	Normal	120	AF3	Left	F	P24
-5.74458	250-200	Mirror	120	AF3	Left	F	P24
1.63402	250-200	Normal	120	AF3	Left	F	P24
5.39422	600-550	Mirror	180	AF3	Left	F	P24
1.84681	600-550	Normal	180	AF3	Left	F	P24
2.73261	550-500	Mirror	180	AF3	Left	F	P24
1.88843	550-500	Normal	180	AF3	Left	F	P24
-2.54853	500-450	Mirror	180	AF3	Left	F	P24
6.27696	500-450	Normal	180	AF3	Left	F	P24
-0.499673	450-400	Mirror	180	AF3	Left	F	P24
2.89969	450-400	Normal	180	AF3	Left	F	P24
-6.49919	400-350	Mirror	180	AF3	Left	F	P24
-3.72531	400-350	Normal	180	AF3	Left	F	P24
-7.98608	350-300	Mirror	180	AF3	Left	F	P24
-4.75577	350-300	Normal	180	AF3	Left	F	P24
-4.95375	300-250	Mirror	180	AF3	Left	F	P24
-3.00179	300-250	Normal	180	AF3	Left	F	P24
-5.78524	250-200	Mirror	180	AF3	Left	F	P24
-5.00612	250-200	Normal	180	AF3	Left	F	P24
0.563851	600-550	Mirror	0	AF3	Left	F	P25
-2.22852	600-550	Normal	0	AF3	Left	F	P25
0.679668	550-500	Mirror	0	AF3	Left	F	P25
1.70052	550-500	Normal	0	AF3	Left	F	P25
0.185435	500-450	Mirror	0	AF3	Left	F	P25
-2.32425	500-450	Normal	0	AF3	Left	F	P25
-0.838829	450-400	Mirror	0	AF3	Left	F	P25
1.285	450-400	Normal	0	AF3	Left	F	P25
-2.95825	400-350	Mirror	0	AF3	Left	F	P25
0.431825	400-350	Normal	0	AF3	Left	F	P25
-7.99907	350-300	Mirror	0	AF3	Left	F	P25
-1.64828	350-300	Normal	0	AF3	Left	F	P25
-14.2653	300-250	Mirror	0	AF3	Left	F	P25
-2.3297	300-250	Normal	0	AF3	Left	F	P25
-13.8184	250-200	Mirror	0	AF3	Left	F	P25
-5.97086	250-200	Normal	0	AF3	Left	F	P25
-8.06809	600-550	Mirror	60	AF3	Left	F	P25
-3.65896	600-550	Normal	60	AF3	Left	F	P25
-7.91673	550-500	Mirror	60	AF3	Left	F	P25
-4.80673	550-500	Normal	60	AF3	Left	F	P25
-12.9509	500-450	Mirror	60	AF3	Left	F	P25
-2.5817	500-450	Normal	60	AF3	Left	F	P25
-11.4634	450-400	Mirror	60	AF3	Left	F	P25
-2.72147	450-400	Normal	60	AF3	Left	F	P25
-17.6955	400-350	Mirror	60	AF3	Left	F	P25
-2.92814	400-350	Normal	60	AF3	Left	F	P25
-17.3616	350-300	Mirror	60	AF3	Left	F	P25
-11.6322	350-300	Normal	60	AF3	Left	F	P25
-13.4187	300-250	Mirror	60	AF3	Left	F	P25
-18.4058	300-250	Normal	60	AF3	Left	F	P25
-9.88397	250-200	Mirror	60	AF3	Left	F	P25
-13.8022	250-200	Normal	60	AF3	Left	F	P25
-5.028	600-550	Mirror	120	AF3	Left	F	P25
-2.39916	600-550	Normal	120	AF3	Left	F	P25
-4.21147	550-500	Mirror	120	AF3	Left	F	P25
-8.95026	550-500	Normal	120	AF3	Left	F	P25
-8.68123	500-450	Mirror	120	AF3	Left	F	P25
-6.78391	500-450	Normal	120	AF3	Left	F	P25
-7.80997	450-400	Mirror	120	AF3	Left	F	P25
-6.76943	450-400	Normal	120	AF3	Left	F	P25
-10.3164	400-350	Mirror	120	AF3	Left	F	P25
-7.9905	400-350	Normal	120	AF3	Left	F	P25
-15.3976	350-300	Mirror	120	AF3	Left	F	P25
-14.494	350-300	Normal	120	AF3	Left	F	P25
-13.8281	300-250	Mirror	120	AF3	Left	F	P25
-13.6421	300-250	Normal	120	AF3	Left	F	P25
-13.6363	250-200	Mirror	120	AF3	Left	F	P25
-10.0012	250-200	Normal	120	AF3	Left	F	P25
-1.5823	600-550	Mirror	180	AF3	Left	F	P25
-8.22513	600-550	Normal	180	AF3	Left	F	P25
-6.47404	550-500	Mirror	180	AF3	Left	F	P25
-6.96132	550-500	Normal	180	AF3	Left	F	P25
-7.50261	500-450	Mirror	180	AF3	Left	F	P25
-8.63876	500-450	Normal	180	AF3	Left	F	P25
-10.4752	450-400	Mirror	180	AF3	Left	F	P25
-4.13698	450-400	Normal	180	AF3	Left	F	P25
-7.75812	400-350	Mirror	180	AF3	Left	F	P25
-4.11497	400-350	Normal	180	AF3	Left	F	P25
-8.9797	350-300	Mirror	180	AF3	Left	F	P25
-3.78286	350-300	Normal	180	AF3	Left	F	P25
-13.4294	300-250	Mirror	180	AF3	Left	F	P25
-10.0241	300-250	Normal	180	AF3	Left	F	P25
-17.123	250-200	Mirror	180	AF3	Left	F	P25
-10.5089	250-200	Normal	180	AF3	Left	F	P25
-0.619015	600-550	Mirror	0	AF3	Left	F	P26
2.4069	600-550	Normal	0	AF3	Left	F	P26
1.25734	550-500	Mirror	0	AF3	Left	F	P26
4.81294	550-500	Normal	0	AF3	Left	F	P26
-0.0871485	500-450	Mirror	0	AF3	Left	F	P26
2.97829	500-450	Normal	0	AF3	Left	F	P26
-0.18714	450-400	Mirror	0	AF3	Left	F	P26
0.887499	450-400	Normal	0	AF3	Left	F	P26
1.29517	400-350	Mirror	0	AF3	Left	F	P26
0.409442	400-350	Normal	0	AF3	Left	F	P26
1.23455	350-300	Mirror	0	AF3	Left	F	P26
2.98867	350-300	Normal	0	AF3	Left	F	P26
0.478396	300-250	Mirror	0	AF3	Left	F	P26
1.17848	300-250	Normal	0	AF3	Left	F	P26
-0.884306	250-200	Mirror	0	AF3	Left	F	P26
2.33904	250-200	Normal	0	AF3	Left	F	P26
-0.184652	600-550	Mirror	60	AF3	Left	F	P26
1.1849	600-550	Normal	60	AF3	Left	F	P26
0.983172	550-500	Mirror	60	AF3	Left	F	P26
0.707432	550-500	Normal	60	AF3	Left	F	P26
-1.1768	500-450	Mirror	60	AF3	Left	F	P26
1.5759	500-450	Normal	60	AF3	Left	F	P26
-0.2601	450-400	Mirror	60	AF3	Left	F	P26
2.18464	450-400	Normal	60	AF3	Left	F	P26
-2.09607	400-350	Mirror	60	AF3	Left	F	P26
1.84777	400-350	Normal	60	AF3	Left	F	P26
-1.95834	350-300	Mirror	60	AF3	Left	F	P26
1.55426	350-300	Normal	60	AF3	Left	F	P26
-0.92445	300-250	Mirror	60	AF3	Left	F	P26
3.32152	300-250	Normal	60	AF3	Left	F	P26
-0.752418	250-200	Mirror	60	AF3	Left	F	P26
3.29473	250-200	Normal	60	AF3	Left	F	P26
1.40069	600-550	Mirror	120	AF3	Left	F	P26
-0.822963	600-550	Normal	120	AF3	Left	F	P26
0.341291	550-500	Mirror	120	AF3	Left	F	P26
-0.288603	550-500	Normal	120	AF3	Left	F	P26
-0.0472393	500-450	Mirror	120	AF3	Left	F	P26
0.331861	500-450	Normal	120	AF3	Left	F	P26
0.418186	450-400	Mirror	120	AF3	Left	F	P26
0.746107	450-400	Normal	120	AF3	Left	F	P26
1.59333	400-350	Mirror	120	AF3	Left	F	P26
2.25126	400-350	Normal	120	AF3	Left	F	P26
2.09641	350-300	Mirror	120	AF3	Left	F	P26
3.50608	350-300	Normal	120	AF3	Left	F	P26
1.32846	300-250	Mirror	120	AF3	Left	F	P26
5.24006	300-250	Normal	120	AF3	Left	F	P26
-0.513484	250-200	Mirror	120	AF3	Left	F	P26
2.88603	250-200	Normal	120	AF3	Left	F	P26
0.746258	600-550	Mirror	180	AF3	Left	F	P26
1.8735	600-550	Normal	180	AF3	Left	F	P26
-0.300436	550-500	Mirror	180	AF3	Left	F	P26
3.52746	550-500	Normal	180	AF3	Left	F	P26
1.29986	500-450	Mirror	180	AF3	Left	F	P26
4.94275	500-450	Normal	180	AF3	Left	F	P26
4.18659	450-400	Mirror	180	AF3	Left	F	P26
3.93619	450-400	Normal	180	AF3	Left	F	P26
3.45356	400-350	Mirror	180	AF3	Left	F	P26
3.97884	400-350	Normal	180	AF3	Left	F	P26
1.98379	350-300	Mirror	180	AF3	Left	F	P26
1.01607	350-300	Normal	180	AF3	Left	F	P26
0.804603	300-250	Mirror	180	AF3	Left	F	P26
0.709281	300-250	Normal	180	AF3	Left	F	P26
-0.205557	250-200	Mirror	180	AF3	Left	F	P26
0.248061	250-200	Normal	180	AF3	Left	F	P26
2.1909	600-550	Mirror	0	AF3	Left	F	P27
-1.05042	600-550	Normal	0	AF3	Left	F	P27
1.11082	550-500	Mirror	0	AF3	Left	F	P27
9.18196	550-500	Normal	0	AF3	Left	F	P27
-0.580741	500-450	Mirror	0	AF3	Left	F	P27
15.2003	500-450	Normal	0	AF3	Left	F	P27
-4.42272	450-400	Mirror	0	AF3	Left	F	P27
2.25806	450-400	Normal	0	AF3	Left	F	P27
-8.72754	400-350	Mirror	0	AF3	Left	F	P27
-4.46154	400-350	Normal	0	AF3	Left	F	P27
-8.93449	350-300	Mirror	0	AF3	Left	F	P27
-2.82585	350-300	Normal	0	AF3	Left	F	P27
-10.6009	300-250	Mirror	0	AF3	Left	F	P27
-8.40605	300-250	Normal	0	AF3	Left	F	P27
-12.9073	250-200	Mirror	0	AF3	Left	F	P27
-14.6492	250-200	Normal	0	AF3	Left	F	P27
2.73456	600-550	Mirror	60	AF3	Left	F	P27
8.38064	600-550	Normal	60	AF3	Left	F	P27
-1.95946	550-500	Mirror	60	AF3	Left	F	P27
11.6216	550-500	Normal	60	AF3	Left	F	P27
-2.75901	500-450	Mirror	60	AF3	Left	F	P27
11.0254	500-450	Normal	60	AF3	Left	F	P27
-4.77919	450-400	Mirror	60	AF3	Left	F	P27
9.29167	450-400	Normal	60	AF3	Left	F	P27
-2.62663	400-350	Mirror	60	AF3	Left	F	P27
3.70848	400-350	Normal	60	AF3	Left	F	P27
-6.00232	350-300	Mirror	60	AF3	Left	F	P27
-3.80966	350-300	Normal	60	AF3	Left	F	P27
-5.92326	300-250	Mirror	60	AF3	Left	F	P27
-9.80967	300-250	Normal	60	AF3	Left	F	P27
-5.51558	250-200	Mirror	60	AF3	Left	F	P27
-12.7099	250-200	Normal	60	AF3	Left	F	P27
-3.42413	600-550	Mirror	120	AF3	Left	F	P27
15.3577	600-550	Normal	120	AF3	Left	F	P27
-4.01636	550-500	Mirror	120	AF3	Left	F	P27
13.6263	550-500	Normal	120	AF3	Left	F	P27
-6.6087	500-450	Mirror	120	AF3	Left	F	P27
13.5376	500-450	Normal	120	AF3	Left	F	P27
-10.558	450-400	Mirror	120	AF3	Left	F	P27
10.2492	450-400	Normal	120	AF3	Left	F	P27
-10.546	400-350	Mirror	120	AF3	Left	F	P27
-1.2266	400-350	Normal	120	AF3	Left	F	P27
-15.7856	350-300	Mirror	120	AF3	Left	F	P27
-12.0113	350-300	Normal	120	AF3	Left	F	P27
-12.5837	300-250	Mirror	120	AF3	Left	F	P27
-14.6533	300-250	Normal	120	AF3	Left	F	P27
-10.351	250-200	Mirror	120	AF3	Left	F	P27
-15.9192	250-200	Normal	120	AF3	Left	F	P27
3.69778	600-550	Mirror	180	AF3	Left	F	P27
6.78397	600-550	Normal	180	AF3	Left	F	P27
2.31713	550-500	Mirror	180	AF3	Left	F	P27
1.38385	550-500	Normal	180	AF3	Left	F	P27
-2.08906	500-450	Mirror	180	AF3	Left	F	P27
3.20335	500-450	Normal	180	AF3	Left	F	P27
-0.347833	450-400	Mirror	180	AF3	Left	F	P27
2.30956	450-400	Normal	180	AF3	Left	F	P27
-1.77646	400-350	Mirror	180	AF3	Left	F	P27
-1.4923	400-350	Normal	180	AF3	Left	F	P27
-2.54032	350-300	Mirror	180	AF3	Left	F	P27
-0.0737554	350-300	Normal	180	AF3	Left	F	P27
-7.02814	300-250	Mirror	180	AF3	Left	F	P27
-5.17514	300-250	Normal	180	AF3	Left	F	P27
-10.0125	250-200	Mirror	180	AF3	Left	F	P27
-8.38158	250-200	Normal	180	AF3	Left	F	P27
1.40223	600-550	Mirror	0	AF4	Right	F	P01
9.13051	600-550	Normal	0	AF4	Right	F	P01
0.465081	550-500	Mirror	0	AF4	Right	F	P01
5.35677	550-500	Normal	0	AF4	Right	F	P01
-3.11857	500-450	Mirror	0	AF4	Right	F	P01
2.84036	500-450	Normal	0	AF4	Right	F	P01
-3.96728	450-400	Mirror	0	AF4	Right	F	P01
3.10576	450-400	Normal	0	AF4	Right	F	P01
-7.14619	400-350	Mirror	0	AF4	Right	F	P01
1.15209	400-350	Normal	0	AF4	Right	F	P01
-5.87723	350-300	Mirror	0	AF4	Right	F	P01
3.2488	350-300	Normal	0	AF4	Right	F	P01
-6.87281	300-250	Mirror	0	AF4	Right	F	P01
-1.16329	300-250	Normal	0	AF4	Right	F	P01
-6.09574	250-200	Mirror	0	AF4	Right	F	P01
-5.53864	250-200	Normal	0	AF4	Right	F	P01
4.81639	600-550	Mirror	60	AF4	Right	F	P01
7.0776	600-550	Normal	60	AF4	Right	F	P01
-1.31222	550-500	Mirror	60	AF4	Right	F	P01
2.00301	550-500	Normal	60	AF4	Right	F	P01
-2.63564	500-450	Mirror	60	AF4	Right	F	P01
2.6705	500-450	Normal	60	AF4	Right	F	P01
-5.95024	450-400	Mirror	60	AF4	Right	F	P01
3.95722	450-400	Normal	60	AF4	Right	F	P01
-7.94706	400-350	Mirror	60	AF4	Right	F	P01
3.47887	400-350	Normal	60	AF4	Right	F	P01
-8.19278	350-300	Mirror	60	AF4	Right	F	P01
-5.56661	350-300	Normal	60	AF4	Right	F	P01
-3.73258	300-250	Mirror	60	AF4	Right	F	P01
-4.04609	300-250	Normal	60	AF4	Right	F	P01
-3.21312	250-200	Mirror	60	AF4	Right	F	P01
-3.81495	250-200	Normal	60	AF4	Right	F	P01
3.18926	600-550	Mirror	120	AF4	Right	F	P01
0.549977	600-550	Normal	120	AF4	Right	F	P01
-0.655153	550-500	Mirror	120	AF4	Right	F	P01
-3.1882	550-500	Normal	120	AF4	Right	F	P01
-4.36062	500-450	Mirror	120	AF4	Right	F	P01
-3.23954	500-450	Normal	120	AF4	Right	F	P01
-6.30569	450-400	Mirror	120	AF4	Right	F	P01
-4.66252	450-400	Normal	120	AF4	Right	F	P01
-10.4431	400-350	Mirror	120	AF4	Right	F	P01
-1.69133	400-350	Normal	120	AF4	Right	F	P01
-6.55818	350-300	Mirror	120	AF4	Right	F	P01
-5.21401	350-300	Normal	120	AF4	Right	F	P01
-6.76456	300-250	Mirror	120	AF4	Right	F	P01
-2.19665	300-250	Normal	120	AF4	Right	F	P01
-1.76267	250-200	Mirror	120	AF4	Right	F	P01
-1.1007	250-200	Normal	120	AF4	Right	F	P01
3.83173	600-550	Mirror	180	AF4	Right	F	P01
4.61838	600-550	Normal	180	AF4	Right	F	P01
1.47938	550-500	Mirror	180	AF4	Right	F	P01
0.341853	550-500	Normal	180	AF4	Right	F	P01
2.34183	500-450	Mirror	180	AF4	Right	F	P01
-1.76967	500-450	Normal	180	AF4	Right	F	P01
-2.18144	450-400	Mirror	180	AF4	Right	F	P01
-4.68098	450-400	Normal	180	AF4	Right	F	P01
-5.36293	400-350	Mirror	180	AF4	Right	F	P01
-5.5957	400-350	Normal	180	AF4	Right	F	P01
-5.22465	350-300	Mirror	180	AF4	Right	F	P01
-1.63463	350-300	Normal	180	AF4	Right	F	P01
-1.42597	300-250	Mirror	180	AF4	Right	F	P01
0.980659	300-250	Normal	180	AF4	Right	F	P01
-1.22767	250-200	Mirror	180	AF4	Right	F	P01
3.38462	250-200	Normal	180	AF4	Right	F	P01
3.17943	600-550	Mirror	0	AF4	Right	F	P02
4.46625	600-550	Normal	0	AF4	Right	F	P02
6.57604	550-500	Mirror	0	AF4	Right	F	P02
6.32268	550-500	Normal	0	AF4	Right	F	P02
1.82277	500-450	Mirror	0	AF4	Right	F	P02
12.0871	500-450	Normal	0	AF4	Right	F	P02
1.77791	450-400	Mirror	0	AF4	Right	F	P02
2.61485	450-400	Normal	0	AF4	Right	F	P02
0.290286	400-350	Mirror	0	AF4	Right	F	P02
2.41195	400-350	Normal	0	AF4	Right	F	P02
1.7367	350-300	Mirror	0	AF4	Right	F	P02
3.69389	350-300	Normal	0	AF4	Right	F	P02
4.11558	300-250	Mirror	0	AF4	Right	F	P02
0.153284	300-250	Normal	0	AF4	Right	F	P02
0.85269	250-200	Mirror	0	AF4	Right	F	P02
3.84332	250-200	Normal	0	AF4	Right	F	P02
-0.466403	600-550	Mirror	60	AF4	Right	F	P02
11.3741	600-550	Normal	60	AF4	Right	F	P02
-1.49789	550-500	Mirror	60	AF4	Right	F	P02
5.14921	550-500	Normal	60	AF4	Right	F	P02
0.581361	500-450	Mirror	60	AF4	Right	F	P02
-3.13061	500-450	Normal	60	AF4	Right	F	P02
-0.322898	450-400	Mirror	60	AF4	Right	F	P02
-4.00098	450-400	Normal	60	AF4	Right	F	P02
-1.06086	400-350	Mirror	60	AF4	Right	F	P02
-3.06415	400-350	Normal	60	AF4	Right	F	P02
0.824999	350-300	Mirror	60	AF4	Right	F	P02
-2.46911	350-300	Normal	60	AF4	Right	F	P02
-0.0212191	300-250	Mirror	60	AF4	Right	F	P02
-6.9363	300-250	Normal	60	AF4	Right	F	P02
2.13432	250-200	Mirror	60	AF4	Right	F	P02
-0.774175	250-200	Normal	60	AF4	Right	F	P02
2.54222	600-550	Mirror	120	AF4	Right	F	P02
2.80393	600-550	Normal	120	AF4	Right	F	P02
3.61556	550-500	Mirror	120	AF4	Right	F	P02
5.24689	550-500	Normal	120	AF4	Right	F	P02
-0.197312	500-450	Mirror	120	AF4	Right	F	P02
5.91689	500-450	Normal	120	AF4	Right	F	P02
-1.32146	450-400	Mirror	120	AF4	Right	F	P02
-1.33461	450-400	Normal	120	AF4	Right	F	P02
1.50606	400-350	Mirror	120	AF4	Right	F	P02
-5.97192	400-350	Normal	120	AF4	Right	F	P02
3.04	350-300	Mirror	120	AF4	Right	F	P02
-0.187656	350-300	Normal	120	AF4	Right	F	P02
0.794092	300-250	Mirror	120	AF4	Right	F	P02
-1.51931	300-250	Normal	120	AF4	Right	F	P02
2.76681	250-200	Mirror	120	AF4	Right	F	P02
-0.620054	250-200	Normal	120	AF4	Right	F	P02
-5.96863	600-550	Mirror	180	AF4	Right	F	P02
-0.108131	600-550	Normal	180	AF4	Right	F	P02
-4.17512	550-500	Mirror	180	AF4	Right	F	P02
4.35035	550-500	Normal	180	AF4	Right	F	P02
-1.55096	500-450	Mirror	180	AF4	Right	F	P02
3.03293	500-450	Normal	180	AF4	Right	F	P02
-0.588934	450-400	Mirror	180	AF4	Right	F	P02
6.03467	450-400	Normal	180	AF4	Right	F	P02
-1.51903	400-350	Mirror	180	AF4	Right	F	P02
6.31187	400-350	Normal	180	AF4	Right	F	P02
-2.33548	350-300	Mirror	180	AF4	Right	F	P02
7.64605	350-300	Normal	180	AF4	Right	F	P02
-5.15137	300-250	Mirror	180	AF4	Right	F	P02
5.92661	300-250	Normal	180	AF4	Right	F	P02
-3.077	250-200	Mirror	180	AF4	Right	F	P02
4.76181	250-200	Normal	180	AF4	Right	F	P02
-4.81432	600-550	Mirror	0	AF4	Right	F	P03
-4.15972	600-550	Normal	0	AF4	Right	F	P03
-1.69973	550-500	Mirror	0	AF4	Right	F	P03
-0.319024	550-500	Normal	0	AF4	Right	F	P03
-2.54895	500-450	Mirror	0	AF4	Right	F	P03
-0.95973	500-450	Normal	0	AF4	Right	F	P03
-5.42417	450-400	Mirror	0	AF4	Right	F	P03
-2.44277	450-400	Normal	0	AF4	Right	F	P03
-3.953	400-350	Mirror	0	AF4	Right	F	P03
-2.17001	400-350	Normal	0	AF4	Right	F	P03
-4.72343	350-300	Mirror	0	AF4	Right	F	P03
0.599086	350-300	Normal	0	AF4	Right	F	P03
-5.10609	300-250	Mirror	0	AF4	Right	F	P03
-0.16498	300-250	Normal	0	AF4	Right	F	P03
-2.79015	250-200	Mirror	0	AF4	Right	F	P03
2.43576	250-200	Normal	0	AF4	Right	F	P03
-1.52706	600-550	Mirror	60	AF4	Right	F	P03
-2.13896	600-550	Normal	60	AF4	Right	F	P03
0.698271	550-500	Mirror	60	AF4	Right	F	P03
-1.66468	550-500	Normal	60	AF4	Right	F	P03
-2.68381	500-450	Mirror	60	AF4	Right	F	P03
-6.32506	500-450	Normal	60	AF4	Right	F	P03
-4.07123	450-400	Mirror	60	AF4	Right	F	P03
-4.82063	450-400	Normal	60	AF4	Right	F	P03
-3.92602	400-350	Mirror	60	AF4	Right	F	P03
-4.30928	400-350	Normal	60	AF4	Right	F	P03
-4.66906	350-300	Mirror	60	AF4	Right	F	P03
-1.33257	350-300	Normal	60	AF4	Right	F	P03
-5.89169	300-250	Mirror	60	AF4	Right	F	P03
-1.45803	300-250	Normal	60	AF4	Right	F	P03
-4.42114	250-200	Mirror	60	AF4	Right	F	P03
-3.63206	250-200	Normal	60	AF4	Right	F	P03
-1.6409	600-550	Mirror	120	AF4	Right	F	P03
-1.79091	600-550	Normal	120	AF4	Right	F	P03
0.673689	550-500	Mirror	120	AF4	Right	F	P03
1.03177	550-500	Normal	120	AF4	Right	F	P03
2.7258	500-450	Mirror	120	AF4	Right	F	P03
-1.16032	500-450	Normal	120	AF4	Right	F	P03
4.27078	450-400	Mirror	120	AF4	Right	F	P03
2.96994	450-400	Normal	120	AF4	Right	F	P03
4.13053	400-350	Mirror	120	AF4	Right	F	P03
-1.44658	400-350	Normal	120	AF4	Right	F	P03
3.26393	350-300	Mirror	120	AF4	Right	F	P03
-2.50857	350-300	Normal	120	AF4	Right	F	P03
1.98305	300-250	Mirror	120	AF4	Right	F	P03
-1.87148	300-250	Normal	120	AF4	Right	F	P03
0.745897	250-200	Mirror	120	AF4	Right	F	P03
-2.1667	250-200	Normal	120	AF4	Right	F	P03
-0.25738	600-550	Mirror	180	AF4	Right	F	P03
-2.19462	600-550	Normal	180	AF4	Right	F	P03
-2.43706	550-500	Mirror	180	AF4	Right	F	P03
0.126188	550-500	Normal	180	AF4	Right	F	P03
-2.84778	500-450	Mirror	180	AF4	Right	F	P03
1.21481	500-450	Normal	180	AF4	Right	F	P03
-0.678267	450-400	Mirror	180	AF4	Right	F	P03
3.33326	450-400	Normal	180	AF4	Right	F	P03
-0.848431	400-350	Mirror	180	AF4	Right	F	P03
5.77592	400-350	Normal	180	AF4	Right	F	P03
-1.06419	350-300	Mirror	180	AF4	Right	F	P03
3.00467	350-300	Normal	180	AF4	Right	F	P03
0.963362	300-250	Mirror	180	AF4	Right	F	P03
0.195804	300-250	Normal	180	AF4	Right	F	P03
3.66828	250-200	Mirror	180	AF4	Right	F	P03
3.14226	250-200	Normal	180	AF4	Right	F	P03
1.06724	600-550	Mirror	0	AF4	Right	F	P04
6.45625	600-550	Normal	0	AF4	Right	F	P04
-1.94448	550-500	Mirror	0	AF4	Right	F	P04
5.69556	550-500	Normal	0	AF4	Right	F	P04
-2.14976	500-450	Mirror	0	AF4	Right	F	P04
8.07589	500-450	Normal	0	AF4	Right	F	P04
-0.0843293	450-400	Mirror	0	AF4	Right	F	P04
3.7964	450-400	Normal	0	AF4	Right	F	P04
-1.13829	400-350	Mirror	0	AF4	Right	F	P04
0.554377	400-350	Normal	0	AF4	Right	F	P04
-3.93497	350-300	Mirror	0	AF4	Right	F	P04
-1.08543	350-300	Normal	0	AF4	Right	F	P04
-2.79501	300-250	Mirror	0	AF4	Right	F	P04
1.43118	300-250	Normal	0	AF4	Right	F	P04
-6.80087	250-200	Mirror	0	AF4	Right	F	P04
2.49059	250-200	Normal	0	AF4	Right	F	P04
6.39225	600-550	Mirror	60	AF4	Right	F	P04
1.88163	600-550	Normal	60	AF4	Right	F	P04
1.2323	550-500	Mirror	60	AF4	Right	F	P04
-3.50581	550-500	Normal	60	AF4	Right	F	P04
-2.08594	500-450	Mirror	60	AF4	Right	F	P04
-6.84029	500-450	Normal	60	AF4	Right	F	P04
-3.0276	450-400	Mirror	60	AF4	Right	F	P04
-3.13294	450-400	Normal	60	AF4	Right	F	P04
-2.76238	400-350	Mirror	60	AF4	Right	F	P04
-2.57151	400-350	Normal	60	AF4	Right	F	P04
-4.79211	350-300	Mirror	60	AF4	Right	F	P04
-7.10658	350-300	Normal	60	AF4	Right	F	P04
-4.24062	300-250	Mirror	60	AF4	Right	F	P04
-8.50441	300-250	Normal	60	AF4	Right	F	P04
-3.10899	250-200	Mirror	60	AF4	Right	F	P04
-6.68802	250-200	Normal	60	AF4	Right	F	P04
6.71332	600-550	Mirror	120	AF4	Right	F	P04
4.86161	600-550	Normal	120	AF4	Right	F	P04
4.79276	550-500	Mirror	120	AF4	Right	F	P04
4.87529	550-500	Normal	120	AF4	Right	F	P04
5.60682	500-450	Mirror	120	AF4	Right	F	P04
-1.18405	500-450	Normal	120	AF4	Right	F	P04
3.20349	450-400	Mirror	120	AF4	Right	F	P04
-3.62415	450-400	Normal	120	AF4	Right	F	P04
1.33835	400-350	Mirror	120	AF4	Right	F	P04
-6.20935	400-350	Normal	120	AF4	Right	F	P04
3.21305	350-300	Mirror	120	AF4	Right	F	P04
-9.3183	350-300	Normal	120	AF4	Right	F	P04
4.81411	300-250	Mirror	120	AF4	Right	F	P04
-7.29766	300-250	Normal	120	AF4	Right	F	P04
2.19272	250-200	Mirror	120	AF4	Right	F	P04
-4.58391	250-200	Normal	120	AF4	Right	F	P04
1.78204	600-550	Mirror	180	AF4	Right	F	P04
3.71691	600-550	Normal	180	AF4	Right	F	P04
2.57377	550-500	Mirror	180	AF4	Right	F	P04
6.99552	550-500	Normal	180	AF4	Right	F	P04
3.74363	500-450	Mirror	180	AF4	Right	F	P04
4.15035	500-450	Normal	180	AF4	Right	F	P04
-2.27855	450-400	Mirror	180	AF4	Right	F	P04
1.34691	450-400	Normal	180	AF4	Right	F	P04
-0.41363	400-350	Mirror	180	AF4	Right	F	P04
-0.373825	400-350	Normal	180	AF4	Right	F	P04
-0.66075	350-300	Mirror	180	AF4	Right	F	P04
-2.27968	350-300	Normal	180	AF4	Right	F	P04
0.213599	300-250	Mirror	180	AF4	Right	F	P04
-3.03807	300-250	Normal	180	AF4	Right	F	P04
-1.67013	250-200	Mirror	180	AF4	Right	F	P04
-1.72655	250-200	Normal	180	AF4	Right	F	P04
-2.56936	600-550	Mirror	0	AF4	Right	F	P05
-6.24192	600-550	Normal	0	AF4	Right	F	P05
-4.28022	550-500	Mirror	0	AF4	Right	F	P05
-4.48074	550-500	Normal	0	AF4	Right	F	P05
-7.62267	500-450	Mirror	0	AF4	Right	F	P05
-4.44282	500-450	Normal	0	AF4	Right	F	P05
-8.12028	450-400	Mirror	0	AF4	Right	F	P05
-8.6537	450-400	Normal	0	AF4	Right	F	P05
-7.46811	400-350	Mirror	0	AF4	Right	F	P05
-8.90733	400-350	Normal	0	AF4	Right	F	P05
-10.1722	350-300	Mirror	0	AF4	Right	F	P05
-10.0791	350-300	Normal	0	AF4	Right	F	P05
-11.4647	300-250	Mirror	0	AF4	Right	F	P05
-12.3328	300-250	Normal	0	AF4	Right	F	P05
-13.8266	250-200	Mirror	0	AF4	Right	F	P05
-8.87081	250-200	Normal	0	AF4	Right	F	P05
-6.30455	600-550	Mirror	60	AF4	Right	F	P05
-2.93329	600-550	Normal	60	AF4	Right	F	P05
-3.64498	550-500	Mirror	60	AF4	Right	F	P05
-10.6427	550-500	Normal	60	AF4	Right	F	P05
-5.28316	500-450	Mirror	60	AF4	Right	F	P05
-7.9185	500-450	Normal	60	AF4	Right	F	P05
-10.0285	450-400	Mirror	60	AF4	Right	F	P05
-12.9053	450-400	Normal	60	AF4	Right	F	P05
-8.58422	400-350	Mirror	60	AF4	Right	F	P05
-12.1796	400-350	Normal	60	AF4	Right	F	P05
-11.7488	350-300	Mirror	60	AF4	Right	F	P05
-12.9959	350-300	Normal	60	AF4	Right	F	P05
-10.8458	300-250	Mirror	60	AF4	Right	F	P05
-16.9473	300-250	Normal	60	AF4	Right	F	P05
-8.43126	250-200	Mirror	60	AF4	Right	F	P05
-13.4938	250-200	Normal	60	AF4	Right	F	P05
-8.18373	600-550	Mirror	120	AF4	Right	F	P05
-3.21406	600-550	Normal	120	AF4	Right	F	P05
-8.94118	550-500	Mirror	120	AF4	Right	F	P05
-5.50043	550-500	Normal	120	AF4	Right	F	P05
-13.4081	500-450	Mirror	120	AF4	Right	F	P05
-5.64924	500-450	Normal	120	AF4	Right	F	P05
-8.21897	450-400	Mirror	120	AF4	Right	F	P05
-11.053	450-400	Normal	120	AF4	Right	F	P05
-9.52337	400-350	Mirror	120	AF4	Right	F	P05
-15.3236	400-350	Normal	120	AF4	Right	F	P05
-12.8626	350-300	Mirror	120	AF4	Right	F	P05
-11.7683	350-300	Normal	120	AF4	Right	F	P05
-10.2846	300-250	Mirror	120	AF4	Right	F	P05
-12.1093	300-250	Normal	120	AF4	Right	F	P05
-11.6866	250-200	Mirror	120	AF4	Right	F	P05
-15.3681	250-200	Normal	120	AF4	Right	F	P05
-1.77773	600-550	Mirror	180	AF4	Right	F	P05
-8.92273	600-550	Normal	180	AF4	Right	F	P05
-6.78995	550-500	Mirror	180	AF4	Right	F	P05
-5.91207	550-500	Normal	180	AF4	Right	F	P05
-7.14989	500-450	Mirror	180	AF4	Right	F	P05
-5.94823	500-450	Normal	180	AF4	Right	F	P05
-6.51613	450-400	Mirror	180	AF4	Right	F	P05
-3.9342	450-400	Normal	180	AF4	Right	F	P05
-5.9096	400-350	Mirror	180	AF4	Right	F	P05
-1.35575	400-350	Normal	180	AF4	Right	F	P05
-6.5489	350-300	Mirror	180	AF4	Right	F	P05
-7.53764	350-300	Normal	180	AF4	Right	F	P05
-10.8349	300-250	Mirror	180	AF4	Right	F	P05
-4.64595	300-250	Normal	180	AF4	Right	F	P05
-3.94923	250-200	Mirror	180	AF4	Right	F	P05
-7.21056	250-200	Normal	180	AF4	Right	F	P05
0.128396	600-550	Mirror	0	AF4	Right	F	P07
-1.3478	600-550	Normal	0	AF4	Right	F	P07
-2.3459	550-500	Mirror	0	AF4	Right	F	P07
-1.56544	550-500	Normal	0	AF4	Right	F	P07
-0.822129	500-450	Mirror	0	AF4	Right	F	P07
-1.11184	500-450	Normal	0	AF4	Right	F	P07
-3.32292	450-400	Mirror	0	AF4	Right	F	P07
-3.28607	450-400	Normal	0	AF4	Right	F	P07
-3.57204	400-350	Mirror	0	AF4	Right	F	P07
-5.33379	400-350	Normal	0	AF4	Right	F	P07
-4.22708	350-300	Mirror	0	AF4	Right	F	P07
-5.27791	350-300	Normal	0	AF4	Right	F	P07
-5.05655	300-250	Mirror	0	AF4	Right	F	P07
-4.92873	300-250	Normal	0	AF4	Right	F	P07
-3.59574	250-200	Mirror	0	AF4	Right	F	P07
-5.41642	250-200	Normal	0	AF4	Right	F	P07
-0.475719	600-550	Mirror	60	AF4	Right	F	P07
1.01772	600-550	Normal	60	AF4	Right	F	P07
-2.18214	550-500	Mirror	60	AF4	Right	F	P07
2.24435	550-500	Normal	60	AF4	Right	F	P07
0.52549	500-450	Mirror	60	AF4	Right	F	P07
0.896809	500-450	Normal	60	AF4	Right	F	P07
-2.58965	450-400	Mirror	60	AF4	Right	F	P07
1.23021	450-400	Normal	60	AF4	Right	F	P07
-1.23837	400-350	Mirror	60	AF4	Right	F	P07
1.90005	400-350	Normal	60	AF4	Right	F	P07
-2.52652	350-300	Mirror	60	AF4	Right	F	P07
3.38591	350-300	Normal	60	AF4	Right	F	P07
-3.14232	300-250	Mirror	60	AF4	Right	F	P07
4.1763	300-250	Normal	60	AF4	Right	F	P07
-1.50673	250-200	Mirror	60	AF4	Right	F	P07
-0.892225	250-200	Normal	60	AF4	Right	F	P07
-1.43092	600-550	Mirror	120	AF4	Right	F	P07
-0.677868	600-550	Normal	120	AF4	Right	F	P07
-2.43368	550-500	Mirror	120	AF4	Right	F	P07
0.347713	550-500	Normal	120	AF4	Right	F	P07
-3.27229	500-450	Mirror	120	AF4	Right	F	P07
2.36677	500-450	Normal	120	AF4	Right	F	P07
-2.60685	450-400	Mirror	120	AF4	Right	F	P07
2.37274	450-400	Normal	120	AF4	Right	F	P07
-2.27473	400-350	Mirror	120	AF4	Right	F	P07
2.43189	400-350	Normal	120	AF4	Right	F	P07
-1.34151	350-300	Mirror	120	AF4	Right	F	P07
1.99254	350-300	Normal	120	AF4	Right	F	P07
-0.812194	300-250	Mirror	120	AF4	Right	F	P07
1.91223	300-250	Normal	120	AF4	Right	F	P07
-1.78933	250-200	Mirror	120	AF4	Right	F	P07
-0.952965	250-200	Normal	120	AF4	Right	F	P07
1.2487	600-550	Mirror	180	AF4	Right	F	P07
-0.86584	600-550	Normal	180	AF4	Right	F	P07
-0.043703	550-500	Mirror	180	AF4	Right	F	P07
-1.71211	550-500	Normal	180	AF4	Right	F	P07
-0.0416423	500-450	Mirror	180	AF4	Right	F	P07
-2.49656	500-450	Normal	180	AF4	Right	F	P07
-0.0712294	450-400	Mirror	180	AF4	Right	F	P07
-0.802205	450-400	Normal	180	AF4	Right	F	P07
-0.860804	400-350	Mirror	180	AF4	Right	F	P07
-0.842022	400-350	Normal	180	AF4	Right	F	P07
-0.985231	350-300	Mirror	180	AF4	Right	F	P07
-0.822973	350-300	Normal	180	AF4	Right	F	P07
-1.86952	300-250	Mirror	180	AF4	Right	F	P07
-0.0850473	300-250	Normal	180	AF4	Right	F	P07
-1.56696	250-200	Mirror	180	AF4	Right	F	P07
-1.92236	250-200	Normal	180	AF4	Right	F	P07
-0.81081	600-550	Mirror	0	AF4	Right	F	P08
-2.02207	600-550	Normal	0	AF4	Right	F	P08
-3.13567	550-500	Mirror	0	AF4	Right	F	P08
-0.116628	550-500	Normal	0	AF4	Right	F	P08
-4.39435	500-450	Mirror	0	AF4	Right	F	P08
-3.43313	500-450	Normal	0	AF4	Right	F	P08
-8.05242	450-400	Mirror	0	AF4	Right	F	P08
-7.51226	450-400	Normal	0	AF4	Right	F	P08
-5.13261	400-350	Mirror	0	AF4	Right	F	P08
-3.22637	400-350	Normal	0	AF4	Right	F	P08
-4.46082	350-300	Mirror	0	AF4	Right	F	P08
-1.5979	350-300	Normal	0	AF4	Right	F	P08
-2.56956	300-250	Mirror	0	AF4	Right	F	P08
-1.88899	300-250	Normal	0	AF4	Right	F	P08
-3.81792	250-200	Mirror	0	AF4	Right	F	P08
-0.381568	250-200	Normal	0	AF4	Right	F	P08
0.195914	600-550	Mirror	60	AF4	Right	F	P08
0.545701	600-550	Normal	60	AF4	Right	F	P08
0.284462	550-500	Mirror	60	AF4	Right	F	P08
2.44029	550-500	Normal	60	AF4	Right	F	P08
-1.31163	500-450	Mirror	60	AF4	Right	F	P08
-2.43726	500-450	Normal	60	AF4	Right	F	P08
-1.70305	450-400	Mirror	60	AF4	Right	F	P08
-7.18401	450-400	Normal	60	AF4	Right	F	P08
-1.83661	400-350	Mirror	60	AF4	Right	F	P08
-7.32021	400-350	Normal	60	AF4	Right	F	P08
-1.64591	350-300	Mirror	60	AF4	Right	F	P08
-6.38159	350-300	Normal	60	AF4	Right	F	P08
-4.06231	300-250	Mirror	60	AF4	Right	F	P08
-7.44232	300-250	Normal	60	AF4	Right	F	P08
-4.42759	250-200	Mirror	60	AF4	Right	F	P08
-8.89116	250-200	Normal	60	AF4	Right	F	P08
-1.97589	600-550	Mirror	120	AF4	Right	F	P08
-2.92345	600-550	Normal	120	AF4	Right	F	P08
-3.56787	550-500	Mirror	120	AF4	Right	F	P08
-3.96603	550-500	Normal	120	AF4	Right	F	P08
-3.67493	500-450	Mirror	120	AF4	Right	F	P08
-7.58219	500-450	Normal	120	AF4	Right	F	P08
-4.26238	450-400	Mirror	120	AF4	Right	F	P08
-8.44334	450-400	Normal	120	AF4	Right	F	P08
-5.3596	400-350	Mirror	120	AF4	Right	F	P08
-6.2568	400-350	Normal	120	AF4	Right	F	P08
-5.8266	350-300	Mirror	120	AF4	Right	F	P08
-6.71308	350-300	Normal	120	AF4	Right	F	P08
-7.42597	300-250	Mirror	120	AF4	Right	F	P08
-4.18368	300-250	Normal	120	AF4	Right	F	P08
-10.6106	250-200	Mirror	120	AF4	Right	F	P08
-6.71173	250-200	Normal	120	AF4	Right	F	P08
-3.71347	600-550	Mirror	180	AF4	Right	F	P08
-0.104646	600-550	Normal	180	AF4	Right	F	P08
-3.32651	550-500	Mirror	180	AF4	Right	F	P08
-1.64613	550-500	Normal	180	AF4	Right	F	P08
-3.10238	500-450	Mirror	180	AF4	Right	F	P08
-2.20727	500-450	Normal	180	AF4	Right	F	P08
-4.63354	450-400	Mirror	180	AF4	Right	F	P08
0.018042	450-400	Normal	180	AF4	Right	F	P08
-5.27273	400-350	Mirror	180	AF4	Right	F	P08
-0.346376	400-350	Normal	180	AF4	Right	F	P08
-4.81946	350-300	Mirror	180	AF4	Right	F	P08
-1.02869	350-300	Normal	180	AF4	Right	F	P08
-4.74392	300-250	Mirror	180	AF4	Right	F	P08
-0.760722	300-250	Normal	180	AF4	Right	F	P08
-7.29798	250-200	Mirror	180	AF4	Right	F	P08
-2.57721	250-200	Normal	180	AF4	Right	F	P08
-3.43103	600-550	Mirror	0	AF4	Right	F	P09
-5.64013	600-550	Normal	0	AF4	Right	F	P09
7.07546	550-500	Mirror	0	AF4	Right	F	P09
-1.7023	550-500	Normal	0	AF4	Right	F	P09
3.73338	500-450	Mirror	0	AF4	Right	F	P09
-8.6086	500-450	Normal	0	AF4	Right	F	P09
4.63413	450-400	Mirror	0	AF4	Right	F	P09
1.50019	450-400	Normal	0	AF4	Right	F	P09
-4.02169	400-350	Mirror	0	AF4	Right	F	P09
10.4725	400-350	Normal	0	AF4	Right	F	P09
-14.0574	350-300	Mirror	0	AF4	Right	F	P09
18.2693	350-300	Normal	0	AF4	Right	F	P09
-16.8606	300-250	Mirror	0	AF4	Right	F	P09
23.8913	300-250	Normal	0	AF4	Right	F	P09
-22.4823	250-200	Mirror	0	AF4	Right	F	P09
[truncated: 67,121 more rows]
