# Supplementary material for: Mirror-normal difference in the late phase of mental rotation: An ERP study
Source: PLoS One. 2017 Sep 15;12(9):e0184963. doi: 10.1371/journal.pone.0184963 (PMC5600392; doi:10.1371/journal.pone.0184963)
Supplement: S1 File — (ZIP) [file pone.0184963.s001.zip › RT.xlsx]

## Sheet: Sheet 1
Subject	ANSWER	RT	Version	ANGLE360	ANGLE180	TYPE
P01	Right	2.28025	Mirror	300	60	2
P01	Wrong	1.38069	Mirror	180	180	5
P01	Right	0.870262	Normal	0	0	3
P01	Right	1.98796	Mirror	120	120	2
P01	Right	3.12468	Normal	360	0	1
P01	Wrong	2.88813	Normal	180	180	3
P01	Right	2.22138	Mirror	60	60	4
P01	Right	2.18365	Mirror	360	0	2
P01	Right	0.574353	Normal	300	60	2
P01	Right	2.67916	Normal	180	180	1
P01	Right	2.36494	Mirror	180	180	3
P01	Right	0.791127	Normal	0	0	2
P01	Right	3.02415	Mirror	0	0	4
P01	Right	3.85558	Mirror	240	120	4
P01	Right	3.20566	Mirror	300	60	3
P01	Timeo	4.59767	Mirror	240	120	1
P01	Right	2.8302	Mirror	120	120	4
P01	Right	0.621903	Normal	300	60	5
P01	Right	0.653529	Normal	300	60	4
P01	Right	0.70803	Normal	360	0	5
P01	Timeo	4.28043	Mirror	60	60	1
P01	Wrong	1.98184	Mirror	240	120	5
P01	Right	3.23113	Mirror	120	120	1
P01	Right	1.24664	Normal	60	60	3
P01	Right	0.89386	Normal	60	60	4
P01	Right	1.34673	Normal	0	0	1
P01	Right	1.86605	Mirror	0	0	3
P01	Right	3.04332	Mirror	0	0	2
P01	Right	0.938019	Normal	300	60	1
P01	Right	0.957139	Normal	240	120	5
P01	Right	2.12767	Normal	180	180	2
P01	Right	2.24296	Mirror	60	60	5
P01	Right	0.713986	Normal	360	0	4
P01	Right	2.85442	Mirror	60	60	2
P01	Right	0.6685	Normal	300	60	3
P01	Right	2.24191	Mirror	180	180	3
P01	Right	2.09659	Mirror	180	180	4
P01	Right	3.23717	Mirror	300	60	1
P01	Right	0.692244	Normal	120	120	5
P01	Right	0.51319	Normal	60	60	5
P01	Right	1.77376	Normal	180	180	1
P01	Right	1.42353	Mirror	0	0	1
P01	Right	2.71104	Mirror	60	60	3
P01	Right	2.37092	Normal	180	180	4
P01	Wrong	0.972683	Mirror	180	180	5
P01	Right	0.75809	Normal	180	180	3
P01	Right	0.640794	Normal	60	60	1
P01	Right	0.879882	Normal	120	120	2
P01	Right	1.71736	Mirror	120	120	3
P01	Right	1.38589	Normal	240	120	4
P01	Right	1.09125	Normal	120	120	3
P01	Right	0.680352	Normal	180	180	4
P01	Right	1.31804	Normal	120	120	1
P01	Right	0.514465	Normal	0	0	4
P01	Right	0.567105	Normal	60	60	2
P01	Right	1.02537	Mirror	180	180	1
P01	Right	1.185	Normal	180	180	2
P01	Right	1.34663	Normal	240	120	2
P01	Right	1.90161	Mirror	180	180	4
P01	Right	0.690736	Normal	120	120	4
P01	Right	2.63985	Mirror	300	60	5
P01	Right	0.974597	Mirror	360	0	4
P01	Wrong	2.384	Mirror	180	180	2
P01	Wrong	0.969889	Mirror	180	180	5
P01	Right	1.88412	Mirror	360	0	3
P01	Right	0.481671	Normal	0	0	5
P01	Right	2.51147	Mirror	240	120	2
P01	Right	1.71585	Mirror	300	60	4
P01	Right	1.87196	Mirror	180	180	1
P01	Right	1.46931	Mirror	360	0	1
P01	Right	1.79533	Mirror	120	120	5
P01	Right	0.748262	Normal	360	0	2
P01	Right	1.05517	Mirror	360	0	5
P01	Right	1.13336	Mirror	240	120	3
P01	Right	1.0892	Mirror	0	0	5
P01	Right	0.678467	Normal	360	0	3
P01	Right	0.707999	Normal	240	120	3
P01	Right	0.896479	Normal	180	180	5
P01	Right	1.41339	Normal	240	120	1
P01	Right	2.22984	Mirror	180	180	2
P01	Right	0.728977	Normal	360	0	4
P01	Right	2.1968	Mirror	300	60	5
P01	Right	1.18157	Mirror	60	60	4
P01	Right	1.17537	Normal	180	180	4
P01	Right	1.34507	Normal	240	120	1
P01	Right	1.4682	Mirror	120	120	4
P01	Wrong	1.24238	Mirror	240	120	5
P01	Right	0.505406	Normal	0	0	4
P01	Right	0.773687	Normal	240	120	2
P01	Right	1.11166	Normal	360	0	1
P01	Right	2.72381	Mirror	360	0	1
P01	Right	1.64742	Mirror	120	120	1
P01	Wrong	1.62242	Mirror	180	180	5
P01	Right	1.7019	Mirror	180	180	4
P01	Right	2.05085	Mirror	120	120	2
P01	Right	3.00186	Normal	180	180	1
P01	Right	1.5705	Mirror	60	60	1
P01	Right	0.693833	Normal	360	0	5
P01	Right	1.25739	Mirror	360	0	2
P01	Right	2.12724	Mirror	120	120	3
P01	Right	2.25927	Mirror	300	60	3
P01	Right	1.14544	Normal	60	60	1
P01	Right	1.73251	Mirror	360	0	4
P01	Right	1.68803	Normal	180	180	3
P01	Right	2.63714	Mirror	60	60	2
P01	Right	1.67577	Mirror	240	120	4
P01	Right	0.585579	Normal	300	60	2
P01	Right	0.435173	Normal	0	0	5
P01	Right	0.546393	Normal	360	0	2
P01	Right	1.10146	Normal	180	180	4
P01	Right	0.570483	Normal	60	60	3
P01	Right	0.452313	Normal	360	0	3
P01	Right	1.3632	Mirror	300	60	4
P01	Right	1.21369	Normal	180	180	2
P01	Right	1.05388	Mirror	60	60	3
P01	Right	0.620034	Normal	300	60	5
P01	Right	1.05216	Mirror	0	0	1
P01	Right	1.12316	Normal	240	120	5
P01	Right	0.710828	Normal	300	60	1
P01	Right	1.02322	Mirror	300	60	1
P01	Right	0.746847	Mirror	0	0	5
P01	Right	0.589834	Normal	240	120	4
P01	Wrong	0.782687	Normal	180	180	1
P01	Wrong	1.24865	Mirror	180	180	5
P01	Right	1.07148	Normal	120	120	2
P01	Right	1.35757	Mirror	180	180	2
P01	Right	1.27175	Mirror	240	120	3
P01	Right	1.84541	Normal	180	180	2
P01	Right	1.78032	Mirror	240	120	2
P01	Right	1.87774	Mirror	120	120	5
P01	Right	3.05931	Normal	180	180	3
P01	Right	0.569737	Normal	60	60	2
P01	Right	0.844187	Mirror	0	0	3
P01	Right	0.539081	Normal	0	0	3
P01	Right	1.41434	Mirror	300	60	2
P01	Right	0.454322	Normal	0	0	2
P01	Right	1.80483	Mirror	180	180	1
P01	Right	1.17338	Mirror	360	0	5
P01	Right	1.11095	Mirror	180	180	3
P01	Right	2.01133	Mirror	60	60	5
P01	Right	0.507339	Normal	60	60	5
P01	Right	1.14396	Normal	180	180	5
P01	Right	1.45096	Mirror	180	180	5
P01	Right	0.534524	Normal	300	60	4
P01	Right	1.11715	Mirror	180	180	4
P01	Right	1.12924	Mirror	0	0	2
P01	Right	1.26076	Normal	120	120	1
P01	Right	3.50738	Mirror	180	180	1
P01	Right	2.1116	Mirror	360	0	3
P01	Right	1.49175	Mirror	180	180	3
P01	Right	0.592689	Normal	300	60	3
P01	Right	1.3937	Mirror	240	120	1
P01	Right	0.594604	Normal	60	60	4
P01	Right	0.659657	Normal	120	120	5
P01	Wrong	1.35432	Normal	0	0	1
P01	Right	1.90863	Mirror	0	0	4
P01	Right	1.57688	Mirror	180	180	2
P01	Right	0.530541	Normal	120	120	4
P01	Right	0.742369	Normal	240	120	3
P01	Right	0.601237	Normal	120	120	3
P01	Right	0.729022	Normal	120	120	5
P01	Right	0.484914	Normal	60	60	5
P01	Right	1.0986	Mirror	60	60	2
P01	Right	1.74349	Normal	180	180	4
P01	Right	0.458611	Normal	300	60	4
P01	Right	0.393191	Normal	360	0	3
P01	Right	0.553966	Normal	60	60	4
P01	Right	1.80451	Normal	180	180	2
P01	Right	0.764787	Mirror	360	0	4
P01	Right	1.61526	Mirror	60	60	1
P01	Right	1.19143	Mirror	360	0	3
P01	Right	0.808362	Normal	240	120	2
P01	Right	0.481071	Normal	360	0	4
P01	Right	0.35861	Normal	0	0	4
P01	Right	0.537132	Normal	0	0	3
P01	Right	1.31613	Mirror	60	60	5
P01	Right	1.00826	Normal	360	0	1
P01	Right	1.04079	Mirror	180	180	5
P01	Right	0.584043	Normal	240	120	4
P01	Right	0.60152	Normal	180	180	4
P01	Right	1.25822	Mirror	240	120	1
P01	Right	0.736569	Normal	0	0	1
P01	Right	1.00354	Mirror	0	0	3
P01	Right	1.52384	Mirror	120	120	5
P01	Right	1.58355	Mirror	0	0	2
P01	Right	1.76887	Mirror	240	120	2
P01	Right	1.36271	Mirror	300	60	2
P01	Right	0.525088	Normal	0	0	5
P01	Right	1.92869	Mirror	360	0	2
P01	Wrong	1.70027	Normal	180	180	3
P01	Timeo	5.00004	Mirror	180	180	4
P01	Wrong	2.56983	Mirror	180	180	5
P01	Right	0.948123	Mirror	60	60	4
P01	Right	2.8151	Mirror	180	180	3
P01	Right	1.62342	Normal	180	180	2
P01	Right	0.519008	Normal	360	0	5
P01	Right	2.31521	Mirror	180	180	2
P01	Timeo	4.02361	Mirror	240	120	5
P01	Right	1.52668	Normal	240	120	5
P01	Right	0.826629	Normal	60	60	1
P01	Right	0.810284	Normal	180	180	3
P01	Right	1.02658	Mirror	0	0	4
P01	Right	0.634387	Normal	60	60	2
P01	Right	0.68188	Normal	0	0	2
P01	Right	2.15162	Mirror	180	180	2
P01	Right	1.3388	Mirror	300	60	4
P01	Right	0.77364	Mirror	60	60	3
P01	Right	0.503536	Normal	300	60	1
P01	Right	0.540635	Normal	60	60	3
P01	Right	1.98355	Mirror	360	0	1
P01	Right	1.07306	Mirror	300	60	1
P01	Right	2.04695	Mirror	180	180	1
P01	Right	0.861612	Normal	120	120	2
P01	Right	1.51606	Mirror	180	180	4
P01	Right	1.02426	Mirror	0	0	5
P01	Right	0.912309	Normal	120	120	1
P01	Right	0.764534	Normal	300	60	3
P01	Right	1.83103	Mirror	120	120	1
P01	Right	2.33464	Mirror	240	120	4
P01	Timeo	5.00005	Mirror	180	180	1
P01	Right	1.74668	Mirror	180	180	3
P01	Right	2.0614	Normal	180	180	1
P01	Right	1.81962	Mirror	120	120	2
P01	Right	0.883954	Normal	120	120	4
P01	Right	0.625652	Normal	120	120	3
P01	Right	0.793422	Mirror	240	120	3
P01	Right	0.882458	Normal	240	120	1
P01	Right	0.792415	Mirror	120	120	3
P01	Right	0.945453	Mirror	300	60	5
P01	Right	1.2685	Mirror	300	60	3
P01	Right	1.04286	Mirror	120	120	4
P01	Right	0.945698	Mirror	360	0	5
P01	Wrong	0.940576	Mirror	180	180	5
P01	Right	0.823687	Mirror	0	0	1
P01	Right	0.575573	Normal	300	60	5
P01	Right	0.56949	Normal	300	60	2
P01	Right	0.955963	Normal	180	180	5
P01	Right	0.573864	Normal	360	0	2
P01	Right	0.600085	Normal	240	120	3
P01	Right	1.70492	Normal	180	180	1
P01	Right	1.75954	Mirror	60	60	5
P01	Right	1.51439	Normal	120	120	5
P01	Right	3.51859	Mirror	240	120	1
P01	Right	0.578624	Normal	300	60	3
P01	Right	0.900342	Mirror	360	0	5
P01	Right	0.897342	Normal	180	180	4
P01	Wrong	0.829877	Mirror	180	180	5
P01	Right	0.557418	Normal	360	0	3
P01	Right	1.44002	Normal	180	180	2
P01	Right	1.23101	Mirror	120	120	2
P01	Right	0.822677	Normal	360	0	1
P01	Right	1.11846	Mirror	360	0	1
P01	Right	0.490081	Normal	0	0	5
P01	Right	0.807243	Mirror	60	60	4
P01	Right	0.527484	Normal	60	60	4
P01	Right	0.77914	Normal	60	60	2
P01	Right	0.587726	Normal	300	60	2
P01	Right	0.588742	Normal	240	120	4
P01	Right	1.19769	Mirror	60	60	2
P01	Right	0.806983	Mirror	0	0	2
P01	Right	1.59924	Mirror	180	180	4
P01	Right	0.432293	Normal	0	0	4
P01	Right	0.919249	Mirror	360	0	3
P01	Right	0.530804	Normal	0	0	2
P01	Right	0.718538	Normal	120	120	2
P01	Right	2.09038	Mirror	180	180	2
P01	Right	1.12743	Mirror	180	180	5
P01	Right	1.42718	Mirror	180	180	3
P01	Right	0.714792	Normal	360	0	2
P01	Right	0.950905	Normal	120	120	4
P01	Right	1.09003	Mirror	120	120	4
P01	Right	0.783218	Normal	60	60	1
P01	Right	1.76067	Mirror	240	120	2
P01	Right	1.21097	Mirror	60	60	3
P01	Right	1.95529	Mirror	0	0	1
P01	Right	1.28581	Mirror	300	60	3
P01	Right	0.94683	Normal	180	180	5
P01	Right	0.909674	Mirror	180	180	1
P01	Right	1.66604	Normal	180	180	1
P01	Right	0.496402	Normal	300	60	4
P01	Wrong	3.38153	Normal	180	180	2
P01	Right	2.87093	Mirror	300	60	5
P01	Right	1.98253	Mirror	0	0	3
P01	Right	1.42108	Mirror	180	180	4
P01	Right	1.19678	Normal	180	180	4
P01	Right	0.805841	Normal	240	120	3
P01	Right	2.90235	Normal	120	120	1
P01	Right	1.38732	Mirror	360	0	2
P01	Right	1.14075	Mirror	300	60	4
P01	Right	0.536101	Normal	360	0	4
P01	Right	1.29964	Mirror	180	180	2
P01	Right	0.792553	Mirror	0	0	4
P01	Right	0.569464	Normal	60	60	3
P01	Right	2.31582	Mirror	180	180	1
P01	Timeo	4.31218	Mirror	180	180	5
P01	Right	0.940304	Mirror	0	0	5
P01	Right	0.591345	Normal	300	60	5
P01	Right	0.800426	Normal	300	60	1
P01	Right	1.41756	Mirror	240	120	3
P01	Right	0.513673	Normal	360	0	5
P01	Right	0.67828	Normal	0	0	1
P01	Right	1.64401	Mirror	360	0	4
P01	Right	0.506718	Normal	60	60	5
P01	Right	0.672	Normal	240	120	5
P01	Right	1.17363	Normal	120	120	3
P01	Right	0.96741	Normal	180	180	3
P01	Right	0.585648	Normal	180	180	3
P01	Right	1.55554	Mirror	120	120	1
P01	Right	1.18966	Normal	240	120	2
P01	Right	1.28682	Mirror	240	120	4
P01	Right	0.452535	Normal	0	0	3
P01	Right	1.32378	Mirror	180	180	3
P01	Right	1.087	Mirror	120	120	3
P01	Right	1.27694	Normal	180	180	1
P01	Right	0.586467	Normal	240	120	1
P01	Right	1.65161	Mirror	240	120	5
P01	Right	2.31449	Mirror	300	60	1
P01	Right	1.22293	Mirror	300	60	2
P01	Right	2.05459	Mirror	60	60	1
P01	Right	0.924761	Mirror	120	120	5
P01	Right	1.34746	Mirror	180	180	1
P01	Right	0.478899	Normal	0	0	2
P01	Right	2.5161	Normal	180	180	2
P01	Right	1.37664	Normal	180	180	1
P01	Right	0.53037	Normal	60	60	3
P01	Right	1.0862	Normal	180	180	4
P01	Right	1.0672	Mirror	240	120	3
P01	Right	0.51359	Normal	60	60	5
P01	Right	0.4619	Normal	60	60	4
P01	Right	0.7324	Normal	180	180	3
P01	Right	0.615956	Mirror	60	60	3
P01	Right	0.744488	Mirror	360	0	5
P01	Right	1.2835	Mirror	120	120	5
P01	Right	1.06509	Mirror	360	0	2
P01	Right	0.735356	Normal	60	60	1
P01	Right	0.587559	Normal	360	0	2
P01	Right	0.852183	Mirror	240	120	4
P01	Right	1.5868	Normal	180	180	1
P01	Right	0.971861	Mirror	300	60	2
P01	Right	1.28554	Mirror	300	60	1
P01	Right	0.786274	Mirror	300	60	4
P01	Right	0.659431	Mirror	60	60	4
P01	Right	0.681898	Normal	240	120	2
P01	Right	1.45568	Mirror	180	180	2
P01	Right	0.762278	Normal	240	120	1
P01	Right	1.65641	Normal	120	120	1
P01	Right	1.60651	Normal	240	120	5
P01	Right	1.36689	Normal	120	120	2
P01	Right	1.76909	Mirror	60	60	2
P01	Right	1.93937	Mirror	360	0	1
P01	Right	0.558542	Normal	300	60	4
P01	Right	0.999935	Normal	180	180	4
P01	Right	0.761283	Mirror	300	60	3
P01	Right	1.04379	Mirror	0	0	2
P01	Right	0.898609	Normal	120	120	5
P01	Right	3.63961	Mirror	120	120	1
P01	Right	1.05431	Mirror	0	0	1
P01	Right	0.484825	Normal	0	0	4
P01	Right	0.594378	Normal	300	60	5
P01	Right	0.475615	Normal	360	0	4
P01	Right	1.91338	Mirror	180	180	1
P01	Right	2.06963	Mirror	60	60	5
P01	Right	0.587857	Normal	240	120	3
P01	Right	0.660821	Mirror	0	0	4
P01	Right	0.611466	Normal	120	120	4
P01	Right	1.27577	Normal	180	180	2
P01	Right	1.53747	Mirror	240	120	5
P01	Right	0.828273	Mirror	360	0	3
P01	Right	1.4118	Mirror	240	120	2
P01	Right	0.612533	Normal	300	60	2
P01	Right	0.964885	Mirror	240	120	1
P01	Right	1.57499	Mirror	120	120	4
P01	Right	1.06476	Mirror	180	180	3
P01	Right	0.471271	Normal	360	0	3
P01	Timeo	4.15688	Mirror	180	180	5
P01	Right	1.6548	Normal	180	180	5
P01	Right	0.525069	Normal	60	60	2
P01	Right	1.33679	Mirror	60	60	1
P01	Right	0.492604	Normal	0	0	3
P01	Wrong	1.10574	Mirror	180	180	5
P01	Right	0.589937	Normal	300	60	3
P01	Right	0.575163	Normal	240	120	4
P01	Right	1.28881	Mirror	180	180	2
P01	Right	1.49405	Mirror	180	180	3
P01	Right	1.36273	Mirror	0	0	3
P01	Right	0.677428	Normal	120	120	3
P01	Right	0.946981	Normal	180	180	3
P01	Right	1.05418	Normal	0	0	1
P01	Right	1.05223	Mirror	300	60	5
P01	Right	1.1794	Mirror	120	120	2
P01	Right	1.20497	Mirror	180	180	4
P01	Right	0.645422	Normal	300	60	1
P01	Right	0.556467	Normal	0	0	5
P01	Right	0.774704	Mirror	180	180	4
P01	Right	0.760546	Mirror	360	0	4
P01	Right	0.490899	Normal	360	0	5
P01	Right	0.424022	Normal	360	0	1
P01	Right	0.688064	Mirror	120	120	3
P01	Right	0.972777	Mirror	0	0	5
P01	Right	1.38251	Mirror	180	180	5
P02	Right	1.95791	Mirror	300	60	2
P02	Right	2.75238	Mirror	180	180	5
P02	Right	0.658534	Normal	0	0	3
P02	Right	2.033	Mirror	120	120	2
P02	Right	0.616458	Normal	360	0	1
P02	Right	0.984976	Normal	180	180	3
P02	Right	0.986667	Mirror	60	60	4
P02	Right	1.24437	Mirror	360	0	2
P02	Right	0.675324	Normal	300	60	2
P02	Right	1.60918	Normal	180	180	1
P02	Right	1.16927	Mirror	180	180	3
P02	Right	0.60317	Normal	0	0	2
P02	Right	0.787283	Mirror	0	0	4
P02	Right	1.11648	Mirror	240	120	4
P02	Right	0.872923	Mirror	300	60	3
P02	Right	1.51033	Mirror	240	120	1
P02	Right	0.834318	Mirror	120	120	4
P02	Right	0.753759	Normal	300	60	5
P02	Right	0.716443	Normal	300	60	4
P02	Right	0.584917	Normal	360	0	5
P02	Right	0.850297	Mirror	60	60	1
P02	Right	0.905593	Mirror	240	120	5
P02	Right	0.981972	Mirror	120	120	1
P02	Right	0.588109	Normal	60	60	3
P02	Right	0.792769	Normal	60	60	4
P02	Right	0.601731	Normal	0	0	1
P02	Right	0.826766	Mirror	0	0	3
P02	Right	0.650481	Mirror	0	0	2
P02	Right	0.689667	Normal	300	60	1
P02	Right	0.774743	Normal	240	120	5
P02	Right	1.01623	Normal	180	180	2
P02	Right	0.872715	Mirror	60	60	5
P02	Right	0.558514	Normal	360	0	4
P02	Right	0.840932	Mirror	60	60	2
P02	Right	0.679924	Normal	300	60	3
P02	Right	0.973534	Mirror	180	180	3
P02	Right	1.23921	Mirror	180	180	4
P02	Right	0.755599	Mirror	300	60	1
P02	Right	0.805962	Normal	120	120	5
P02	Right	0.446398	Normal	60	60	5
P02	Wrong	0.869645	Normal	180	180	1
P02	Right	0.692037	Mirror	0	0	1
P02	Right	0.737032	Mirror	60	60	3
P02	Right	1.08457	Normal	180	180	4
P02	Wrong	0.746513	Mirror	180	180	5
P02	Right	0.613546	Normal	180	180	3
P02	Wrong	0.645958	Normal	60	60	1
P02	Right	0.813137	Normal	120	120	2
P02	Right	1.58878	Mirror	120	120	3
P02	Right	0.65363	Normal	240	120	4
P02	Right	0.772182	Normal	120	120	3
P02	Right	0.669807	Normal	180	180	4
P02	Wrong	0.788177	Normal	120	120	1
P02	Right	0.581295	Normal	0	0	4
P02	Right	0.606939	Normal	60	60	2
P02	Right	1.32754	Mirror	180	180	1
P02	Right	1.00296	Normal	180	180	2
P02	Right	0.900089	Normal	240	120	2
P02	Right	2.63313	Mirror	180	180	4
P02	Right	0.616676	Normal	120	120	4
P02	Right	0.753013	Mirror	300	60	5
P02	Right	0.747985	Mirror	360	0	4
P02	Right	1.11917	Mirror	180	180	2
P02	Right	1.63564	Mirror	180	180	5
P02	Wrong	0.883281	Mirror	360	0	3
P02	Right	0.672975	Normal	0	0	5
P02	Right	0.998634	Mirror	240	120	2
P02	Right	1.09574	Mirror	300	60	4
P02	Right	2.35656	Mirror	180	180	1
P02	Right	0.871002	Mirror	360	0	1
P02	Right	1.98069	Mirror	120	120	5
P02	Right	0.726218	Normal	360	0	2
P02	Right	0.841995	Mirror	360	0	5
P02	Right	1.03296	Mirror	240	120	3
P02	Right	0.632702	Mirror	0	0	5
P02	Right	1.02442	Normal	360	0	3
P02	Right	0.968268	Normal	240	120	3
P02	Right	0.890315	Normal	180	180	5
P02	Right	1.39168	Normal	240	120	1
P02	Right	1.3444	Mirror	180	180	2
P02	Right	0.54947	Normal	360	0	4
P02	Right	0.632516	Mirror	300	60	5
P02	Right	0.552304	Mirror	60	60	4
P02	Right	0.891311	Normal	180	180	4
P02	Right	0.624417	Normal	240	120	1
P02	Right	0.672216	Mirror	120	120	4
P02	Right	0.637989	Mirror	240	120	5
P02	Right	0.54116	Normal	0	0	4
P02	Right	0.920067	Normal	240	120	2
P02	Right	0.819925	Normal	360	0	1
P02	Right	0.59631	Mirror	360	0	1
P02	Wrong	0.805176	Mirror	120	120	1
P02	Right	1.20576	Mirror	180	180	5
P02	Right	1.23807	Mirror	180	180	4
P02	Right	1.093	Mirror	120	120	2
P02	Right	1.03394	Normal	180	180	1
P02	Right	0.82565	Mirror	60	60	1
P02	Right	0.737669	Normal	360	0	5
P02	Right	0.828423	Mirror	360	0	2
P02	Right	1.31621	Mirror	120	120	3
P02	Right	1.04043	Mirror	300	60	3
P02	Right	0.975749	Normal	60	60	1
P02	Right	0.809408	Mirror	360	0	4
P02	Right	1.04966	Normal	180	180	3
P02	Right	0.904608	Mirror	60	60	2
P02	Right	1.0046	Mirror	240	120	4
P02	Right	0.588901	Normal	300	60	2
P02	Right	0.533771	Normal	0	0	5
P02	Right	0.441732	Normal	360	0	2
P02	Right	1.00067	Normal	180	180	4
P02	Right	0.577898	Normal	60	60	3
P02	Right	0.475553	Normal	360	0	3
P02	Right	0.769534	Mirror	300	60	4
P02	Right	1.09893	Normal	180	180	2
P02	Right	0.752056	Mirror	60	60	3
P02	Right	0.579032	Normal	300	60	5
P02	Right	0.724944	Mirror	0	0	1
P02	Right	0.600638	Normal	240	120	5
P02	Wrong	0.665737	Normal	300	60	1
P02	Right	0.704026	Mirror	300	60	1
P02	Right	0.91637	Mirror	0	0	5
P02	Right	0.648257	Normal	240	120	4
P02	Right	0.823351	Normal	180	180	1
P02	Wrong	0.727081	Mirror	180	180	5
P02	Right	0.802684	Normal	120	120	2
P02	Right	1.02768	Mirror	180	180	2
P02	Right	1.06735	Mirror	240	120	3
P02	Right	0.865919	Normal	180	180	2
P02	Right	1.00824	Mirror	240	120	2
P02	Right	1.15262	Mirror	120	120	5
P02	Right	0.880334	Normal	180	180	3
P02	Right	0.569318	Normal	60	60	2
P02	Right	0.643652	Mirror	0	0	3
P02	Right	1.10678	Normal	0	0	3
P02	Right	1.3993	Mirror	300	60	2
P02	Right	0.640286	Normal	0	0	2
P02	Right	1.16702	Mirror	180	180	1
P02	Right	0.689679	Mirror	360	0	5
P02	Right	0.998391	Mirror	180	180	3
P02	Right	0.847642	Mirror	60	60	5
P02	Right	0.710597	Normal	60	60	5
P02	Right	0.698976	Normal	180	180	5
P02	Right	0.768073	Mirror	180	180	5
P02	Right	0.746698	Normal	300	60	4
P02	Right	0.909648	Mirror	180	180	4
P02	Right	0.650028	Mirror	0	0	2
P02	Wrong	1.27312	Normal	120	120	1
P02	Right	1.71885	Mirror	180	180	1
P02	Right	0.762899	Mirror	360	0	3
P02	Right	1.10141	Mirror	180	180	3
P02	Right	0.642534	Normal	300	60	3
P02	Right	1.18533	Mirror	240	120	1
P02	Right	0.835163	Normal	60	60	4
P02	Right	0.722849	Normal	120	120	5
P02	Right	1.21037	Normal	0	0	1
P02	Right	0.719161	Mirror	0	0	4
P02	Right	2.39545	Mirror	180	180	2
P02	Right	0.620179	Normal	120	120	4
P02	Right	0.612763	Normal	240	120	3
P02	Right	0.613211	Normal	120	120	3
P02	Right	0.659526	Normal	120	120	5
P02	Right	0.497865	Normal	60	60	5
P02	Right	0.823294	Mirror	60	60	2
P02	Right	0.822845	Normal	180	180	4
P02	Right	0.478414	Normal	300	60	4
P02	Right	0.412323	Normal	360	0	3
P02	Right	0.572695	Normal	60	60	4
P02	Right	0.838427	Normal	180	180	2
P02	Right	0.557527	Mirror	360	0	4
P02	Right	0.743871	Mirror	60	60	1
P02	Right	0.610871	Mirror	360	0	3
P02	Right	0.747374	Normal	240	120	2
P02	Right	0.534414	Normal	360	0	4
P02	Right	0.466178	Normal	0	0	4
P02	Right	0.400579	Normal	0	0	3
P02	Right	0.56976	Mirror	60	60	5
P02	Right	0.811428	Normal	360	0	1
P02	Right	1.12377	Mirror	180	180	5
P02	Right	0.607635	Normal	240	120	4
P02	Right	0.688042	Normal	180	180	4
P02	Right	0.908936	Mirror	240	120	1
P02	Right	0.729248	Normal	0	0	1
P02	Right	0.621116	Mirror	0	0	3
P02	Right	1.16488	Mirror	120	120	5
P02	Right	0.727057	Mirror	0	0	2
P02	Right	2.21913	Mirror	240	120	2
P02	Right	0.874485	Mirror	300	60	2
P02	Right	0.448203	Normal	0	0	5
P02	Right	0.759357	Mirror	360	0	2
P02	Right	0.825578	Normal	180	180	3
P02	Right	0.961405	Mirror	180	180	4
P02	Right	0.907808	Mirror	180	180	5
P02	Right	0.54405	Mirror	60	60	4
P02	Right	0.771422	Mirror	180	180	3
P02	Right	0.893052	Normal	180	180	2
P02	Right	0.56216	Normal	360	0	5
P02	Right	0.884533	Mirror	180	180	2
P02	Right	0.738032	Mirror	240	120	5
P02	Right	0.637325	Normal	240	120	5
P02	Wrong	0.604222	Normal	60	60	1
P02	Right	0.708631	Normal	180	180	3
P02	Right	0.592283	Mirror	0	0	4
P02	Right	0.553374	Normal	60	60	2
P02	Right	0.444572	Normal	0	0	2
P02	Right	0.859736	Mirror	180	180	2
P02	Right	0.761924	Mirror	300	60	4
P02	Right	0.716551	Mirror	60	60	3
P02	Right	0.680929	Normal	300	60	1
P02	Right	0.662598	Normal	60	60	3
P02	Right	0.596968	Mirror	360	0	1
P02	Right	0.790155	Mirror	300	60	1
P02	Right	1.36715	Mirror	180	180	1
P02	Right	0.721263	Normal	120	120	2
P02	Right	1.23706	Mirror	180	180	4
P02	Right	0.707972	Mirror	0	0	5
P02	Right	0.760633	Normal	120	120	1
P02	Wrong	0.826855	Normal	300	60	3
P02	Right	0.842781	Mirror	120	120	1
P02	Right	1.04969	Mirror	240	120	4
P02	Wrong	0.976881	Mirror	180	180	1
P02	Right	1.02647	Mirror	180	180	3
P02	Right	1.56613	Normal	180	180	1
P02	Right	1.25638	Mirror	120	120	2
P02	Right	0.750751	Normal	120	120	4
P02	Right	0.529954	Normal	120	120	3
P02	Right	0.757728	Mirror	240	120	3
P02	Right	0.840305	Normal	240	120	1
P02	Right	0.846947	Mirror	120	120	3
P02	Right	0.726068	Mirror	300	60	5
P02	Right	0.865754	Mirror	300	60	3
P02	Right	0.648257	Mirror	120	120	4
P02	Right	0.567128	Mirror	360	0	5
P02	Wrong	0.921631	Mirror	180	180	5
P02	Right	0.677565	Mirror	0	0	1
P02	Right	0.827076	Normal	300	60	5
P02	Right	0.763039	Normal	300	60	2
P02	Right	1.06595	Normal	180	180	5
P02	Right	0.571142	Normal	360	0	2
P02	Right	0.628629	Normal	240	120	3
P02	Right	1.7325	Normal	180	180	1
P02	Right	0.792811	Mirror	60	60	5
P02	Right	0.625212	Normal	120	120	5
P02	Right	1.35312	Mirror	240	120	1
P02	Right	0.795406	Normal	300	60	3
P02	Right	0.700344	Mirror	360	0	5
P02	Right	1.20963	Normal	180	180	4
P02	Wrong	1.15374	Mirror	180	180	5
P02	Right	0.500354	Normal	360	0	3
P02	Right	0.801507	Normal	180	180	2
P02	Right	1.11445	Mirror	120	120	2
P02	Right	0.758668	Normal	360	0	1
P02	Right	0.593215	Mirror	360	0	1
P02	Right	0.514127	Normal	0	0	5
P02	Right	0.59068	Mirror	60	60	4
P02	Right	0.672492	Normal	60	60	4
P02	Right	0.494184	Normal	60	60	2
P02	Right	0.603102	Normal	300	60	2
P02	Right	0.563374	Normal	240	120	4
P02	Right	0.62213	Mirror	60	60	2
P02	Right	0.549719	Mirror	0	0	2
P02	Right	0.800922	Mirror	180	180	4
P02	Right	0.53792	Normal	0	0	4
P02	Right	0.54089	Mirror	360	0	3
P02	Right	0.447986	Normal	0	0	2
P02	Right	0.67906	Normal	120	120	2
P02	Right	1.00487	Mirror	180	180	2
P02	Right	1.43721	Mirror	180	180	5
P02	Right	0.676035	Mirror	180	180	3
P02	Right	0.569936	Normal	360	0	2
P02	Right	0.587875	Normal	120	120	4
P02	Right	0.62074	Mirror	120	120	4
P02	Right	0.716567	Normal	60	60	1
P02	Right	1.6409	Mirror	240	120	2
P02	Right	0.672075	Mirror	60	60	3
P02	Right	0.813662	Mirror	0	0	1
P02	Right	0.710106	Mirror	300	60	3
P02	Right	0.762364	Normal	180	180	5
P02	Right	1.0688	Mirror	180	180	1
P02	Wrong	1.01112	Normal	180	180	1
P02	Right	0.699451	Normal	300	60	4
P02	Right	0.94456	Normal	180	180	2
P02	Right	0.611662	Mirror	300	60	5
P02	Right	0.548213	Mirror	0	0	3
P02	Right	0.735162	Mirror	180	180	4
P02	Right	0.83482	Normal	180	180	4
P02	Right	0.722539	Normal	240	120	3
P02	Right	0.926474	Normal	120	120	1
P02	Right	0.738082	Mirror	360	0	2
P02	Right	0.645111	Mirror	300	60	4
P02	Right	0.588119	Normal	360	0	4
P02	Right	0.9654	Mirror	180	180	2
P02	Right	0.591596	Mirror	0	0	4
P02	Right	0.979228	Normal	60	60	3
P02	Wrong	0.76237	Mirror	180	180	1
P02	Right	1.00473	Mirror	180	180	5
P02	Right	0.605087	Mirror	0	0	5
P02	Right	0.597597	Normal	300	60	5
P02	Right	0.726403	Normal	300	60	1
P02	Right	0.842467	Mirror	240	120	3
P02	Right	0.625487	Normal	360	0	5
P02	Right	0.641273	Normal	0	0	1
P02	Right	0.584274	Mirror	360	0	4
P02	Right	0.617816	Normal	60	60	5
P02	Right	0.618319	Normal	240	120	5
P02	Right	0.539056	Normal	120	120	3
P02	Right	1.12611	Normal	180	180	3
P02	Right	0.833719	Normal	180	180	3
P02	Right	0.785395	Mirror	120	120	1
P02	Right	0.859301	Normal	240	120	2
P02	Right	0.673499	Mirror	240	120	4
P02	Right	0.519106	Normal	0	0	3
P02	Right	0.779496	Mirror	180	180	3
P02	Right	0.66942	Mirror	120	120	3
P02	Right	0.851631	Normal	180	180	1
P02	Right	0.602885	Normal	240	120	1
P02	Right	0.683974	Mirror	240	120	5
P02	Wrong	0.985576	Mirror	300	60	1
P02	Right	0.987376	Mirror	300	60	2
P02	Right	1.01238	Mirror	60	60	1
P02	Right	1.1966	Mirror	120	120	5
P02	Right	1.19095	Mirror	180	180	1
P02	Right	0.65609	Normal	0	0	2
P02	Right	0.854459	Normal	180	180	2
P02	Right	1.10098	Normal	180	180	1
P02	Right	0.681981	Normal	60	60	3
P02	Right	0.783661	Normal	180	180	4
P02	Right	0.617468	Mirror	240	120	3
P02	Right	0.554012	Normal	60	60	5
P02	Right	0.452338	Normal	60	60	4
P02	Right	0.963299	Normal	180	180	3
P02	Right	0.549791	Mirror	60	60	3
P02	Right	0.552702	Mirror	360	0	5
P02	Right	0.667147	Mirror	120	120	5
P02	Right	0.721813	Mirror	360	0	2
P02	Right	0.645272	Normal	60	60	1
P02	Right	0.596548	Normal	360	0	2
P02	Right	0.749555	Mirror	240	120	4
P02	Right	1.40064	Normal	180	180	1
P02	Right	0.649496	Mirror	300	60	2
P02	Right	1.00088	Mirror	300	60	1
P02	Right	0.720923	Mirror	300	60	4
P02	Right	0.581531	Mirror	60	60	4
P02	Right	0.823238	Normal	240	120	2
P02	Right	1.12688	Mirror	180	180	2
P02	Right	0.783368	Normal	240	120	1
P02	Right	0.875578	Normal	120	120	1
P02	Right	0.729488	Normal	240	120	5
P02	Right	0.66113	Normal	120	120	2
P02	Right	0.970489	Mirror	60	60	2
P02	Wrong	0.797123	Mirror	360	0	1
P02	Right	0.502264	Normal	300	60	4
P02	Right	0.723522	Normal	180	180	4
P02	Right	0.671214	Mirror	300	60	3
P02	Right	0.580812	Mirror	0	0	2
P02	Right	0.654444	Normal	120	120	5
P02	Right	0.916962	Mirror	120	120	1
P02	Right	0.641502	Mirror	0	0	1
P02	Right	0.568316	Normal	0	0	4
P02	Right	0.530863	Normal	300	60	5
P02	Right	0.486564	Normal	360	0	4
P02	Right	1.85249	Mirror	180	180	1
P02	Right	0.635452	Mirror	60	60	5
P02	Right	0.667019	Normal	240	120	3
P02	Right	0.537385	Mirror	0	0	4
P02	Right	0.564435	Normal	120	120	4
P02	Right	0.726969	Normal	180	180	2
P02	Right	0.770707	Mirror	240	120	5
P02	Right	0.5403	Mirror	360	0	3
P02	Right	0.967506	Mirror	240	120	2
P02	Right	0.609713	Normal	300	60	2
P02	Right	0.986798	Mirror	240	120	1
P02	Right	0.683484	Mirror	120	120	4
P02	Right	0.873268	Mirror	180	180	3
P02	Right	0.774608	Normal	360	0	3
P02	Right	0.856541	Mirror	180	180	5
P02	Right	0.966759	Normal	180	180	5
P02	Right	0.553139	Normal	60	60	2
P02	Right	0.660377	Mirror	60	60	1
P02	Right	0.522543	Normal	0	0	3
P02	Wrong	0.670458	Mirror	180	180	5
P02	Right	0.484972	Normal	300	60	3
P02	Right	0.522572	Normal	240	120	4
P02	Right	0.854236	Mirror	180	180	2
P02	Right	0.8046	Mirror	180	180	3
P02	Right	0.493317	Mirror	0	0	3
P02	Right	0.634457	Normal	120	120	3
P02	Right	0.626112	Normal	180	180	3
P02	Right	0.729662	Normal	0	0	1
P02	Right	0.613586	Mirror	300	60	5
P02	Right	0.925941	Mirror	120	120	2
P02	Right	0.785457	Mirror	180	180	4
P02	Right	0.73921	Normal	300	60	1
P02	Right	0.550434	Normal	0	0	5
P02	Right	0.769363	Mirror	180	180	4
P02	Right	0.499809	Mirror	360	0	4
P02	Right	0.520877	Normal	360	0	5
P02	Right	0.572666	Normal	360	0	1
P02	Right	0.64649	Mirror	120	120	3
P02	Right	0.554038	Mirror	0	0	5
P02	Right	0.824003	Mirror	180	180	5
P03	Right	1.64387	Mirror	300	60	2
P03	Right	2.4269	Mirror	180	180	5
P03	Right	0.786194	Normal	0	0	3
P03	Right	2.37991	Mirror	120	120	2
P03	Right	1.13341	Normal	360	0	1
P03	Right	1.73723	Normal	180	180	3
P03	Right	0.972484	Mirror	60	60	4
P03	Right	1.13318	Mirror	360	0	2
P03	Right	1.31286	Normal	300	60	2
P03	Right	1.84513	Normal	180	180	1
P03	Right	1.93209	Mirror	180	180	3
P03	Right	0.623904	Normal	0	0	2
P03	Right	0.744035	Mirror	0	0	4
P03	Right	1.08275	Mirror	240	120	4
P03	Right	0.800429	Mirror	300	60	3
P03	Right	1.24144	Mirror	240	120	1
P03	Right	0.880357	Mirror	120	120	4
P03	Right	0.749961	Normal	300	60	5
P03	Right	1.0653	Normal	300	60	4
P03	Right	1.24756	Normal	360	0	5
P03	Right	0.750577	Mirror	60	60	1
P03	Right	2.16967	Mirror	240	120	5
P03	Right	1.12322	Mirror	120	120	1
P03	Right	0.630854	Normal	60	60	3
P03	Right	1.37462	Normal	60	60	4
P03	Right	0.960284	Normal	0	0	1
P03	Right	0.6428	Mirror	0	0	3
P03	Wrong	0.84981	Mirror	0	0	2
P03	Right	1.20859	Normal	300	60	1
P03	Right	0.865348	Normal	240	120	5
P03	Right	2.29541	Normal	180	180	2
P03	Right	1.96877	Mirror	60	60	5
P03	Right	1.83779	Normal	360	0	4
P03	Right	2.05279	Mirror	60	60	2
P03	Right	2.0511	Normal	300	60	3
P03	Right	1.21814	Mirror	180	180	3
P03	Right	1.3945	Mirror	180	180	4
P03	Right	0.891493	Mirror	300	60	1
P03	Right	1.04869	Normal	120	120	5
P03	Right	1.09566	Normal	60	60	5
P03	Right	3.91652	Normal	180	180	1
P03	Right	0.791647	Mirror	0	0	1
P03	Right	0.84087	Mirror	60	60	3
P03	Right	3.07192	Normal	180	180	4
P03	Wrong	1.2935	Mirror	180	180	5
P03	Right	0.762246	Normal	180	180	3
P03	Right	1.10148	Normal	60	60	1
P03	Right	1.10641	Normal	120	120	2
P03	Right	0.710809	Mirror	120	120	3
P03	Right	0.803228	Normal	240	120	4
P03	Right	0.932359	Normal	120	120	3
P03	Right	1.94387	Normal	180	180	4
P03	Right	0.995024	Normal	120	120	1
P03	Right	0.827781	Normal	0	0	4
P03	Right	0.763554	Normal	60	60	2
P03	Right	1.94212	Mirror	180	180	1
P03	Right	1.00098	Normal	180	180	2
P03	Right	0.954209	Normal	240	120	2
P03	Right	3.10784	Mirror	180	180	4
P03	Right	1.60806	Normal	120	120	4
P03	Right	3.19223	Mirror	300	60	5
P03	Right	0.89346	Mirror	360	0	4
P03	Wrong	2.39795	Mirror	180	180	2
P03	Timeo	4.99997	Mirror	180	180	5
P03	Right	1.11923	Mirror	360	0	3
P03	Right	0.675763	Normal	0	0	5
P03	Right	2.20946	Mirror	240	120	2
P03	Right	1.23389	Mirror	300	60	4
P03	Right	1.40926	Mirror	180	180	1
P03	Right	1.44178	Mirror	360	0	1
P03	Right	2.16853	Mirror	120	120	5
P03	Right	0.994991	Normal	360	0	2
P03	Right	1.45985	Mirror	360	0	5
P03	Right	1.61053	Mirror	240	120	3
P03	Right	1.50649	Mirror	0	0	5
P03	Right	1.08687	Normal	360	0	3
P03	Right	1.00377	Normal	240	120	3
P03	Wrong	2.90907	Normal	180	180	5
P03	Wrong	2.42512	Normal	240	120	1
P03	Right	2.34452	Mirror	180	180	2
P03	Right	2.68847	Normal	360	0	4
P03	Right	0.989272	Mirror	300	60	5
P03	Right	0.71037	Mirror	60	60	4
P03	Right	1.38665	Normal	180	180	4
P03	Right	1.28368	Normal	240	120	1
P03	Right	0.7534	Mirror	120	120	4
P03	Right	1.27566	Mirror	240	120	5
P03	Right	0.601439	Normal	0	0	4
P03	Right	0.722482	Normal	240	120	2
P03	Right	0.830208	Normal	360	0	1
P03	Right	0.781817	Mirror	360	0	1
P03	Right	1.61569	Mirror	120	120	1
P03	Right	2.09515	Mirror	180	180	5
P03	Right	2.37943	Mirror	180	180	4
P03	Right	1.25331	Mirror	120	120	2
P03	Right	2.05933	Normal	180	180	1
P03	Right	0.905577	Mirror	60	60	1
P03	Right	0.693855	Normal	360	0	5
P03	Right	0.923237	Mirror	360	0	2
P03	Right	1.11868	Mirror	120	120	3
P03	Right	1.05845	Mirror	300	60	3
P03	Right	0.640864	Normal	60	60	1
P03	Right	0.768113	Mirror	360	0	4
P03	Right	1.43343	Normal	180	180	3
P03	Right	2.04128	Mirror	60	60	2
P03	Right	2.76037	Mirror	240	120	4
P03	Right	0.80248	Normal	300	60	2
P03	Right	0.843384	Normal	0	0	5
P03	Right	1.04258	Normal	360	0	2
P03	Right	1.72147	Normal	180	180	4
P03	Right	2.48529	Normal	60	60	3
P03	Right	0.650765	Normal	360	0	3
P03	Right	0.697889	Mirror	300	60	4
P03	Right	1.05469	Normal	180	180	2
P03	Right	1.02897	Mirror	60	60	3
P03	Right	0.64506	Normal	300	60	5
P03	Right	0.680565	Mirror	0	0	1
P03	Right	0.713994	Normal	240	120	5
P03	Right	0.582436	Normal	300	60	1
P03	Right	0.679989	Mirror	300	60	1
P03	Right	1.02954	Mirror	0	0	5
P03	Right	0.885111	Normal	240	120	4
P03	Wrong	2.6909	Normal	180	180	1
P03	Right	3.42371	Mirror	180	180	5
P03	Right	2.67919	Normal	120	120	2
P03	Timeo	4.04492	Mirror	180	180	2
P03	Right	2.42803	Mirror	240	120	3
P03	Right	1.41221	Normal	180	180	2
P03	Right	1.01269	Mirror	240	120	2
P03	Right	1.81309	Mirror	120	120	5
P03	Right	1.43726	Normal	180	180	3
P03	Right	0.636074	Normal	60	60	2
P03	Right	0.867381	Mirror	0	0	3
P03	Right	1.04101	Normal	0	0	3
P03	Right	1.24	Mirror	300	60	2
P03	Right	1.22317	Normal	0	0	2
P03	Right	1.3907	Mirror	180	180	1
P03	Right	0.935677	Mirror	360	0	5
P03	Right	1.17136	Mirror	180	180	3
P03	Right	1.1092	Mirror	60	60	5
P03	Right	0.793198	Normal	60	60	5
P03	Right	2.39437	Normal	180	180	5
P03	Right	2.46666	Mirror	180	180	5
P03	Right	0.77691	Normal	300	60	4
P03	Right	1.88258	Mirror	180	180	4
P03	Right	1.45611	Mirror	0	0	2
P03	Right	0.870618	Normal	120	120	1
P03	Right	1.06843	Mirror	180	180	1
P03	Right	0.738438	Mirror	360	0	3
P03	Right	1.39771	Mirror	180	180	3
P03	Right	2.10271	Normal	300	60	3
P03	Right	1.13973	Mirror	240	120	1
P03	Right	1.1266	Normal	60	60	4
P03	Right	0.978293	Normal	120	120	5
P03	Wrong	1.49188	Normal	0	0	1
P03	Right	0.728936	Mirror	0	0	4
P03	Right	1.58064	Mirror	180	180	2
P03	Right	1.29427	Normal	120	120	4
P03	Right	0.587425	Normal	240	120	3
P03	Right	0.765139	Normal	120	120	3
P03	Right	0.954631	Normal	120	120	5
P03	Right	0.452871	Normal	60	60	5
P03	Right	0.739749	Mirror	60	60	2
P03	Right	1.61536	Normal	180	180	4
P03	Right	0.543646	Normal	300	60	4
P03	Right	0.52252	Normal	360	0	3
P03	Right	0.462232	Normal	60	60	4
P03	Right	0.772553	Normal	180	180	2
P03	Right	0.710592	Mirror	360	0	4
P03	Right	0.923137	Mirror	60	60	1
P03	Right	0.550534	Mirror	360	0	3
P03	Right	0.82559	Normal	240	120	2
P03	Right	0.665191	Normal	360	0	4
P03	Right	0.383801	Normal	0	0	4
P03	Right	0.665634	Normal	0	0	3
P03	Right	0.655804	Mirror	60	60	5
P03	Right	0.902503	Normal	360	0	1
P03	Right	2.53935	Mirror	180	180	5
P03	Right	0.646149	Normal	240	120	4
P03	Right	1.11721	Normal	180	180	4
P03	Right	0.809849	Mirror	240	120	1
P03	Right	1.09816	Normal	0	0	1
P03	Right	1.61523	Mirror	0	0	3
P03	Right	3.07165	Mirror	120	120	5
P03	Right	2.04488	Mirror	0	0	2
P03	Right	2.23591	Mirror	240	120	2
P03	Right	2.24312	Mirror	300	60	2
P03	Right	0.71429	Normal	0	0	5
P03	Right	1.15875	Mirror	360	0	2
P03	Right	1.27314	Normal	180	180	3
P03	Right	1.0306	Mirror	180	180	4
P03	Right	2.37428	Mirror	180	180	5
P03	Right	1.47187	Mirror	60	60	4
P03	Right	1.0857	Mirror	180	180	3
P03	Right	0.92338	Normal	180	180	2
P03	Wrong	0.75091	Normal	360	0	5
P03	Right	2.97797	Mirror	180	180	2
P03	Wrong	0.995385	Mirror	240	120	5
P03	Right	0.820406	Normal	240	120	5
P03	Right	0.892765	Normal	60	60	1
P03	Right	1.65008	Normal	180	180	3
P03	Right	1.6408	Mirror	0	0	4
P03	Right	0.786817	Normal	60	60	2
P03	Right	0.552674	Normal	0	0	2
P03	Right	1.35593	Mirror	180	180	2
P03	Right	1.00641	Mirror	300	60	4
P03	Right	0.7588	Mirror	60	60	3
P03	Wrong	0.784895	Normal	300	60	1
P03	Right	0.786815	Normal	60	60	3
P03	Wrong	0.532473	Mirror	360	0	1
P03	Right	0.808343	Mirror	300	60	1
P03	Wrong	0.904705	Mirror	180	180	1
P03	Right	2.501	Normal	120	120	2
P03	Right	1.93796	Mirror	180	180	4
P03	Right	0.65275	Mirror	0	0	5
P03	Right	1.22789	Normal	120	120	1
P03	Right	1.09145	Normal	300	60	3
P03	Right	2.34433	Mirror	120	120	1
P03	Right	0.875504	Mirror	240	120	4
P03	Right	1.16116	Mirror	180	180	1
P03	Right	1.66754	Mirror	180	180	3
P03	Right	2.1056	Normal	180	180	1
P03	Right	1.34182	Mirror	120	120	2
P03	Right	1.12908	Normal	120	120	4
P03	Right	1.1967	Normal	120	120	3
P03	Right	1.19452	Mirror	240	120	3
P03	Right	2.4468	Normal	240	120	1
P03	Right	1.03781	Mirror	120	120	3
P03	Right	1.30086	Mirror	300	60	5
P03	Right	0.761731	Mirror	300	60	3
P03	Right	1.29181	Mirror	120	120	4
P03	Right	0.73697	Mirror	360	0	5
P03	Wrong	1.30807	Mirror	180	180	5
P03	Right	0.736456	Mirror	0	0	1
P03	Right	0.644232	Normal	300	60	5
P03	Right	0.899189	Normal	300	60	2
P03	Right	1.92034	Normal	180	180	5
P03	Right	1.00539	Normal	360	0	2
P03	Right	1.18885	Normal	240	120	3
P03	Right	0.862069	Normal	180	180	1
P03	Right	1.18435	Mirror	60	60	5
P03	Right	0.689813	Normal	120	120	5
P03	Right	1.06295	Mirror	240	120	1
P03	Right	0.645512	Normal	300	60	3
P03	Right	0.852461	Mirror	360	0	5
P03	Right	0.836298	Normal	180	180	4
P03	Wrong	1.11471	Mirror	180	180	5
P03	Right	0.654928	Normal	360	0	3
P03	Right	1.18917	Normal	180	180	2
P03	Right	2.71033	Mirror	120	120	2
P03	Right	1.7147	Normal	360	0	1
P03	Right	0.758833	Mirror	360	0	1
P03	Right	0.721131	Normal	0	0	5
P03	Right	1.237	Mirror	60	60	4
P03	Right	1.58006	Normal	60	60	4
P03	Right	1.05363	Normal	60	60	2
P03	Right	0.572648	Normal	300	60	2
P03	Right	0.694337	Normal	240	120	4
P03	Right	0.971405	Mirror	60	60	2
P03	Right	0.549176	Mirror	0	0	2
P03	Right	2.27221	Mirror	180	180	4
P03	Right	0.597811	Normal	0	0	4
P03	Right	1.02278	Mirror	360	0	3
P03	Right	0.966601	Normal	0	0	2
P03	Right	1.1289	Normal	120	120	2
P03	Right	1.42042	Mirror	180	180	2
P03	Right	2.5562	Mirror	180	180	5
P03	Right	3.46226	Mirror	180	180	3
P03	Right	0.888789	Normal	360	0	2
P03	Right	0.76149	Normal	120	120	4
P03	Right	0.916084	Mirror	120	120	4
P03	Right	0.856551	Normal	60	60	1
P03	Right	1.10279	Mirror	240	120	2
P03	Right	1.0751	Mirror	60	60	3
P03	Right	0.832831	Mirror	0	0	1
P03	Right	1.81649	Mirror	300	60	3
P03	Right	1.04862	Normal	180	180	5
P03	Right	2.92847	Mirror	180	180	1
P03	Right	0.971838	Normal	180	180	1
P03	Right	0.728095	Normal	300	60	4
P03	Right	0.921416	Normal	180	180	2
P03	Right	0.844897	Mirror	300	60	5
P03	Right	0.660223	Mirror	0	0	3
P03	Right	3.41835	Mirror	180	180	4
P03	Right	1.69838	Normal	180	180	4
P03	Right	0.711312	Normal	240	120	3
P03	Right	1.13264	Normal	120	120	1
P03	Right	0.816318	Mirror	360	0	2
P03	Right	0.936488	Mirror	300	60	4
P03	Right	0.74849	Normal	360	0	4
P03	Right	2.11952	Mirror	180	180	2
P03	Right	0.739674	Mirror	0	0	4
P03	Right	0.654806	Normal	60	60	3
P03	Right	1.06895	Mirror	180	180	1
P03	Right	2.15526	Mirror	180	180	5
P03	Wrong	0.821881	Mirror	0	0	5
P03	Right	0.581718	Normal	300	60	5
P03	Right	0.575128	Normal	300	60	1
P03	Right	0.993044	Mirror	240	120	3
P03	Right	0.658112	Normal	360	0	5
P03	Right	1.19242	Normal	0	0	1
P03	Right	1.13738	Mirror	360	0	4
P03	Right	1.04514	Normal	60	60	5
P03	Right	0.924096	Normal	240	120	5
P03	Right	1.99987	Normal	120	120	3
P03	Right	0.804554	Normal	180	180	3
P03	Right	0.656998	Normal	180	180	3
P03	Right	1.07154	Mirror	120	120	1
P03	Right	1.27729	Normal	240	120	2
P03	Right	1.28309	Mirror	240	120	4
P03	Right	1.63263	Normal	0	0	3
P03	Right	1.05633	Mirror	180	180	3
P03	Wrong	1.22243	Mirror	120	120	3
P03	Right	1.68638	Normal	180	180	1
P03	Right	0.540076	Normal	240	120	1
P03	Right	1.415	Mirror	240	120	5
P03	Right	1.06337	Mirror	300	60	1
P03	Right	0.933936	Mirror	300	60	2
P03	Right	1.70531	Mirror	60	60	1
P03	Right	1.80584	Mirror	120	120	5
P03	Right	1.402	Mirror	180	180	1
P03	Right	0.571032	Normal	0	0	2
P03	Right	0.676341	Normal	180	180	2
P03	Wrong	0.76178	Normal	180	180	1
P03	Right	0.588263	Normal	60	60	3
P03	Right	0.829506	Normal	180	180	4
P03	Right	0.829268	Mirror	240	120	3
P03	Right	0.588734	Normal	60	60	5
P03	Right	1.0696	Normal	60	60	4
P03	Right	0.77151	Normal	180	180	3
P03	Right	0.73331	Mirror	60	60	3
P03	Right	0.976673	Mirror	360	0	5
P03	Right	1.61074	Mirror	120	120	5
P03	Right	0.851051	Mirror	360	0	2
P03	Right	0.873866	Normal	60	60	1
P03	Right	0.559735	Normal	360	0	2
P03	Right	0.994316	Mirror	240	120	4
P03	Right	2.05106	Normal	180	180	1
P03	Right	0.826069	Mirror	300	60	2
P03	Right	0.793933	Mirror	300	60	1
P03	Right	0.682803	Mirror	300	60	4
P03	Right	0.704661	Mirror	60	60	4
P03	Right	0.948776	Normal	240	120	2
P03	Right	1.55221	Mirror	180	180	2
P03	Right	1.43508	Normal	240	120	1
P03	Right	1.25893	Normal	120	120	1
P03	Right	0.912909	Normal	240	120	5
P03	Wrong	0.853278	Normal	120	120	2
P03	Right	1.32379	Mirror	60	60	2
P03	Right	0.796143	Mirror	360	0	1
P03	Right	1.3525	Normal	300	60	4
P03	Right	1.10737	Normal	180	180	4
P03	Right	0.671853	Mirror	300	60	3
P03	Right	0.6936	Mirror	0	0	2
P03	Right	0.906812	Normal	120	120	5
P03	Right	1.15899	Mirror	120	120	1
P03	Right	0.745595	Mirror	0	0	1
P03	Right	1.01238	Normal	0	0	4
P03	Right	1.4365	Normal	300	60	5
P03	Wrong	1.34777	Normal	360	0	4
P03	Right	2.37465	Mirror	180	180	1
P03	Right	0.983648	Mirror	60	60	5
P03	Right	0.801245	Normal	240	120	3
P03	Right	1.49816	Mirror	0	0	4
P03	Right	0.79948	Normal	120	120	4
P03	Right	0.976276	Normal	180	180	2
P03	Right	1.45819	Mirror	240	120	5
P03	Right	0.87238	Mirror	360	0	3
P03	Right	2.10192	Mirror	240	120	2
P03	Right	0.906885	Normal	300	60	2
P03	Right	0.991639	Mirror	240	120	1
P03	Right	0.98461	Mirror	120	120	4
P03	Right	1.76221	Mirror	180	180	3
P03	Right	0.70846	Normal	360	0	3
P03	Right	2.47264	Mirror	180	180	5
P03	Right	1.42226	Normal	180	180	5
P03	Right	0.861767	Normal	60	60	2
P03	Right	1.3083	Mirror	60	60	1
P03	Right	0.760622	Normal	0	0	3
P03	Wrong	0.986891	Mirror	180	180	5
P03	Right	0.724783	Normal	300	60	3
P03	Right	1.48065	Normal	240	120	4
P03	Right	1.96627	Mirror	180	180	2
P03	Right	1.58424	Mirror	180	180	3
P03	Right	0.929859	Mirror	0	0	3
P03	Right	0.981818	Normal	120	120	3
P03	Right	0.911802	Normal	180	180	3
P03	Right	1.41982	Normal	0	0	1
P03	Right	0.795395	Mirror	300	60	5
P03	Right	1.15661	Mirror	120	120	2
P03	Right	2.27077	Mirror	180	180	4
P03	Right	0.780609	Normal	300	60	1
P03	Right	0.542223	Normal	0	0	5
P03	Wrong	0.569445	Mirror	180	180	4
P03	Right	0.811725	Mirror	360	0	4
P03	Right	1.05197	Normal	360	0	5
P03	Right	0.643201	Normal	360	0	1
P03	Right	0.882312	Mirror	120	120	3
P03	Right	0.98379	Mirror	0	0	5
P03	Right	3.04155	Mirror	180	180	5
P04	Right	2.27549	Mirror	300	60	2
P04	Right	1.99405	Mirror	180	180	5
P04	Right	0.818778	Normal	0	0	3
P04	Timeo	4.09942	Mirror	120	120	2
P04	Wrong	2.05596	Normal	360	0	1
P04	Right	1.42235	Normal	180	180	3
P04	Right	2.77027	Mirror	60	60	4
P04	Right	2.53469	Mirror	360	0	2
P04	Right	2.96203	Normal	300	60	2
P04	Right	2.84417	Normal	180	180	1
P04	Right	1.73931	Mirror	180	180	3
P04	Right	1.39826	Normal	0	0	2
P04	Right	1.67118	Mirror	0	0	4
P04	Right	1.95663	Mirror	240	120	4
P04	Right	1.26283	Mirror	300	60	3
P04	Right	3.06135	Mirror	240	120	1
P04	Right	2.81953	Mirror	120	120	4
P04	Right	2.33146	Normal	300	60	5
P04	Right	1.76704	Normal	300	60	4
P04	Right	1.12931	Normal	360	0	5
P04	Right	2.25295	Mirror	60	60	1
P04	Right	2.7712	Mirror	240	120	5
P04	Right	2.25184	Mirror	120	120	1
P04	Right	0.907084	Normal	60	60	3
P04	Right	1.0715	Normal	60	60	4
P04	Right	2.66133	Normal	0	0	1
P04	Right	1.58286	Mirror	0	0	3
P04	Right	3.53157	Mirror	0	0	2
P04	Right	2.73488	Normal	300	60	1
P04	Wrong	1.63454	Normal	240	120	5
P04	Right	2.93006	Normal	180	180	2
P04	Right	2.28553	Mirror	60	60	5
P04	Right	1.0914	Normal	360	0	4
P04	Right	3.38428	Mirror	60	60	2
P04	Right	1.04968	Normal	300	60	3
P04	Right	2.21666	Mirror	180	180	3
P04	Right	2.74487	Mirror	180	180	4
P04	Timeo	4.41779	Mirror	300	60	1
P04	Right	1.52849	Normal	120	120	5
P04	Right	1.74678	Normal	60	60	5
P04	Right	2.73285	Normal	180	180	1
P04	Right	1.83977	Mirror	0	0	1
P04	Right	3.30198	Mirror	60	60	3
P04	Right	2.31334	Normal	180	180	4
P04	Wrong	1.29228	Mirror	180	180	5
P04	Right	0.912178	Normal	180	180	3
P04	Right	1.89924	Normal	60	60	1
P04	Right	2.59936	Normal	120	120	2
P04	Right	2.64693	Mirror	120	120	3
P04	Right	1.41185	Normal	240	120	4
P04	Right	0.970843	Normal	120	120	3
P04	Right	1.17304	Normal	180	180	4
P04	Right	1.07737	Normal	120	120	1
P04	Right	1.01404	Normal	0	0	4
P04	Right	1.04147	Normal	60	60	2
P04	Right	3.26929	Mirror	180	180	1
P04	Right	3.31648	Normal	180	180	2
P04	Right	2.35936	Normal	240	120	2
P04	Right	1.52011	Mirror	180	180	4
P04	Right	1.3311	Normal	120	120	4
P04	Right	1.99742	Mirror	300	60	5
P04	Right	1.58897	Mirror	360	0	4
P04	Right	3.05339	Mirror	180	180	2
P04	Timeo	4.99998	Mirror	180	180	5
P04	Right	2.28068	Mirror	360	0	3
P04	Right	2.20604	Normal	0	0	5
P04	Right	2.96575	Mirror	240	120	2
P04	Right	1.15688	Mirror	300	60	4
P04	Right	2.72877	Mirror	180	180	1
P04	Right	1.60313	Mirror	360	0	1
P04	Right	2.83474	Mirror	120	120	5
P04	Right	1.16629	Normal	360	0	2
P04	Right	2.29046	Mirror	360	0	5
P04	Right	1.24752	Mirror	240	120	3
P04	Right	1.83776	Mirror	0	0	5
P04	Right	0.996527	Normal	360	0	3
P04	Right	1.18979	Normal	240	120	3
P04	Wrong	1.51069	Normal	180	180	5
P04	Right	1.16309	Normal	240	120	1
P04	Right	3.57278	Mirror	180	180	2
P04	Right	0.927743	Normal	360	0	4
P04	Right	1.55524	Mirror	300	60	5
P04	Right	1.41365	Mirror	60	60	4
P04	Right	2.16596	Normal	180	180	4
P04	Right	1.43237	Normal	240	120	1
P04	Right	1.08672	Mirror	120	120	4
P04	Right	2.37961	Mirror	240	120	5
P04	Right	1.085	Normal	0	0	4
P04	Right	1.227	Normal	240	120	2
P04	Right	1.35449	Normal	360	0	1
P04	Right	1.14089	Mirror	360	0	1
P04	Right	1.43173	Mirror	120	120	1
P04	Wrong	1.4234	Mirror	180	180	5
P04	Right	1.95105	Mirror	180	180	4
P04	Right	2.99414	Mirror	120	120	2
P04	Right	2.96287	Normal	180	180	1
P04	Right	2.02892	Mirror	60	60	1
P04	Right	0.956051	Normal	360	0	5
P04	Right	2.58229	Mirror	360	0	2
P04	Right	1.69566	Mirror	120	120	3
P04	Right	1.1806	Mirror	300	60	3
P04	Right	1.60653	Normal	60	60	1
P04	Right	1.07058	Mirror	360	0	4
P04	Right	1.99647	Normal	180	180	3
P04	Right	1.99718	Mirror	60	60	2
P04	Right	1.49406	Mirror	240	120	4
P04	Right	0.939191	Normal	300	60	2
P04	Right	0.893859	Normal	0	0	5
P04	Right	0.699526	Normal	360	0	2
P04	Right	1.89612	Normal	180	180	4
P04	Right	0.837428	Normal	60	60	3
P04	Right	0.780283	Normal	360	0	3
P04	Right	1.50216	Mirror	300	60	4
P04	Right	3.53105	Normal	180	180	2
P04	Right	1.67871	Mirror	60	60	3
P04	Right	1.692	Normal	300	60	5
P04	Right	1.38457	Mirror	0	0	1
P04	Right	3.67195	Normal	240	120	5
P04	Right	1.51624	Normal	300	60	1
P04	Right	2.28716	Mirror	300	60	1
P04	Right	2.59536	Mirror	0	0	5
P04	Right	1.17594	Normal	240	120	4
P04	Right	2.45866	Normal	180	180	1
P04	Wrong	1.48872	Mirror	180	180	5
P04	Right	2.17304	Normal	120	120	2
P04	Right	1.72665	Mirror	180	180	2
P04	Right	3.48891	Mirror	240	120	3
P04	Right	1.2494	Normal	180	180	2
P04	Timeo	4.60014	Mirror	240	120	2
P04	Right	2.52121	Mirror	120	120	5
P04	Right	1.05205	Normal	180	180	3
P04	Right	0.961789	Normal	60	60	2
P04	Right	3.21073	Mirror	0	0	3
P04	Right	0.790355	Normal	0	0	3
P04	Right	2.10348	Mirror	300	60	2
P04	Right	1.00618	Normal	0	0	2
P04	Right	2.26914	Mirror	180	180	1
P04	Right	2.66623	Mirror	360	0	5
P04	Right	3.87109	Mirror	180	180	3
P04	Right	1.90752	Mirror	60	60	5
P04	Right	0.958515	Normal	60	60	5
P04	Right	1.84096	Normal	180	180	5
P04	Right	1.80408	Mirror	180	180	5
P04	Right	1.47883	Normal	300	60	4
P04	Right	1.25012	Mirror	180	180	4
P04	Timeo	4.77734	Mirror	0	0	2
P04	Right	1.29736	Normal	120	120	1
P04	Right	1.80195	Mirror	180	180	1
P04	Right	3.80512	Mirror	360	0	3
P04	Right	1.67608	Mirror	180	180	3
P04	Right	1.02403	Normal	300	60	3
P04	Right	2.34395	Mirror	240	120	1
P04	Right	0.999893	Normal	60	60	4
P04	Right	1.10631	Normal	120	120	5
P04	Right	0.861732	Normal	0	0	1
P04	Right	1.32316	Mirror	0	0	4
P04	Right	3.98991	Mirror	180	180	2
P04	Right	2.03024	Normal	120	120	4
P04	Right	0.926346	Normal	240	120	3
P04	Right	2.02665	Normal	120	120	3
P04	Right	1.23237	Normal	120	120	5
P04	Right	0.664028	Normal	60	60	5
P04	Right	2.55821	Mirror	60	60	2
P04	Right	2.92027	Normal	180	180	4
P04	Right	0.899825	Normal	300	60	4
P04	Right	0.985057	Normal	360	0	3
P04	Right	1.74602	Normal	60	60	4
P04	Right	1.24503	Normal	180	180	2
P04	Right	2.32414	Mirror	360	0	4
P04	Right	2.56758	Mirror	60	60	1
P04	Right	1.69766	Mirror	360	0	3
P04	Right	1.10271	Normal	240	120	2
P04	Right	2.19554	Normal	360	0	4
P04	Right	0.596703	Normal	0	0	4
P04	Right	0.693732	Normal	0	0	3
P04	Right	2.64283	Mirror	60	60	5
P04	Right	1.14571	Normal	360	0	1
P04	Right	1.45269	Mirror	180	180	5
P04	Right	2.22756	Normal	240	120	4
P04	Right	0.90725	Normal	180	180	4
P04	Right	1.80766	Mirror	240	120	1
P04	Right	1.27928	Normal	0	0	1
P04	Right	1.97274	Mirror	0	0	3
P04	Right	2.59821	Mirror	120	120	5
P04	Right	2.86284	Mirror	0	0	2
P04	Right	3.37337	Mirror	240	120	2
P04	Right	1.46284	Mirror	300	60	2
P04	Right	0.78918	Normal	0	0	5
P04	Timeo	4.03006	Mirror	360	0	2
P04	Right	1.17376	Normal	180	180	3
P04	Right	1.96666	Mirror	180	180	4
P04	Right	1.57682	Mirror	180	180	5
P04	Right	2.01827	Mirror	60	60	4
P04	Right	1.15462	Mirror	180	180	3
P04	Right	1.73294	Normal	180	180	2
P04	Right	0.656483	Normal	360	0	5
P04	Right	3.88643	Mirror	180	180	2
P04	Right	1.37775	Mirror	240	120	5
P04	Right	1.33947	Normal	240	120	5
P04	Right	1.70764	Normal	60	60	1
P04	Right	0.982789	Normal	180	180	3
P04	Right	2.49145	Mirror	0	0	4
P04	Right	1.03454	Normal	60	60	2
P04	Right	0.578392	Normal	0	0	2
P04	Right	1.32037	Mirror	180	180	2
P04	Right	1.59835	Mirror	300	60	4
P04	Right	3.14909	Mirror	60	60	3
P04	Right	0.974762	Normal	300	60	1
P04	Right	2.01579	Normal	60	60	3
P04	Right	1.47586	Mirror	360	0	1
P04	Right	1.89164	Mirror	300	60	1
P04	Timeo	4.99997	Mirror	180	180	1
P04	Right	1.11851	Normal	120	120	2
P04	Right	1.93748	Mirror	180	180	4
P04	Right	1.13909	Mirror	0	0	5
P04	Right	1.01775	Normal	120	120	1
P04	Right	0.756695	Normal	300	60	3
P04	Right	1.32552	Mirror	120	120	1
P04	Right	1.79258	Mirror	240	120	4
P04	Right	2.22487	Mirror	180	180	1
P04	Right	1.50329	Mirror	180	180	3
P04	Wrong	2.26668	Normal	180	180	1
P04	Right	1.7036	Mirror	120	120	2
P04	Right	2.33582	Normal	120	120	4
P04	Right	0.828873	Normal	120	120	3
P04	Right	1.13105	Mirror	240	120	3
P04	Right	1.35738	Normal	240	120	1
P04	Right	1.063	Mirror	120	120	3
P04	Right	1.70809	Mirror	300	60	5
P04	Right	1.26373	Mirror	300	60	3
P04	Right	1.71668	Mirror	120	120	4
P04	Right	0.991696	Mirror	360	0	5
P04	Wrong	2.31933	Mirror	180	180	5
P04	Right	1.48281	Mirror	0	0	1
P04	Right	0.990496	Normal	300	60	5
P04	Right	1.33556	Normal	300	60	2
P04	Right	3.00917	Normal	180	180	5
P04	Right	1.02405	Normal	360	0	2
P04	Right	0.774398	Normal	240	120	3
P04	Right	1.30855	Normal	180	180	1
P04	Right	1.87424	Mirror	60	60	5
P04	Right	1.20015	Normal	120	120	5
P04	Right	2.53671	Mirror	240	120	1
P04	Right	0.763624	Normal	300	60	3
P04	Right	1.54208	Mirror	360	0	5
P04	Right	1.55302	Normal	180	180	4
P04	Wrong	2.25147	Mirror	180	180	5
P04	Right	0.762545	Normal	360	0	3
P04	Right	1.66887	Normal	180	180	2
P04	Right	1.43515	Mirror	120	120	2
P04	Right	1.86154	Normal	360	0	1
P04	Right	1.17714	Mirror	360	0	1
P04	Right	0.730703	Normal	0	0	5
P04	Right	0.950177	Mirror	60	60	4
P04	Right	1.74539	Normal	60	60	4
P04	Right	1.56434	Normal	60	60	2
P04	Right	1.15068	Normal	300	60	2
P04	Right	2.17773	Normal	240	120	4
P04	Right	2.1313	Mirror	60	60	2
P04	Right	1.18266	Mirror	0	0	2
P04	Right	2.20858	Mirror	180	180	4
P04	Right	0.856906	Normal	0	0	4
P04	Right	1.20721	Mirror	360	0	3
P04	Right	1.12753	Normal	0	0	2
P04	Right	2.0913	Normal	120	120	2
P04	Right	1.9681	Mirror	180	180	2
P04	Right	2.26641	Mirror	180	180	5
P04	Right	1.99251	Mirror	180	180	3
P04	Right	0.833373	Normal	360	0	2
P04	Right	0.929105	Normal	120	120	4
P04	Right	3.14891	Mirror	120	120	4
P04	Right	1.5591	Normal	60	60	1
P04	Right	3.16114	Mirror	240	120	2
P04	Right	1.56344	Mirror	60	60	3
P04	Right	1.95765	Mirror	0	0	1
P04	Right	0.991908	Mirror	300	60	3
P04	Right	1.39311	Normal	180	180	5
P04	Right	2.70467	Mirror	180	180	1
P04	Right	1.86666	Normal	180	180	1
P04	Right	0.884798	Normal	300	60	4
P04	Right	1.53738	Normal	180	180	2
P04	Right	1.28538	Mirror	300	60	5
P04	Right	2.36335	Mirror	0	0	3
P04	Right	1.86826	Mirror	180	180	4
P04	Right	2.8732	Normal	180	180	4
P04	Right	1.15003	Normal	240	120	3
P04	Right	1.2404	Normal	120	120	1
P04	Right	1.81478	Mirror	360	0	2
P04	Right	2.93353	Mirror	300	60	4
P04	Right	0.599752	Normal	360	0	4
P04	Right	2.30346	Mirror	180	180	2
P04	Right	2.12249	Mirror	0	0	4
P04	Right	0.605376	Normal	60	60	3
P04	Right	1.67588	Mirror	180	180	1
P04	Right	1.62993	Mirror	180	180	5
P04	Right	1.73272	Mirror	0	0	5
P04	Right	0.742926	Normal	300	60	5
P04	Right	1.77302	Normal	300	60	1
P04	Right	1.17386	Mirror	240	120	3
P04	Right	0.678169	Normal	360	0	5
P04	Right	1.23526	Normal	0	0	1
P04	Right	2.16966	Mirror	360	0	4
P04	Right	0.690581	Normal	60	60	5
P04	Wrong	0.943158	Normal	240	120	5
P04	Right	0.909896	Normal	120	120	3
P04	Right	1.20447	Normal	180	180	3
P04	Right	0.812056	Normal	180	180	3
P04	Right	2.14596	Mirror	120	120	1
P04	Right	1.16525	Normal	240	120	2
P04	Right	1.98217	Mirror	240	120	4
P04	Right	0.718804	Normal	0	0	3
P04	Right	1.50571	Mirror	180	180	3
P04	Right	1.5093	Mirror	120	120	3
P04	Right	1.29683	Normal	180	180	1
P04	Right	1.01328	Normal	240	120	1
P04	Right	1.26025	Mirror	240	120	5
P04	Right	1.69797	Mirror	300	60	1
P04	Right	1.29349	Mirror	300	60	2
P04	Right	1.71286	Mirror	60	60	1
P04	Right	1.23623	Mirror	120	120	5
P04	Right	1.89032	Mirror	180	180	1
P04	Right	0.647739	Normal	0	0	2
P04	Right	2.20666	Normal	180	180	2
P04	Right	3.11875	Normal	180	180	1
P04	Right	0.689723	Normal	60	60	3
P04	Right	1.85451	Normal	180	180	4
P04	Right	1.06111	Mirror	240	120	3
P04	Right	0.827471	Normal	60	60	5
P04	Right	0.795326	Normal	60	60	4
P04	Right	0.980126	Normal	180	180	3
P04	Right	0.794401	Mirror	60	60	3
P04	Right	1.01479	Mirror	360	0	5
P04	Right	1.56729	Mirror	120	120	5
P04	Right	2.20957	Mirror	360	0	2
P04	Right	1.2412	Normal	60	60	1
P04	Right	0.864244	Normal	360	0	2
P04	Right	1.03067	Mirror	240	120	4
P04	Right	3.89414	Normal	180	180	1
P04	Right	1.31493	Mirror	300	60	2
P04	Right	1.57517	Mirror	300	60	1
P04	Right	2.12079	Mirror	300	60	4
P04	Right	2.82837	Mirror	60	60	4
P04	Right	1.09992	Normal	240	120	2
P04	Right	3.46493	Mirror	180	180	2
P04	Right	1.14305	Normal	240	120	1
P04	Right	0.994103	Normal	120	120	1
P04	Wrong	1.41111	Normal	240	120	5
P04	Right	1.34718	Normal	120	120	2
P04	Right	1.39825	Mirror	60	60	2
P04	Right	1.43926	Mirror	360	0	1
P04	Right	1.43838	Normal	300	60	4
P04	Right	2.9091	Normal	180	180	4
P04	Right	0.745607	Mirror	300	60	3
P04	Right	1.95645	Mirror	0	0	2
P04	Right	0.966886	Normal	120	120	5
P04	Right	1.449	Mirror	120	120	1
P04	Right	1.16017	Mirror	0	0	1
P04	Right	0.641284	Normal	0	0	4
P04	Right	0.903035	Normal	300	60	5
P04	Right	0.870842	Normal	360	0	4
P04	Right	3.50117	Mirror	180	180	1
P04	Right	1.63448	Mirror	60	60	5
P04	Right	0.768819	Normal	240	120	3
P04	Right	0.91374	Mirror	0	0	4
P04	Right	1.34873	Normal	120	120	4
P04	Right	2.4785	Normal	180	180	2
P04	Right	0.982492	Mirror	240	120	5
P04	Right	1.59566	Mirror	360	0	3
P04	Right	1.71323	Mirror	240	120	2
P04	Right	0.867771	Normal	300	60	2
P04	Right	1.72393	Mirror	240	120	1
P04	Right	1.62224	Mirror	120	120	4
P04	Right	1.04519	Mirror	180	180	3
P04	Right	0.754874	Normal	360	0	3
P04	Right	3.46578	Mirror	180	180	5
P04	Right	1.75653	Normal	180	180	5
P04	Right	0.866213	Normal	60	60	2
P04	Right	1.29555	Mirror	60	60	1
P04	Right	0.656017	Normal	0	0	3
P04	Wrong	2.34468	Mirror	180	180	5
P04	Right	0.680592	Normal	300	60	3
P04	Right	1.21527	Normal	240	120	4
P04	Right	2.49429	Mirror	180	180	2
P04	Right	2.41773	Mirror	180	180	3
P04	Right	1.40058	Mirror	0	0	3
P04	Right	0.800454	Normal	120	120	3
P04	Right	1.71202	Normal	180	180	3
P04	Right	1.57117	Normal	0	0	1
P04	Right	1.14794	Mirror	300	60	5
P04	Right	2.3175	Mirror	120	120	2
P04	Right	2.72048	Mirror	180	180	4
P04	Right	0.921995	Normal	300	60	1
P04	Right	0.685929	Normal	0	0	5
P04	Right	1.30721	Mirror	180	180	4
P04	Right	1.32659	Mirror	360	0	4
P04	Right	0.593816	Normal	360	0	5
P04	Right	0.690806	Normal	360	0	1
P04	Right	0.991671	Mirror	120	120	3
P04	Right	1.23247	Mirror	0	0	5
P04	Timeo	4.56889	Mirror	180	180	5
P05	Right	2.76545	Mirror	300	60	2
P05	Right	2.39952	Mirror	180	180	5
P05	Right	1.00826	Normal	0	0	3
P05	Right	1.80085	Mirror	120	120	2
P05	Right	0.777629	Normal	360	0	1
P05	Timeo	5	Normal	180	180	3
P05	Right	1.73213	Mirror	60	60	4
P05	Right	1.67173	Mirror	360	0	2
P05	Right	0.861119	Normal	300	60	2
P05	Right	1.12354	Normal	180	180	1
P05	Wrong	1.12734	Mirror	180	180	3
P05	Right	2.02685	Normal	0	0	2
P05	Right	1.97805	Mirror	0	0	4
P05	Wrong	0.939216	Mirror	240	120	4
P05	Wrong	2.24654	Mirror	300	60	3
P05	Right	2.05338	Mirror	240	120	1
P05	Wrong	0.956425	Mirror	120	120	4
P05	Right	1.44674	Normal	300	60	5
P05	Wrong	1.15818	Normal	300	60	4
P05	Right	0.832009	Normal	360	0	5
P05	Right	2.21574	Mirror	60	60	1
P05	Right	2.50376	Mirror	240	120	5
P05	Wrong	1.23611	Mirror	120	120	1
P05	Right	0.915107	Normal	60	60	3
P05	Right	0.727428	Normal	60	60	4
P05	Right	0.891298	Normal	0	0	1
P05	Right	1.15235	Mirror	0	0	3
P05	Right	1.46736	Mirror	0	0	2
P05	Right	0.66571	Normal	300	60	1
P05	Right	1.21597	Normal	240	120	5
P05	Right	1.25636	Normal	180	180	2
P05	Right	0.934806	Mirror	60	60	5
P05	Right	0.754613	Normal	360	0	4
P05	Right	1.19706	Mirror	60	60	2
P05	Right	0.749893	Normal	300	60	3
P05	Right	2.52088	Mirror	180	180	3
P05	Wrong	3.98067	Mirror	180	180	4
P05	Right	1.42769	Mirror	300	60	1
P05	Right	0.823305	Normal	120	120	5
P05	Right	0.545962	Normal	60	60	5
P05	Right	0.856484	Normal	180	180	1
P05	Right	2.79323	Mirror	0	0	1
P05	Right	2.93651	Mirror	60	60	3
P05	Right	2.21895	Normal	180	180	4
P05	Wrong	1.54591	Mirror	180	180	5
P05	Right	1.21161	Normal	180	180	3
P05	Right	0.874609	Normal	60	60	1
P05	Right	1.19942	Normal	120	120	2
P05	Right	1.17474	Mirror	120	120	3
P05	Right	1.54499	Normal	240	120	4
P05	Right	0.762677	Normal	120	120	3
P05	Right	1.09163	Normal	180	180	4
P05	Right	1.19926	Normal	120	120	1
P05	Right	0.571401	Normal	0	0	4
P05	Wrong	0.941993	Normal	60	60	2
P05	Right	1.71429	Mirror	180	180	1
P05	Right	1.05232	Normal	180	180	2
P05	Right	1.36318	Normal	240	120	2
P05	Timeo	5.00005	Mirror	180	180	4
P05	Right	0.915324	Normal	120	120	4
P05	Right	1.67832	Mirror	300	60	5
P05	Right	1.11897	Mirror	360	0	4
P05	Right	1.48583	Mirror	180	180	2
P05	Wrong	1.00192	Mirror	180	180	5
P05	Right	0.902462	Mirror	360	0	3
P05	Right	0.693991	Normal	0	0	5
P05	Timeo	4.00171	Mirror	240	120	2
P05	Right	0.909904	Mirror	300	60	4
P05	Wrong	1.37275	Mirror	180	180	1
P05	Right	1.60577	Mirror	360	0	1
P05	Right	0.996765	Mirror	120	120	5
P05	Right	0.809942	Normal	360	0	2
P05	Right	1.09912	Mirror	360	0	5
P05	Wrong	1.10502	Mirror	240	120	3
P05	Right	0.892206	Mirror	0	0	5
P05	Right	1.41654	Normal	360	0	3
P05	Right	0.99154	Normal	240	120	3
P05	Right	1.34585	Normal	180	180	5
P05	Right	1.07498	Normal	240	120	1
P05	Right	1.53835	Mirror	180	180	2
P05	Right	0.85878	Normal	360	0	4
P05	Right	1.71281	Mirror	300	60	5
P05	Right	1.33292	Mirror	60	60	4
P05	Right	2.32873	Normal	180	180	4
P05	Right	1.08427	Normal	240	120	1
P05	Right	0.794079	Mirror	120	120	4
P05	Right	2.28312	Mirror	240	120	5
P05	Right	0.640369	Normal	0	0	4
P05	Right	0.943672	Normal	240	120	2
P05	Right	0.914766	Normal	360	0	1
P05	Right	1.36719	Mirror	360	0	1
P05	Right	2.45728	Mirror	120	120	1
P05	Wrong	1.06351	Mirror	180	180	5
P05	Wrong	2.84594	Mirror	180	180	4
P05	Right	1.69273	Mirror	120	120	2
P05	Right	1.2578	Normal	180	180	1
P05	Right	1.27197	Mirror	60	60	1
P05	Right	0.74966	Normal	360	0	5
P05	Right	0.856855	Mirror	360	0	2
P05	Right	1.3192	Mirror	120	120	3
P05	Right	1.56294	Mirror	300	60	3
P05	Right	0.777995	Normal	60	60	1
P05	Right	1.1029	Mirror	360	0	4
P05	Right	1.1151	Normal	180	180	3
P05	Right	1.03161	Mirror	60	60	2
P05	Right	1.14325	Mirror	240	120	4
P05	Right	0.746187	Normal	300	60	2
P05	Right	0.61355	Normal	0	0	5
P05	Wrong	0.677618	Normal	360	0	2
P05	Right	1.23537	Normal	180	180	4
P05	Right	0.683125	Normal	60	60	3
P05	Right	0.584937	Normal	360	0	3
P05	Right	0.826459	Mirror	300	60	4
P05	Right	0.938199	Normal	180	180	2
P05	Right	1.21346	Mirror	60	60	3
P05	Right	0.605641	Normal	300	60	5
P05	Right	0.910176	Mirror	0	0	1
P05	Right	0.817244	Normal	240	120	5
P05	Right	0.78092	Normal	300	60	1
P05	Right	1.00143	Mirror	300	60	1
P05	Right	0.80102	Mirror	0	0	5
P05	Right	0.856733	Normal	240	120	4
P05	Right	0.917874	Normal	180	180	1
P05	Wrong	1.04105	Mirror	180	180	5
P05	Right	0.748979	Normal	120	120	2
P05	Right	0.741549	Mirror	180	180	2
P05	Right	0.865271	Mirror	240	120	3
P05	Right	0.800442	Normal	180	180	2
P05	Right	1.49628	Mirror	240	120	2
P05	Right	1.20166	Mirror	120	120	5
P05	Right	0.827471	Normal	180	180	3
P05	Right	0.913861	Normal	60	60	2
P05	Right	0.796962	Mirror	0	0	3
P05	Right	0.668646	Normal	0	0	3
P05	Right	0.953549	Mirror	300	60	2
P05	Right	0.730713	Normal	0	0	2
P05	Right	0.997108	Mirror	180	180	1
P05	Right	0.818431	Mirror	360	0	5
P05	Right	1.08397	Mirror	180	180	3
P05	Right	0.96708	Mirror	60	60	5
P05	Right	0.649963	Normal	60	60	5
P05	Right	1.39153	Normal	180	180	5
P05	Right	2.7359	Mirror	180	180	5
P05	Right	0.801294	Normal	300	60	4
P05	Right	1.00099	Mirror	180	180	4
P05	Right	0.872883	Mirror	0	0	2
P05	Right	1.10997	Normal	120	120	1
P05	Right	1.06366	Mirror	180	180	1
P05	Right	0.798635	Mirror	360	0	3
P05	Right	0.87845	Mirror	180	180	3
P05	Right	0.771072	Normal	300	60	3
P05	Right	0.770209	Mirror	240	120	1
P05	Right	0.722155	Normal	60	60	4
P05	Right	0.800325	Normal	120	120	5
P05	Right	0.776468	Normal	0	0	1
P05	Right	0.794032	Mirror	0	0	4
P05	Right	1.44979	Mirror	180	180	2
P05	Right	0.681195	Normal	120	120	4
P05	Right	0.806491	Normal	240	120	3
P05	Right	0.741524	Normal	120	120	3
P05	Right	0.850335	Normal	120	120	5
P05	Right	0.568665	Normal	60	60	5
P05	Right	0.850941	Mirror	60	60	2
P05	Right	1.0658	Normal	180	180	4
P05	Right	0.7204	Normal	300	60	4
P05	Right	0.60418	Normal	360	0	3
P05	Right	0.660565	Normal	60	60	4
P05	Right	1.53067	Normal	180	180	2
P05	Right	0.774552	Mirror	360	0	4
P05	Right	1.0163	Mirror	60	60	1
P05	Right	0.77665	Mirror	360	0	3
P05	Right	0.954319	Normal	240	120	2
P05	Right	0.708782	Normal	360	0	4
P05	Right	0.761184	Normal	0	0	4
P05	Right	0.675621	Normal	0	0	3
P05	Right	0.937475	Mirror	60	60	5
P05	Right	0.884157	Normal	360	0	1
P05	Right	2.7778	Mirror	180	180	5
P05	Right	0.65922	Normal	240	120	4
P05	Right	1.44192	Normal	180	180	4
P05	Right	0.897034	Mirror	240	120	1
P05	Right	0.70207	Normal	0	0	1
P05	Right	0.723087	Mirror	0	0	3
P05	Right	1.27087	Mirror	120	120	5
P05	Right	1.19636	Mirror	0	0	2
P05	Right	1.38092	Mirror	240	120	2
P05	Right	1.0466	Mirror	300	60	2
P05	Right	0.653612	Normal	0	0	5
P05	Right	0.972003	Mirror	360	0	2
P05	Right	0.701553	Normal	180	180	3
P05	Right	1.1705	Mirror	180	180	4
P05	Right	1.2204	Mirror	180	180	5
P05	Right	0.932661	Mirror	60	60	4
P05	Right	0.984463	Mirror	180	180	3
P05	Right	1.60222	Normal	180	180	2
P05	Right	0.683136	Normal	360	0	5
P05	Right	1.5529	Mirror	180	180	2
P05	Right	1.30598	Mirror	240	120	5
P05	Right	0.724855	Normal	240	120	5
P05	Right	0.942506	Normal	60	60	1
P05	Right	1.05612	Normal	180	180	3
P05	Right	0.886099	Mirror	0	0	4
P05	Right	0.850351	Normal	60	60	2
P05	Right	0.757976	Normal	0	0	2
P05	Right	1.95385	Mirror	180	180	2
P05	Right	0.963405	Mirror	300	60	4
P05	Right	0.884385	Mirror	60	60	3
P05	Right	0.733868	Normal	300	60	1
P05	Right	0.682487	Normal	60	60	3
P05	Right	1.01492	Mirror	360	0	1
P05	Right	1.32583	Mirror	300	60	1
P05	Timeo	4.21615	Mirror	180	180	1
P05	Right	1.12693	Normal	120	120	2
P05	Right	1.28124	Mirror	180	180	4
P05	Right	0.981644	Mirror	0	0	5
P05	Right	0.84315	Normal	120	120	1
P05	Right	0.754962	Normal	300	60	3
P05	Right	1.26269	Mirror	120	120	1
P05	Right	0.899651	Mirror	240	120	4
P05	Right	2.11133	Mirror	180	180	1
P05	Right	0.946376	Mirror	180	180	3
P05	Right	1.06817	Normal	180	180	1
P05	Right	1.31311	Mirror	120	120	2
P05	Right	0.788051	Normal	120	120	4
P05	Right	0.642224	Normal	120	120	3
P05	Right	0.838844	Mirror	240	120	3
P05	Right	0.864592	Normal	240	120	1
P05	Right	0.829737	Mirror	120	120	3
P05	Right	0.900059	Mirror	300	60	5
P05	Right	1.83167	Mirror	300	60	3
P05	Right	0.8858	Mirror	120	120	4
P05	Right	0.687856	Mirror	360	0	5
P05	Wrong	1.06649	Mirror	180	180	5
P05	Right	1.29226	Mirror	0	0	1
P05	Right	0.744199	Normal	300	60	5
P05	Right	0.858573	Normal	300	60	2
P05	Right	1.14401	Normal	180	180	5
P05	Right	0.81929	Normal	360	0	2
P05	Right	0.650926	Normal	240	120	3
P05	Right	1.43323	Normal	180	180	1
P05	Right	2.33722	Mirror	60	60	5
P05	Right	0.859695	Normal	120	120	5
P05	Right	1.12211	Mirror	240	120	1
P05	Right	0.677764	Normal	300	60	3
P05	Right	0.747625	Mirror	360	0	5
P05	Right	0.838645	Normal	180	180	4
P05	Wrong	0.72137	Mirror	180	180	5
P05	Right	0.57771	Normal	360	0	3
P05	Right	0.86718	Normal	180	180	2
P05	Right	1.18573	Mirror	120	120	2
P05	Right	0.587183	Normal	360	0	1
P05	Right	0.91635	Mirror	360	0	1
P05	Right	0.641255	Normal	0	0	5
P05	Right	0.999903	Mirror	60	60	4
P05	Right	0.625039	Normal	60	60	4
P05	Right	0.936903	Normal	60	60	2
P05	Right	0.627823	Normal	300	60	2
P05	Right	0.843295	Normal	240	120	4
P05	Right	0.890619	Mirror	60	60	2
P05	Right	1.24767	Mirror	0	0	2
P05	Right	1.71857	Mirror	180	180	4
P05	Right	0.650594	Normal	0	0	4
P05	Right	0.897786	Mirror	360	0	3
P05	Right	0.839119	Normal	0	0	2
P05	Right	1.03788	Normal	120	120	2
P05	Right	2.25291	Mirror	180	180	2
P05	Right	1.91515	Mirror	180	180	5
P05	Right	1.04747	Mirror	180	180	3
P05	Right	0.782667	Normal	360	0	2
P05	Right	0.776461	Normal	120	120	4
P05	Right	0.833911	Mirror	120	120	4
P05	Right	0.873485	Normal	60	60	1
P05	Right	1.23148	Mirror	240	120	2
P05	Right	0.927105	Mirror	60	60	3
P05	Right	1.02698	Mirror	0	0	1
P05	Right	1.13852	Mirror	300	60	3
P05	Right	0.933722	Normal	180	180	5
P05	Right	1.63595	Mirror	180	180	1
P05	Right	1.25962	Normal	180	180	1
P05	Right	0.672054	Normal	300	60	4
P05	Right	0.820989	Normal	180	180	2
P05	Right	1.14758	Mirror	300	60	5
P05	Right	0.733022	Mirror	0	0	3
P05	Right	0.950574	Mirror	180	180	4
P05	Right	1.25784	Normal	180	180	4
P05	Right	0.807491	Normal	240	120	3
P05	Right	0.925584	Normal	120	120	1
P05	Right	1.12702	Mirror	360	0	2
P05	Right	0.932569	Mirror	300	60	4
P05	Right	0.635218	Normal	360	0	4
P05	Right	1.38845	Mirror	180	180	2
P05	Right	0.87507	Mirror	0	0	4
P05	Right	0.641524	Normal	60	60	3
P05	Right	1.19317	Mirror	180	180	1
P05	Right	1.34125	Mirror	180	180	5
P05	Right	1.40311	Mirror	0	0	5
P05	Right	0.730768	Normal	300	60	5
P05	Right	0.765286	Normal	300	60	1
P05	Right	0.758401	Mirror	240	120	3
P05	Right	0.655269	Normal	360	0	5
P05	Right	0.68187	Normal	0	0	1
P05	Right	0.719867	Mirror	360	0	4
P05	Right	0.676464	Normal	60	60	5
P05	Right	0.692945	Normal	240	120	5
P05	Right	0.802129	Normal	120	120	3
P05	Right	1.03692	Normal	180	180	3
P05	Right	0.737903	Normal	180	180	3
P05	Right	1.12581	Mirror	120	120	1
P05	Right	1.22455	Normal	240	120	2
P05	Right	0.927119	Mirror	240	120	4
P05	Right	0.638861	Normal	0	0	3
P05	Right	0.943728	Mirror	180	180	3
P05	Right	0.857661	Mirror	120	120	3
P05	Right	1.04734	Normal	180	180	1
P05	Right	0.749014	Normal	240	120	1
P05	Right	0.854891	Mirror	240	120	5
P05	Right	1.2679	Mirror	300	60	1
P05	Right	1.11464	Mirror	300	60	2
P05	Right	1.24371	Mirror	60	60	1
P05	Right	0.837511	Mirror	120	120	5
P05	Right	1.95606	Mirror	180	180	1
P05	Right	0.654239	Normal	0	0	2
P05	Right	0.908958	Normal	180	180	2
P05	Right	0.865126	Normal	180	180	1
P05	Right	0.695718	Normal	60	60	3
P05	Right	0.900422	Normal	180	180	4
P05	Right	0.785724	Mirror	240	120	3
P05	Right	0.626739	Normal	60	60	5
P05	Right	0.634731	Normal	60	60	4
P05	Right	1.45026	Normal	180	180	3
P05	Right	1.00929	Mirror	60	60	3
P05	Right	0.953696	Mirror	360	0	5
P05	Right	0.811898	Mirror	120	120	5
P05	Right	0.92441	Mirror	360	0	2
P05	Right	0.696117	Normal	60	60	1
P05	Right	0.628938	Normal	360	0	2
P05	Right	1.03702	Mirror	240	120	4
P05	Right	0.971896	Normal	180	180	1
P05	Right	0.837756	Mirror	300	60	2
P05	Right	0.932743	Mirror	300	60	1
P05	Right	0.864402	Mirror	300	60	4
P05	Right	0.846835	Mirror	60	60	4
P05	Right	0.805923	Normal	240	120	2
P05	Right	1.46987	Mirror	180	180	2
P05	Right	0.644033	Normal	240	120	1
P05	Right	1.01103	Normal	120	120	1
P05	Right	0.643501	Normal	240	120	5
P05	Right	0.834447	Normal	120	120	2
P05	Right	1.09818	Mirror	60	60	2
P05	Right	1.03117	Mirror	360	0	1
P05	Right	0.606678	Normal	300	60	4
P05	Right	1.23919	Normal	180	180	4
P05	Right	0.838297	Mirror	300	60	3
P05	Right	0.965224	Mirror	0	0	2
P05	Right	0.879725	Normal	120	120	5
P05	Right	0.813408	Mirror	120	120	1
P05	Right	0.797567	Mirror	0	0	1
P05	Right	0.596899	Normal	0	0	4
P05	Right	0.59555	Normal	300	60	5
P05	Right	0.499781	Normal	360	0	4
P05	Right	0.839417	Mirror	180	180	1
P05	Right	1.12587	Mirror	60	60	5
P05	Right	0.64001	Normal	240	120	3
P05	Right	0.630694	Mirror	0	0	4
P05	Right	0.620946	Normal	120	120	4
P05	Right	1.06807	Normal	180	180	2
P05	Right	0.76911	Mirror	240	120	5
P05	Right	0.725663	Mirror	360	0	3
P05	Right	1.16923	Mirror	240	120	2
P05	Right	0.734243	Normal	300	60	2
P05	Right	1.03259	Mirror	240	120	1
P05	Right	0.878922	Mirror	120	120	4
P05	Right	0.95394	Mirror	180	180	3
P05	Right	0.563085	Normal	360	0	3
P05	Right	1.02674	Mirror	180	180	5
P05	Right	0.956187	Normal	180	180	5
P05	Right	0.846509	Normal	60	60	2
P05	Right	0.88468	Mirror	60	60	1
P05	Right	0.617159	Normal	0	0	3
P05	Wrong	0.761303	Mirror	180	180	5
P05	Right	0.603238	Normal	300	60	3
P05	Right	0.658877	Normal	240	120	4
P05	Right	1.48855	Mirror	180	180	2
P05	Right	0.944629	Mirror	180	180	3
P05	Right	0.934593	Mirror	0	0	3
P05	Right	0.784259	Normal	120	120	3
P05	Right	0.816822	Normal	180	180	3
P05	Right	0.807728	Normal	0	0	1
P05	Right	0.740804	Mirror	300	60	5
P05	Right	0.961165	Mirror	120	120	2
P05	Right	0.946174	Mirror	180	180	4
P05	Right	0.643757	Normal	300	60	1
P05	Right	0.569587	Normal	0	0	5
P05	Right	0.975076	Mirror	180	180	4
P05	Right	0.748434	Mirror	360	0	4
P05	Right	0.607104	Normal	360	0	5
P05	Right	0.694319	Normal	360	0	1
P05	Right	0.930534	Mirror	120	120	3
P05	Right	0.686637	Mirror	0	0	5
[truncated: 7,601 more rows]
